# Supplementary material for: Environmental conditions associated with initial northern expansion of anatomically modern humans
Source: Nat Commun. 2024 May 22;15:4364. doi: 10.1038/s41467-024-48762-8 (PMC11111671; doi:10.1038/s41467-024-48762-8)
Supplement: Supplementary file 4 — Supplementary Data 1 [file 41467_2024_48762_MOESM4_ESM.xlsx]

## Sheet: 14C_Human_dates(mostreliable)_f
ID	Lat	Lon	Age (calibrated)	Sd (calibrated)	Location	Site	Lat	Lon	Quality	Lab.Code	Age	SD.pos	SD.neg	SD.avg	Age (calibrated)	Sd (calibrated)	equivalence	Material	Method	Species	arch.evi	strat.asso	dated.molecule	CN.ratio	Pretreatment	CN.val	Contamination	Extraction.problems	post.1980	Duplicate	Reference	Problematic	More.info	sample.position	more.info	original.source	reason.inaccesible
1	40.05	-8.5	14359	161	Eurasia	Vale dos Covoes,,,Portugal	40.05	-8.5	Reliable	Beta-201013	12340	50	50	50	14359	161	Equal	charcoal	AMS-C14	Homo sapiens	Cultural layer	Within	Charcoal								Klaric et al 2009. Des armatures variees et des modes de productions variables. Gallia Prehistoire 51:113-154		NA	5	NA	NA	NA
2	40.05	-8.5	12455	150	Eurasia	Vale dos Covoes,,,Portugal	40.05	-8.5	Reliable	Ua-33479	10540	95	95	95	12455	150	Equal	bone	AMS-C14	Homo sapiens	Cultural layer	Within	Collagen								Klaric et al 2009. Des armatures variees et des modes de productions variables. Gallia Prehistoire 51:113-154		NA	5	NA
3	39.76	-8.73	33937	215	Eurasia	Lagar Velho I,Lapedo,Leiria,Portugal	39.76	-8.73	Reliable	OxA-11318	29800	250	250	250	33937	215	Equal	bone Equus sp.	AMS-C14	Homo sapiens	Cultural layer	Within	Collagen	Acceptable	AF	NA	No	No	Yes		Bicho et al. 2015. Bayesian modeling and the chronology of the Portuguese Gravettian. Quaternary International 359-360:499-509		NA	complex al	NA
4	39.53	-8.65	33244	280	Eurasia	Lapa do Picareiro,Minde,Estremadura,Portugal	39.53	-8.65	Reliable	Wk-32280	29054	224	224	224	33244	280	Equal	bone	AMS-C14	Homo sapiens	Cultural layer	Within	Collagen								Bicho et al. 2015. Bayesian modeling and the chronology of the Portuguese Gravettian. Quaternary International 359-360:499-509		NA	Z	NA
5	39.76	-8.73	31390	997	Eurasia	Lagar Velho I,Lapedo,Leiria,Portugal	39.76	-8.73	Reliable	OxA-10849	27100	900	900	900	31390	997	Equal	bone	AMS-C14	Homo sapiens	Gravettian industry	Within	Collagen	Acceptable	AF	NA	No	No	Yes		Bicho et al. 2015. Bayesian modeling and the chronology of the Portuguese Gravettian. Quaternary International 359-360:499-509		NA	complex tc	NA
6	39.95	-8.55	30650	414	Eurasia	Buraca Escura,Pombal, Redinha,Estremadura,Portugal	39.95	-8.55	Reliable	GifA-97258	26560	450	450	450	30650	414	Equal	Bone bouquetin	AMS-C14	Homo sapiens	Gravettian industry	Within	Collagen								Bicho et al. 2015. Bayesian modeling and the chronology of the Portuguese Gravettian. Quaternary International 359-360:499-509		NA	C2f	NA	NA	NA
7	39.53	-8.65	30711	248	Eurasia	Lapa do Picareiro,Minde,Estremadura,Portugal	39.53	-8.65	Reliable	Wk-30539	26505	270	270	270	30711	248	Equal	bone	AMS-C14	Homo sapiens	Gravettian industry	Within	Collagen								Bicho et al. 2015. Bayesian modeling and the chronology of the Portuguese Gravettian. Quaternary International 359-360:499-509		NA	W	NA
8	39.65	-8.42	30220	372	Eurasia	Caldeirao,Tomar,Estremadura,Portugal	39.65	-8.42	Reliable	OxA-5542	26020	320	320	320	30220	372	Equal	bone	AMS-C14	Homo sapiens	Gravettian industry	Within	Collagen	Not reported			No	No	Yes		Bicho et al. 2015. Bayesian modeling and the chronology of the Portuguese Gravettian. Quaternary International 359-360:499-509		NA	Jb	NA
9	39.53	-8.65	29755	274	Eurasia	Lapa do Picareiro,Minde,Estremadura,Portugal	39.53	-8.65	Reliable	Wk-31353	25579	173	173	173	29755	274	Equal	bone	AMS-C14	Homo sapiens	Gravettian industry	Within	Collagen								Bicho et al. 2015. Bayesian modeling and the chronology of the Portuguese Gravettian. Quaternary International 359-360:499-509		NA	W	NA
10	39.33	-9.27	29151	257	Eurasia	Casa da Moura,Serra d' El Rei,Leiria,Portugal	39.33	-9.27	Reliable	TO-1102	25090	220	220	220	29151	257	Equal	collagen Canis lupus	AMS-C14	Homo sapiens	Gravettian industry	Within	Collagen								Bicho et al. 2015. Bayesian modeling and the chronology of the Portuguese Gravettian. Quaternary International 359-360:499-509		NA	2? 1b	NA
11	39.76	-8.73	29020	258	Eurasia	Lagar Velho I,Lapedo,Leiria,Portugal	39.76	-8.73	Reliable	OxA-10674	24950	230	230	230	29020	258	Equal	bone Equus	AMS-C14	Homo sapiens	Gravettian industry	Within	Collagen	Acceptable	AF	NA	No	No	Yes		Bicho et al. 2015. Bayesian modeling and the chronology of the Portuguese Gravettian. Quaternary International 359-360:499-509		NA	complex tc	NA
12	39.76	-8.73	28924	229	Eurasia	Lagar Velho,Leiria,Central western Portugal,Portugal	39.76	-8.73	Reliable	GrA-13310	24860	200	200	200	28924	229	Equal	charcoal, directly associated with the burial, complex gs	AMS-C14	Homo sapiens	Gravettian industry	Within	Charcoal	Not required	ABA	NA			Yes		Bicho et al. 2015. Bayesian modeling and the chronology of the Portuguese Gravettian. Quaternary International 359-360:499-509		Pretreatment assigned based on known standard protocols in Groningen Lab (e.g., Haesaerts et al 2013 Radiocarbon)	-2.5 m below level 6, burial, unit gs	NA	NA	NA
13	39.76	-8.73	28714	295	Eurasia	Lagar Velho,Leiria,Central western Portugal,Portugal	39.76	-8.73	Reliable	OxA-8421	24660	260	260	260	28714	295	Equal	Cervus elaphus bone, directly associated with the burial	AMS-C14	Homo sapiens	Gravettian industry	Within	Collagen				No	No	Yes		Bicho et al. 2015. Bayesian modeling and the chronology of the Portuguese Gravettian. Quaternary International 359-360:499-509		NA	-2.5 m below level 6, burial, unit gs	NA
14	39.76	-8.73	28550	269	Eurasia	Lagar Velho,Leiria,Central western Portugal,Portugal	39.76	-8.73	Reliable	OxA-8423	24520	240	240	240	28550	269	Equal	Cervus Elaphus bone, directly associated with the burial	AMS-C14	Homo sapiens	Gravettian industry	Within	Collagen				No	No	Yes		Bicho et al. 2015. Bayesian modeling and the chronology of the Portuguese Gravettian. Quaternary International 359-360:499-509		NA	-2.5 m below level 6, burial, unit gs	NA
15	39.32	-8.45	28437	199	Eurasia	Anecrial, Lapa do Anecrial,Porto de Mos,Estremadura,Portugal	39.32	-8.45	Reliable	GrA-12016	24410	170	170	170	28437	199	Equal	charcoal	AMS-C14	Homo sapiens	Gravettian industry	Within	Charcoal	Not required	ABA	NA			Yes		Bicho et al. 2015. Bayesian modeling and the chronology of the Portuguese Gravettian. Quaternary International 359-360:499-509		Pretreatment assigned based on known standard protocols in Groningen Lab (e.g., Haesaerts et al 2013 Radiocarbon)	3n	NA	NA	NA
16	39.98	-8.55	28054	275	Eurasia	Buraca Grande,Pombal,Estremadura,Portugal	39.98	-8.55	Reliable	GifA-93048	23920	300	300	300	28054	275	Equal	charcoal	AMS-C14	Homo sapiens	Gravettian industry	Within	Charcoal								Bicho et al. 2015. Bayesian modeling and the chronology of the Portuguese Gravettian. Quaternary International 359-360:499-509		NA	9 b, geoarchaeological complex 3	NA	NA	NA
17	39.76	-8.73	28025	219	Eurasia	Lagar Velho,Leiria,Central western Portugal,Portugal	39.76	-8.73	Reliable	OxA-8422	23920	220	220	220	28025	219	Equal	Orcytolagus cuniculus vertebrae directly associated with the burial	AMS-C14	Homo sapiens	Gravettian industry	Within	Collagen	Not reported	AG	NA	No	No	Yes		Bicho et al. 2015. Bayesian modeling and the chronology of the Portuguese Gravettian. Quaternary International 359-360:499-509		NA	-2.5 m below level 6, burial, unit gs	NA
18	39.36	-8.94	27680	229	Eurasia	Cabeco de Porto Marinho III,Rio Major,Estremadura,Portugal	39.36	-8.94	Reliable	ICEN-423	23490	280	280	280	27680	229	Equal	charcoal	C14	Homo sapiens	Gravettian industry	Within	Charcoal								Bicho et al. 2015. Bayesian modeling and the chronology of the Portuguese Gravettian. Quaternary International 359-360:499-509		NA	Middle, 3	NA	NA	NA
19	39.32	-8.45	28092	1627	Eurasia	Anecrial Lapa do Anecrial,Porto de Mos,Estremadura,Portugal	39.32	-8.45	Reliable	ICEN-963	23450	1470	1470	1470	28092	1627	Equal	charcoal	C14	Homo sapiens	Gravettian industry	Within	Charcoal								Bicho et al. 2015. Bayesian modeling and the chronology of the Portuguese Gravettian. Quaternary International 359-360:499-509		NA	1b-2a	NA	NA	NA
20	39.32	-8.45	27601	126	Eurasia	Anecrial Lapa do Anecrial,Porto de Mos,Estremadura,Portugal	39.32	-8.45	Reliable	OxA-11235	23410	170	170	170	27601	126	Equal	ibex bone	AMS-C14	Homo sapiens	Gravettian industry	Within	Collagen	Acceptable	AF	NA	No	No	Yes		Bicho et al. 2015. Bayesian modeling and the chronology of the Portuguese Gravettian. Quaternary International 359-360:499-509		NA	2	NA
21	39.76	-8.73	27452	123	Eurasia	Lagar Velho,,,Portugal	39.76	-8.73	Reliable	OxA-9572	23170	140	140	140	27452	123	Equal	Burnt bone	AMS-C14	Homo sapiens	Gravettian industry	Within	Burnt bone				No	No	Yes		Bicho et al. 2015. Bayesian modeling and the chronology of the Portuguese Gravettian. Quaternary International 359-360:499-509		NA	ls-base archaeological level, 9	NA
22	39.76	-8.73	27424	120	Eurasia	Lagar Velho,Lapedo,Leriria,Portugal	39.76	-8.73	Reliable	OxA-9571	23130	130	130	130	27424	120	Equal	Burnt Equus bone	AMS-C14	Homo sapiens	Gravettian industry	Within	Burnt bone				No	No	Yes		Bicho et al. 2015. Bayesian modeling and the chronology of the Portuguese Gravettian. Quaternary International 359-360:499-509		NA	ms base TP01	NA
23	39.36	-8.94	27314	741	Eurasia	Cabeco de Porto Marinho III,Rio Major,Estremadura,Portugal	39.36	-8.94	Reliable	ICEN-428	23050	750	750	750	27314	741	Equal	charcoal	C14	Homo sapiens	Gravettian industry	Within	Charcoal								Bicho et al. 2015. Bayesian modeling and the chronology of the Portuguese Gravettian. Quaternary International 359-360:499-509		NA	Lower, 2	NA	NA	NA
24	39.76	-8.73	27356	134	Eurasia	Lagar Velho,Lapedo,Leriria,Portugal	39.76	-8.73	Reliable	Wk-9571	23042	142	142	142	27356	134	Equal	bone	AMS-C14	Homo sapiens	Gravettian industry	Within	Burnt bone								Bicho et al. 2015. Bayesian modeling and the chronology of the Portuguese Gravettian. Quaternary International 359-360:499-509		NA	ms base TP01, ls-base archaeological level, 9	NA
25	39.65	-8.42	27273	323	Eurasia	Caldeirao Cave,Tomar,Estremadura,Portugal	39.65	-8.42	Reliable	OxA-5521	23040	340	340	340	27273	323	Equal	Cervus sp. Bone	AMS-C14	Homo sapiens	Gravettian industry	Below	Collagen				No	No	Yes		Bicho et al. 2015. Bayesian modeling and the chronology of the Portuguese Gravettian. Quaternary International 359-360:499-509		NA	K (base K5)	NA
26	39.64	-8.42	27125	372	Eurasia	Caldeirao,Tomar,Estremadura,Portugal	39.64	-8.42	Reliable	OxA-1940	22900	380	380	380	27125	372	Equal	bone	AMS-C14	Homo sapiens	Gravettian industry	Within	Collagen				No	No	Yes		Bicho et al. 2015. Bayesian modeling and the chronology of the Portuguese Gravettian. Quaternary International 359-360:499-509		NA	(I)	NA
27	39.76	-8.73	27072	163	Eurasia	Lagar Velho,,,Portugal	39.76	-8.73	Reliable	Beta-139361	22720	90	90	90	27072	163	Equal	Burnt bone	AMS-C14	Homo sapiens	Gravettian industry	Within	Burnt bone	Not reported	ABA	NA					Bicho et al. 2015. Bayesian modeling and the chronology of the Portuguese Gravettian. Quaternary International 359-360:499-509		Pretreatment assigned based on known standard protocols in Beta Analytic (http://www.radiocarbon.com/pretreatment-carbon-dating.htm#Acid)	ls-base archaeological level, 9	NA	NA	NA
28	39.36	-8.94	26960	358	Eurasia	Cabeco de Porto Marinho III,Rio Major,Estremadura,Portugal	39.36	-8.94	Reliable	SMU-2475	22710	350	350	350	26960	358	Equal	charcoal	C14	Homo sapiens	Gravettian industry	Within	Charcoal								Bicho et al. 2015. Bayesian modeling and the chronology of the Portuguese Gravettian. Quaternary International 359-360:499-509		NA	Lower, 2	NA
29	39.98	-8.55	26982	276	Eurasia	Buraca Escura,Pombal,Estremadura,Portugal	39.98	-8.55	Reliable	OxA-5523	22700	240	240	240	26982	276	Equal	bone caprid	AMS-C14	Homo sapiens	Gravettian industry	Within	Collagen				No	No	Yes		Bicho et al. 2015. Bayesian modeling and the chronology of the Portuguese Gravettian. Quaternary International 359-360:499-509		NA	3, C2e, middle, BE4	NA
30	39.53	-8.65	26944	278	Eurasia	Lapa do Picareiro,Alcanede,Estremadura,Portugal	39.53	-8.65	Reliable	Beta-208222	22660	240	240	240	26944	278	Equal	charcoal	AMS-C14	Homo sapiens	Gravettian industry	Within	Charcoal	Not required	ABA	NA					Bicho et al. 2015. Bayesian modeling and the chronology of the Portuguese Gravettian. Quaternary International 359-360:499-509		Pretreatment assigned based on known standard protocols in Beta Analytic (http://www.radiocarbon.com/pretreatment-carbon-dating.htm#Acid)	U	NA	NA	NA
31	39.53	-8.65	26908	183	Eurasia	Lapa do Picareiro,Alcanede,Estremadura,Portugal	39.53	-8.65	Reliable	Beta-234374	22590	110	110	110	26908	183	Equal	charcoal	AMS-C14	Homo sapiens	Gravettian industry	Within	Charcoal	Not required	ABA	NA					Bicho et al. 2015. Bayesian modeling and the chronology of the Portuguese Gravettian. Quaternary International 359-360:499-509		Pretreatment assigned based on known standard protocols in Beta Analytic (http://www.radiocarbon.com/pretreatment-carbon-dating.htm#Acid)	U	NA	NA	NA
32	39.53	-8.65	26878	183	Eurasia	Lapa do Picareiro,Alcanede,Estremadura,Portugal	39.53	-8.65	Reliable	Beta-234373	22560	110	110	110	26878	183	Equal	charcoal	AMS-C14	Homo sapiens	Gravettian industry	Within	Charcoal	Not required	ABA	NA					Bicho et al. 2015. Bayesian modeling and the chronology of the Portuguese Gravettian. Quaternary International 359-360:499-509		Pretreatment assigned based on known standard protocols in Beta Analytic (http://www.radiocarbon.com/pretreatment-carbon-dating.htm#Acid)	U	NA	NA	NA
33	39.76	-8.73	26813	183	Eurasia	Lagar Velho,Lapedo,Leiria,Portugal	39.76	-8.73	Reliable	WK-9256	22493	107	107	107	26813	183	Equal	charcoal of Pinus silvestris	AMS-C14	Homo sapiens	Gravettian industry	Within	Charcoal								Bicho et al. 2015. Bayesian modeling and the chronology of the Portuguese Gravettian. Quaternary International 359-360:499-509		NA	palaeosurface EE15	NA
34	39.76	-8.73	26687	324	Eurasia	Lagar Velho,Lapedo,Leriria,Portugal	39.76	-8.73	Reliable	OxA-10303	22390	280	280	280	26687	324	Equal	Charcoal Pinus sylvestris	AMS-C14	Homo sapiens	Gravettian industry	Within	Charcoal	Not required	ABA		No	No	Yes		Bicho et al. 2015. Bayesian modeling and the chronology of the Portuguese Gravettian. Quaternary International 359-360:499-509		NA	ms base TP01	NA
35	39.76	-8.73	26442	245	Eurasia	Lagar Velho,Leiria,Central western Portugal,Portugal	39.76	-8.73	Reliable	OxA-8418	22180	180	180	180	26442	245	Equal	charcoal stratigraphically less reliable	AMS-C14	Homo sapiens	Proto-Solutrean industry	Within	Charcoal	Not required	ABA		No	No	Yes		Bicho et al. 2015. Bayesian modeling and the chronology of the Portuguese Gravettian. Quaternary International 359-360:499-509		NA	6	NA
36	39.76	-8.73	26197	133	Eurasia	Lagar Velho,Leiria,Central western Portugal,Portugal	39.76	-8.73	Reliable	GrA-13360	21980	100	100	100	26197	133	Equal	human bone	AMS-C14	Homo sapiens	Human remains	Direct	Collagen	Not reported	AG	NA			Yes		Bicho et al. 2015. Bayesian modeling and the chronology of the Portuguese Gravettian. Quaternary International 359-360:499-509		Pretreatment assigned based on known standard protocols in Groningen Lab (e.g., Aerts-Bijma et al. 1997 AMS sample handling in Groningen)	-2.5 m below level 6, burial, unit gs	NA	NA	NA
37	39.98	-8.55	26092	203	Eurasia	Buraca Escura,Pombal,Estremadura,Portugal	39.98	-8.55	Reliable	OxA-5524	21820	200	200	200	26092	203	Equal	bone Equus	AMS-C14	Homo sapiens	Proto-Solutrean industry	Within	Collagen				No	No	Yes		Bicho et al. 2015. Bayesian modeling and the chronology of the Portuguese Gravettian. Quaternary International 359-360:499-509		NA	C2c or C2b base, 2ab	NA
38	39.69	-8.63	26053	168	Eurasia	Alecrim 6,,,Portugal	39.69	-8.63	Reliable	Wk-25514	21794	170	170	170	26053	168	Equal	Bone	C14	Homo sapiens	Proto-Solutrean industry	Within	Collagen								Bicho et al. 2015. Bayesian modeling and the chronology of the Portuguese Gravettian. Quaternary International 359-360:499-509		NA		NA
39	39.35	-8.98	26047	208	Eurasia	Terra do Manuel,Rio Maior,Estremadura,Portugal	39.35	-8.98	Reliable	ETH-6038	21770	210	210	210	26047	208	Equal	charcoal	AMS-C14	Homo sapiens	Proto-Solutrean industry	Within	Charcoal								Bicho et al. 2015. Bayesian modeling and the chronology of the Portuguese Gravettian. Quaternary International 359-360:499-509		NA	2 s	NA	NA	NA
40	39.32	-8.45	25885	747	Eurasia	Anecrial Lapa do Anecrial,Porto de Mos,Estremadura,Portugal	39.32	-8.45	Reliable	ICEN-964	21560	680	680	680	25885	747	Equal	charcoal	C14	Homo sapiens	Proto-Solutrean industry	Within	Charcoal								Zilhao J. 2000. Nature and culture in Portugal. In Hunters of the Golden Age: 336		NA	2b	NA	NA	NA
41	39.32	-8.45	25844	202	Eurasia	Anecrial Lapa do Anecrial,Porto de Mos,Estremadura,Portugal	39.32	-8.45	Reliable	OxA-5526	21560	220	220	220	25844	202	Equal	Erica charcaol	AMS-C14	Homo sapiens	Proto-Solutrean industry	Within	Charcoal				No	No	Yes		Bicho et al. 2015. Bayesian modeling and the chronology of the Portuguese Gravettian. Quaternary International 359-360:499-509		NA	2b	NA
42	39.76	-8.73	25714	205	Eurasia	Lagar Velho,Leiria,Central western Portugal,Portugal	39.76	-8.73	Reliable	OxA-8417	21420	220	220	220	25714	205	Equal	human bone	AMS-C14	Homo sapiens	Human remains	Direct	Collagen				No	No	Yes		Bicho et al. 2015. Bayesian modeling and the chronology of the Portuguese Gravettian. Quaternary International 359-360:499-509		NA	-2.5 m below level 6, burial, unit gs	NA
43	39.76	-8.73	25687	889	Eurasia	Lagar Velho,Leiria,Central western Portugal,Portugal	39.76	-8.73	Reliable	Sac-1561	21380	810	810	810	25687	889	Equal	charcoal	C14	Homo sapiens	Proto-Solutrean industry	Within	Charcoal								Bicho et al. 2015. Bayesian modeling and the chronology of the Portuguese Gravettian. Quaternary International 359-360:499-509		NA	6	NA
44	39.76	-8.73	25483	258	Eurasia	Lagar Velho,Leiria,Central western Portugal,Portugal	39.76	-8.73	Reliable	OxA-8420	21180	240	240	240	25483	258	Equal	charcoal	AMS-C14	Homo sapiens	Proto-Solutrean industry	Within	Charcoal	Not required	ABA		No	No	Yes		Bicho et al. 2015. Bayesian modeling and the chronology of the Portuguese Gravettian. Quaternary International 359-360:499-509		NA	6	NA
45	39.36	-8.94	25364	941	Eurasia	Cabeco de Porto Marinho III,Rio Major,Estremadura,Portugal	39.36	-8.94	Reliable	ICEN-541	21080	850	850	850	25364	941	Equal	Charcoal	C14	Homo sapiens	Gravettian industry	Within	Charcoal								Bicho et al. 2015. Bayesian modeling and the chronology of the Portuguese Gravettian. Quaternary International 359-360:499-509		NA	Lower, 2	NA	NA	NA
46	39.65	-8.42	24746	349	Eurasia	Caldeirao,Tomar,Estremadura,Portugal	39.65	-8.42	Reliable	OXA-2511	20530	270	270	270	24746	349	Equal	Rib of large ungulate	AMS-C14	Homo sapiens	Cultural layer	Within	Collagen			NA	No	No	Yes		Schmidt et al. 2012. Rapid climate change and variability of settlement patterns in Iberia during the Late Pleistocene. Quaternary International 274:179-204		NA	H 25	NA
47	39.69	-8.63	24713	235	Eurasia	Alecrim 6,,,Portugal	39.69	-8.63	Reliable	Beta-203513	20510	150	150	150	24713	235	Equal	Bone	AMS-C14	Homo sapiens	Proto-Solutrean industry	Within	Collagen	Not reported	ABA	NA					Bicho et al. 2015. Bayesian modeling and the chronology of the Portuguese Gravettian. Quaternary International 359-360:499-509		Pretreatment assigned based on known standard protocols in Beta Analytic (http://www.radiocarbon.com/pretreatment-carbon-dating.htm#Acid)	NA	NA	NA	NA
48	39.65	-8.42	24601	357	Eurasia	Caldeirao,Tomar,Estremadura,Portugal	39.65	-8.42	Reliable	OxA-1938	20400	270	270	270	24601	357	Equal	Cervus metatarsal	AMS-C14	Homo sapiens	Cultural layer	Within	Collagen			NA	No	No	Yes		Schmidt et al. 2012. Rapid climate change and variability of settlement patterns in Iberia during the Late Pleistocene. Quaternary International 274:179-204		NA	Fa top	NA
49	39.76	-8.73	24332	251	Eurasia	Lagar Velho,Leiria,Central western Portugal,Portugal	39.76	-8.73	Reliable	OxA-8419	20220	180	180	180	24332	251	Equal	charcoal	AMS-C14	Homo sapiens	Cultural layer	Within	Charcoal			NA	No	No	Yes		Schmidt et al. 2012. Rapid climate change and variability of settlement patterns in Iberia during the Late Pleistocene. Quaternary International 274:179-204		NA	9, us	NA
50	39.65	-8.42	23957	322	Eurasia	Caldeirao,Tomar,Estremadura,Portugal	39.65	-8.42	Reliable	OxA-1939	19900	260	260	260	23957	322	Equal	navicula-cuboid of an ibex	AMS-C14	Homo sapiens	Cultural layer	Within	Collagen			NA	No	No	Yes		Schmidt et al. 2012. Rapid climate change and variability of settlement patterns in Iberia during the Late Pleistocene. Quaternary International 274:179-204		NA	H	NA
51	39.65	-8.42	22746	228	Eurasia	Caldeirao,Tomar,Estremadura,Portugal	39.65	-8.42	Reliable	OXA-2510	18840	200	200	200	22746	228	Equal	Cervus metatarsal	AMS-C14	Homo sapiens	Cultural layer	Within	Collagen			NA	No	No	Yes		Schmidt et al. 2012. Rapid climate change and variability of settlement patterns in Iberia during the Late Pleistocene. Quaternary International 274:179-204		NA	FC 24	NA
52	39.76	-8.73	21361	234	Eurasia	Lagar Velho,Leiria,Central western Portugal,Portugal	39.76	-8.73	Reliable	GrA-12194	17660	160	160	160	21361	234	Equal	human bones	AMS-C14	Homo sapiens	Human remains	Direct	Collagen	Not reported	AG	NA			Yes		Bicho et al. 2015. Bayesian modeling and the chronology of the Portuguese Gravettian. Quaternary International 359-360:499-509		Pretreatment assigned based on known standard protocols in Groningen Lab (e.g., Aerts-Bijma et al. 1997 AMS sample handling in Groningen)	-2.5 m below level 6, burial, unit gs	NA	NA	NA
53	39.76	-8.73	20999	230	Eurasia	Lagar Velho,Leiria,Central western Portugal,Portugal	39.76	-8.73	Reliable	GrA-10972	17380	160	160	160	20999	230	Equal	human bones	AMS-C14	Homo sapiens	Human remains	Direct	Collagen	Not reported	AG	NA			Yes		Bicho et al. 2015. Bayesian modeling and the chronology of the Portuguese Gravettian. Quaternary International 359-360:499-509		Pretreatment assigned based on known standard protocols in Groningen Lab (e.g., Aerts-Bijma et al. 1997 AMS sample handling in Groningen)	-2.5 m below level 6, burial, unit gs	NA	NA	NA
54	38.83	-9.17	34325	272	Eurasia	Pego do Diabo,Loures,Estremadura,Portugal	38.83	-9.17	Reliable	VERA-4050UF1B	30290	320	320	320	34325	272	Equal	Upper molar Cervus elaphus	AMS-C14	Homo sapiens	Aurignacian industry	Within	Collagen								Zilhao et al. 2010. Pego do Diabo (Loures, Portugal): Dating the Emergence of Anatomical Modernity in Westernmost Eurasia. PLoS ONE DOI: 10.1371/journal.pone0.0008882		NA	2a	NA
55	38.83	-9.17	34305	278	Eurasia	Pego do Diabo,Loures,Estremadura,Portugal	38.83	-9.17	Reliable	VERA-4050	30260	330	330	330	34305	278	Equal	Upper molar Cervus elaphus	AMS-C14	Homo sapiens	Aurignacian industry	Within	Collagen								Zilhao et al. 2010. Pego do Diabo (Loures, Portugal): Dating the Emergence of Anatomical Modernity in Westernmost Eurasia. PLoS ONE DOI: 10.1371/journal.pone0.0008882		NA	2a	NA
56	38.83	-9.17	33952	270	Eurasia	Pego do Diabo,Loures,Estremadura,Portugal	38.83	-9.17	Reliable	VERA-4049	29810	310	310	310	33952	270	Equal	Deciduous molar Equus species	AMS-C14	Homo sapiens	Aurignacian industry	Within	Collagen								Zilhao et al. 2010. Pego do Diabo (Loures, Portugal): Dating the Emergence of Anatomical Modernity in Westernmost Eurasia. PLoS ONE DOI: 10.1371/journal.pone0.0008882		NA	2a	NA
57	38.83	-9.17	33793	296	Eurasia	Pego do Diabo,Loures,Estremadura,Portugal	38.83	-9.17	Reliable	VERA-4049UF2B	29640	320	320	320	33793	296	Equal	Deciduous molar Equus species	AMS-C14	Homo sapiens	Aurignacian industry	Within	Collagen								Zilhao et al. 2010. Pego do Diabo (Loures, Portugal): Dating the Emergence of Anatomical Modernity in Westernmost Eurasia. PLoS ONE DOI: 10.1371/journal.pone0.0008882		NA	2a	NA
58	38.83	-9.17	33307	334	Eurasia	Pego do Diabo,Loures,Estremadura,Portugal	38.83	-9.17	Reliable	VERA-4047UF18	29150	290	290	290	33307	334	Equal	Upper P4 Cervus elaphus	C14	Homo sapiens	Aurignacian industry	Within	Collagen								Zilhao et al. 2010. Pego do Diabo (Loures, Portugal): Dating the Emergence of Anatomical Modernity in Westernmost Eurasia. PLoS ONE DOI: 10.1371/journal.pone0.0008882		NA	2b	NA
59	38.83	-9.17	33256	324	Eurasia	Pego do Diabo,Loures,Estremadura,Portugal	38.83	-9.17	Reliable	VERA-4047	29090	270	270	270	33256	324	Equal	Upper P4 Cervus elaphus	C14	Homo sapiens	Aurignacian industry	Within	Collagen								Zilhao et al. 2010. Pego do Diabo (Loures, Portugal): Dating the Emergence of Anatomical Modernity in Westernmost Eurasia. PLoS ONE DOI: 10.1371/journal.pone0.0008882		NA	2b	NA
60	38.83	-9.17	32929	408	Eurasia	Pego do Diabo,Loures,Estremadura,Portugal	38.83	-9.17	Reliable	VERA-4050UF2B	28820	270	270	270	32929	408	Equal	Upper molar Cervus elaphus	AMS-C14	Homo sapiens	Aurignacian industry	Within	Collagen								Zilhao et al. 2010. Pego do Diabo (Loures, Portugal): Dating the Emergence of Anatomical Modernity in Westernmost Eurasia. PLoS ONE DOI: 10.1371/journal.pone0.0008882		NA	2a	NA
61	38.83	-9.17	32291	420	Eurasia	Pego do Diabo,Loures,Estremadura,Portugal	38.83	-9.17	Reliable	VERA-4047UF2B	28360	270	270	270	32291	420	Equal	UpperP4 Cervus elaphus	C14	Homo sapiens	Aurignacian industry	Within	Collagen								Zilhao et al. 2010. Pego do Diabo (Loures, Portugal): Dating the Emergence of Anatomical Modernity in Westernmost Eurasia. PLoS ONE DOI: 10.1371/journal.pone0.0008882		NA	2b	NA
62	38.83	-9.17	32250	424	Eurasia	Pego do Diabo,Loures,Estremadura,Portugal	38.83	-9.17	Reliable	VERA-4048	28320	280	280	280	32250	424	Equal	Deciduous upper molar Equus sp.	C14	Homo sapiens	Aurignacian industry	Within	Collagen								Zilhao et al. 2010. Pego do Diabo (Loures, Portugal): Dating the Emergence of Anatomical Modernity in Westernmost Eurasia. PLoS ONE DOI: 10.1371/journal.pone0.0008882		NA	2b	NA
63	38.83	-9.17	32350	855	Eurasia	Pego do Diabo,Loures,Estremadura,Portugal	38.83	-9.17	Reliable	ICEN-732	28120	860	860	860	32350	855	Equal	bone collagen from large mammal shaft fragments	C14	Homo sapiens	Single artifact	Direct	Collagen								Zilhao et al. 2010. Pego do Diabo (Loures, Portugal): Dating the Emergence of Anatomical Modernity in Westernmost Eurasia. PLoS ONE DOI: 10.1371/journal.pone0.0008883		NA	2b	NA	NA	NA
64	38.83	-9.17	31563	272	Eurasia	Pego do Diabo,Loures,Estremadura,Portugal	38.83	-9.17	Reliable	VERA-4048C	27740	230	230	230	31563	272	Equal	Deciduous upper molar Equus sp.	C14	Homo sapiens	Aurignacian industry	Within	Collagen								Zilhao et al. 2010. Pego do Diabo (Loures, Portugal): Dating the Emergence of Anatomical Modernity in Westernmost Eurasia. PLoS ONE DOI: 10.1371/journal.pone0.0008882		NA	2b	NA
65	38.83	-9.17	31213	152	Eurasia	Pego do Diabo,Loures,Estremadura,Portugal	38.83	-9.17	Reliable	VERA-4048B	27290	230	230	230	31213	152	Equal	Deciduos upper molar Equus sp.	C14	Homo sapiens	Aurignacian industry	Within	Collagen								Zilhao et al. 2010. Pego do Diabo (Loures, Portugal): Dating the Emergence of Anatomical Modernity in Westernmost Eurasia. PLoS ONE DOI: 10.1371/journal.pone0.0008882		NA	2b	NA
66	38.83	-9.17	27289	474	Eurasia	Pego do Diabo,Loures,Estremadura,Portugal	38.83	-9.17	Reliable	ICEN-490	23080	490	490	490	27289	474	Equal	bone collagen; contaminated? (level 2 is surface in sampled area)	C14	Homo sapiens	Single artifact	Direct	Collagen								Zilhao et al. 2010. Pego do Diabo (Loures, Portugal): Dating the Emergence of Anatomical Modernity in Westernmost Eurasia. PLoS ONE DOI: 10.1371/journal.pone0.0008882		NA	2a	NA	NA	NA
67	38.83	-9.17	42807	498	Eurasia	Pego do Diabo,Loures,Estremadura,Portugal	38.83	-9.17	Reliable	OxA-15004	38750	650	650	650	42807	498	Equal	Shaft fragment anthropically modiefied	AMS-C14	Unclear	Single artifact	Direct	Collagen	Acceptable	AF	3.2	No	No	Yes		Zilhao et al. 2010. Pego do Diabo (Loures, Portugal): Dating the Emergence of Anatomical Modernity in Westernmost Eurasia. PLoS ONE DOI: 10.1371/journal.pone.0008880		NA	2020-03-02	NA
68	38.83	-9.17	39697	813	Eurasia	Pego do Diabo,Loures,Estremadura,Portugal	38.83	-9.17	Reliable	OxA-X-2272-25 (d)	35050	750	750	750	39697	813	Equal	Equid metacarpal anthropically modiefied	AMS-C14	Unclear	Single artifact	Direct	Collagen	Acceptable	AF	3.2	No	No	Yes		Zilhao et al. 2010. Pego do Diabo (Loures, Portugal): Dating the Emergence of Anatomical Modernity in Westernmost Eurasia. PLoS ONE DOI: 10.1371/journal.pone0.0008881		NA	2020-03-02	NA
69	38.83	-9.17	39522	1113	Eurasia	Pego do Diabo,Loures,Estremadura,Portugal	38.83	-9.17	Reliable	OxA-15499	34900	1000	1000	1000	39522	1113	Equal	Equid metacarpal anthropically modiefied	AMS-C14	Unclear	Single artifact	Direct	Collagen	Acceptable	AF	3.2	No	No	Yes		Zilhao et al. 2010. Pego do Diabo (Loures, Portugal): Dating the Emergence of Anatomical Modernity in Westernmost Eurasia. PLoS ONE DOI: 10.1371/journal.pone0.0008882		NA	2020-03-02	NA
70	37.09	-8.82	31840	308	Eurasia	Vale Boi, Vale do Boi terace,Vile do Bispo,Western Algarve,Portugal	37.09	-8.82	Reliable	Wk-35717	28012	192	192	192	31840	308	Equal	Arbutus	AMS-C14	Homo sapiens	Gravettian industry	Within	Charcoal								Bicho et al. 2013. The ecodynamics of the first modern humans in Southwestern Iberia: The case of Vale Boi, Portugal. Quaternary International 318:102-116		NA	6 terrace	NA
71	37.09	-8.82	31708	434	Eurasia	Vale Boi, Vale do Boi terrace,Boca do Rio Budens, Vila do Bispo,Algarve,Portugal	37.09	-8.82	Reliable	Wk-26801	27720	370	370	370	31708	434	Equal	Charcoal	AMS-C14	Homo sapiens	Gravettian industry	Within	Charcoal								Manne et al. 2012. Intensive subsistence practices at Vale Boi, an Upper Paleolithic site in southwestern Portugal. Quaternary International 264:83-99		NA	5 terrace	NA
72	37.09	-8.82	28824	208	Eurasia	Vale Boi, Vale do Boi terrace,Vile do Bispo,Algarve,Portugal	37.09	-8.82	Reliable	Wk-24762	24769	180	180	180	28824	208	Equal	Charcoal	AMS-C14	Homo sapiens	Gravettian industry	Within	Charcoal								Manne et al. 2012. Intensive subsistence practices at Vale Boi, an Upper Paleolithic site in southwestern Portugal. Quaternary International 264:83-99		NA	4 (terrace)	NA
73	37.09	-8.82	28329	226	Eurasia	Vale Boi, Vale do Boi slope,Boca do Rio Budens, Vila do Bispo,Algarve,Spain	37.09	-8.82	Reliable	Wk-12132	24300	205	205	205	28329	226	Equal	Charcoal	AMS-C14	Homo sapiens	Gravettian industry	Within	Charcoal								Manne et al. 2012. Intensive subsistence practices at Vale Boi, an Upper Paleolithic site in southwestern Portugal. Quaternary International 264:83-99		NA	3 (slope)	NA
74	37.09	-8.82	28223	195	Eurasia	Vale Boi, Vale do Boi terrace,Boca do Rio Budens, Vila do Bispo,Algarve,Portugal	37.09	-8.82	Reliable	Wk-31089	24183	161	161	161	28223	195	Equal	Bone, minimum age, small sample with low collagen	AMS-C14	Homo sapiens	Gravettian industry	Within	Collagen								Bicho et al. 2013. The ecodynamics of the first modern humans in Southwestern Iberia: The case of Vale Boi, Portugal. Quaternary International 318:102-116		NA	5 terrace	NA
75	37.09	-8.82	26766	288	Eurasia	Vale Boi, Vale do Boi slope,Boca do Rio Budens, Vila do Bispo,Algarve,Spain	37.09	-8.82	Reliable	Wk-13686	22470	235	235	235	26766	288	Equal	Bone	AMS-C14	Homo sapiens	Gravettian industry	Within	Collagen								Bicho et al. 2013. The ecodynamics of the first modern humans in Southwestern Iberia: The case of Vale Boi, Portugal. Quaternary International 318:102-116		NA	3 (slope)	NA
76	37.09	-8.82	24834	241	Eurasia	Vale Boi, Vale do Boi shelter,Boca do Rio Budens, Vila do Bispo,West Algarve,Portugal	37.09	-8.82	Reliable	Wk-26800	20620	160	160	160	24834	241	Equal	Charcdoal	AMS-C14	Homo sapiens	Gravettian industry	Within	Charcoal								Manne et al. 2012. Intensive subsistence practices at Vale Boi, an Upper Paleolithic site in southwestern Portugal. Quaternary International 264:83-99		NA	C4	NA
77	37.09	-8.82	24781	240	Eurasia	Vale Boi, Vale do Boi shelter,Boca do Rio Budens Vila do Bispo,West Algarve,Portugal	37.09	-8.82	Reliable	Wk-26802	20570	158	158	158	24781	240	Equal	charcoal	AMS-C14	Homo sapiens	Gravettian industry	Within	Charcoal								Manne et al. 2012. Intensive subsistence practices at Vale Boi, an Upper Paleolithic site in southwestern Portugal. Quaternary International 264:83-99		NA	D2	NA
78	37.09	-8.82	24489	248	Eurasia	Vale Boi, Vale do Boi,Boca do Rio, Budens Vila do Bispo,West Algarve,Portugal	37.09	-8.82	Reliable	Wk-17840	20340	160	160	160	24489	248	Equal	Charcoal	AMS-C14	Homo sapiens	Gravettian industry	Within	Charcoal								Manne et al. 2012. Intensive subsistence practices at Vale Boi, an Upper Paleolithic site in southwestern Portugal. Quaternary International 264:83-99		NA	B1	NA
79	37.09	-8.82	23530	156	Eurasia	Vale Boi, Vale do Boi shelter,Vila do Bispo,Algarve,Portugal	37.09	-8.82	Reliable	Wk-24763	19533	92	92	92	23530	156	Equal	charcoal	AMS-C14	Homo sapiens	Gravettian industry	Within	Charcoal								Manne et al. 2012. Intensive subsistence practices at Vale Boi, an Upper Paleolithic site in southwestern Portugal. Quaternary International 264:83-99		NA	C1	NA
80	43.32	-7.47	39610	2171	Eurasia	A Valina,Castroverde (Lugo),Galicia,Spain	43.32	-7.47	Reliable	GrN-17729	34800	1900	1900	1900	39610	2171	Equal	bone	C14	Homo sp.	Chatelperronian industry	Within	Collagen								d'Errico and Sanchez GoÃ±i. 2002. Neandertal extinction and the millennial scale climatic variability of OIS 3. Quaternary Science Reviews 22:769-788		NA	IV	NA	NA	NA
81	43.32	-7.47	37680	3699	Eurasia	A Valina,Castroverde (Lugo),Galicia,Spain	43.32	-7.47	Reliable	GrN-20833	31730	2800	2800	2800	37680	3699	Equal	bone from level V?	C14	Homo sp.	Chatelperronian industry	Within	Collagen								Lombera Hermida et al. 2006. El PaleolÃ_tico Inferior y Medio en el interior de Galicia. La DepresiÃ_n de Monforte de Lemos.		NA	IV	NA	NA	NA
82	43.32	-7.47	35492	291	Eurasia	A Valina,Castroverde (Lugo),Galicia,Spain	43.32	-7.47	Reliable	GrA-3014	31600	250	250	250	35492	291	Equal	charcoal	AMS-C14	Homo sp.	Chatelperronian industry	Within	Charcoal	Not required	ABA	NA			Yes		d'Errico and Sanchez GoÃ±i. 2002. Neandertal extinction and the millennial scale climatic variability of OIS 3. Quaternary Science Reviews 22:769-788		Pretreatment assigned based on known standard protocols in Groningen Lab (e.g., Haesaerts et al 2013 Radiocarbon)	IV	NA	NA	NA
83	42.84	-7.14	17808	103	Eurasia	Caldavara,Becerrea,Lugo,Spain	42.84	-7.14	Reliable	Beta-235726	14630	70	70	70	17808	103	Equal	Bone	AMS-C14	Homo sapiens	Cultural layer	Within	Collagen								Vaquero-Rodriguez et al 2009. Nuevas fechas radiometricas para la Prehistoria del noroeste de la Peninsula Iberica: la cueva de Valdavara (Becerrea, Lugo). Trabajos de Prehistortia 66: 99-113		NA	4	NA	NA	NA
84	42.84	-7.14	16648	147	Eurasia	Caldavara,Becerrea,Lugo,Spain	42.84	-7.14	Reliable	Beta-235728	13770	70	70	70	16648	147	Equal	Bone	AMS-C14	Homo sapiens	Cultural layer	Within	Collagen								Vaquero-Rodriguez et al 2009. Nuevas fechas radiometricas para la Prehistoria del noroeste de la Peninsula Iberica: la cueva de Valdavara (Becerrea, Lugo). Trabajos de Prehistortia 66: 99-113		NA	4	NA	NA	NA
85	41.04	-7.11	12600	50	Eurasia	Fariseu,,Coa,Portugal	41.04	-7.11	Reliable	Beta-213130	10610	40	40	40	12600	50	Equal	bone from layer UE4	AMS-C14	Homo sapiens	Portable art	Within	Collagen	Not reported	ABA	NA	No	No	Yes		Aubry T. 2008. Antiquity, Project Gallery Vol 82 Issue 316. http://antiquity.ac.uk/projgall/aubry316/ ; Aubry et al. We will be known by the tracks we leave behind: Exotic lithic raw materials, mobility and social networking among the CÃ´a Valley foragers (Portugal) 2012. JAS 31: 528-550.		Pretreatment assigned based on known standard protocols in Beta Analytic (http://www.radiocarbon.com/pretreatment-carbon-dating.htm#Acid)	US4, layer on top of art	NA	NA	NA
86	41.04	-7.11	11295	238	Eurasia	Fariseu,,Coa,Portugal	41.04	-7.11	Reliable	Ua-32645	9830	130	130	130	11295	238	Equal	bone from layer UE4	AMS-C14	Homo sapiens	Portable art	Within	Collagen	Not reported	Not reported	NA	No	No	Yes		Aubry T. 2008. Antiquity, Project Gallery Vol 82 Issue 316. http://antiquity.ac.uk/projgall/aubry316/ ; Aubry et al. We will be known by the tracks we leave behind: Exotic lithic raw materials, mobility and social networking among the CÃ´a Valley foragers (Portugal) 2012. JAS 31: 528-550.		NA	US4, layer on top of art	NA
87	43.46	-6.07	38312	1055	Eurasia	La Pena de Candamo,San Roman de Candamo,Asturias,Spain	43.46	-6.07	Reliable	GifA-98201	33910	840	840	840	38312	1055	Equal	charcoal from Poiints sur aurochs 15 et 16	AMS-C14	Homo sapiens	Cave art	Direct	Charcoal						Yes		Hernando Alvarez 2011 Nuevas perspectivas de un viejo problema: los grabados exteriores premagdalenienses de la Cornisa Cantabrica. contexto cronologico y homogeneidad grafica. MUNIBE 62: 101-116		NA	NA	NA	NA	NA
88	43.46	-6.07	36519	885	Eurasia	La Pena de Candamo,San Roman de Candamo,Asturias,Spain	43.46	-6.07	Reliable	GiA-96138	32310	690	690	690	36519	885	Equal	charcoal from Poiints sur aurochs 15 et 16	AMS-C14	Homo sapiens	Cave art	Direct	Charcoal						Yes		Hernando Alvarez 2011 Nuevas perspectivas de un viejo problema: los grabados exteriores premagdalenienses de la Cornisa Cantabrica. contexto cronologico y homogeneidad grafica. MUNIBE 62: 101-116		NA	NA	NA	NA	NA
89	43.46	-6.07	26868	313	Eurasia	La Pena de Candamo,San Roman de Candamo,Asturias,Spain	43.46	-6.07	Reliable	GifA-98171	22590	280	280	280	26868	313	Equal	Charcoal from bison 29	AMS-C14	Homo sapiens	Cave art	Direct	Charcoal						Yes		Valladas et al. 2014 Les methodes de datation radionucleaires appliquees a lâ€™art parietal en grotte: lâ€™example de la PeÃ±a de Candamo (Asturies, Espagne). In: Corchon and Menendez (eds.) Cien aÃ±os de arte rupestre paleolitico. Ediciones Universidad Salamanca.		NA	NA	NA	NA	NA
90	43.46	-6.07	20778	407	Eurasia	La Pena de Candamo,San Roman de Candamo,Asturias,Spain	43.46	-6.07	Reliable	GifA-96150	17180	310	310	310	20778	407	Equal	Humic material from auroch 11	AMS-C14	Homo sapiens	Cave art	Direct	Peat						Yes		Valladas et al. 2014 Les methodes de datation radionucleaires appliquees a lâ€™art parietal en grotte: lâ€™example de la PeÃ±a de Candamo (Asturies, Espagne). In: Corchon and Menendez (eds.) Cien aÃ±os de arte rupestre paleolitico. Ediciones Universidad Salamanca.		NA	NA	NA	NA	NA
91	43.46	-6.07	19888	346	Eurasia	La Pena de Candamo,San Roman de Candamo,Asturias,Spain	43.46	-6.07	Reliable	GifA-98193	16470	280	280	280	19888	346	Equal	Charcoal from projections noirs	AMS-C14	Homo sapiens	Cave art	Direct	Charcoal						Yes		Valladas et al. 2014 Les methodes de datation radionucleaires appliquees a lâ€™art parietal en grotte: lâ€™example de la PeÃ±a de Candamo (Asturies, Espagne). In: Corchon and Menendez (eds.) Cien aÃ±os de arte rupestre paleolitico. Ediciones Universidad Salamanca.		NA	NA	NA	NA	NA
92	43.46	-6.07	19147	131	Eurasia	La Pena de Candamo,San Roman de Candamo,Asturias,Spain	43.46	-6.07	Reliable	GX-27842	15870	90	90	90	19147	131	Equal	Charcoal from point sur aurochs 15	AMS-C14	Homo sapiens	Cave art	Direct	Charcoal								Valladas et al. 2014 Les methodes de datation radionucleaires appliquees a lâ€™art parietal en grotte: lâ€™example de la PeÃ±a de Candamo (Asturies, Espagne). In: Corchon and Menendez (eds.) Cien aÃ±os de arte rupestre paleolitico. Ediciones Universidad Salamanca.		NA	NA	NA	NA	NA
93	43.46	-6.07	18426	90	Eurasia	La Pena de Candamo,San Roman de Candamo,Asturias,Spain	43.46	-6.07	Reliable	GX-27841	15160	60	60	60	18426	90	Equal	Charcoalfrom point sur aurochs 16	AMS-C14	Homo sapiens	Cave art	Direct	Charcoal								Valladas et al. 2014 Les methodes de datation radionucleaires appliquees a lâ€™art parietal en grotte: lâ€™example de la PeÃ±a de Candamo (Asturies, Espagne). In: Corchon and Menendez (eds.) Cien aÃ±os de arte rupestre paleolitico. Ediciones Universidad Salamanca.		NA	NA	NA	NA	NA
94	43.46	-6.07	16794	203	Eurasia	La Pena de Candamo,San Roman de Candamo,Asturias,Spain	43.46	-6.07	Reliable	GifA-98172	13870	120	120	120	16794	203	Equal	Charcoal from Cerf 2	AMS-C14	Homo sapiens	Cave art	Direct	Charcoal								Valladas et al. 2014 Les methodes de datation radionucleaires appliquees a lâ€™art parietal en grotte: lâ€™example de la PeÃ±a de Candamo (Asturies, Espagne). In: Corchon and Menendez (eds.) Cien aÃ±os de arte rupestre paleolitico. Ediciones Universidad Salamanca.		NA	NA	NA	NA	NA
95	43.46	-6.07	14269	225	Eurasia	La Pena de Candamo,San Roman de Candamo,Asturias,Spain	43.46	-6.07	Reliable	GifA-98195	12260	100	100	100	14269	225	Equal	charcoal from traits sous bison 27	AMS-C14	Homo sapiens	Cave art	Direct	Charcoal								Valladas et al. 2014 Les methodes de datation radionucleaires appliquees a lâ€™art parietal en grotte: lâ€™example de la PeÃ±a de Candamo (Asturies, Espagne). In: Corchon and Menendez (eds.) Cien aÃ±os de arte rupestre paleolitico. Ediciones Universidad Salamanca.		NA	NA	NA	NA	NA
96	43.46	-6.07	12730	90	Eurasia	La Pena de Candamo,San Roman de Candamo,Asturias,Spain	43.46	-6.07	Reliable	GifA-96137	10810	100	100	100	12730	90	Equal	charcoal from auroch 11	AMS-C14	Homo sapiens	Cave art	Direct	Charcoal								Valladas et al. 2014 Les methodes de datation radionucleaires appliquees a lâ€™art parietal en grotte: lâ€™example de la PeÃ±a de Candamo (Asturies, Espagne). In: Corchon and Menendez (eds.) Cien aÃ±os de arte rupestre paleolitico. Ediciones Universidad Salamanca.		NA	NA	NA	NA	NA
97	43.46	-6.07	10341	192	Eurasia	La Pena de Candamo,San Roman de Candamo,Asturias,Spain	43.46	-6.07	Reliable	GifA-98194	9150	140	140	140	10341	192	Equal	charcoal from biche 9	AMS-C14	Homo sapiens	Cave art	Direct	Charcoal								Valladas et al. 2014 Les methodes de datation radionucleaires appliquees a lâ€™art parietal en grotte: lâ€™example de la PeÃ±a de Candamo (Asturies, Espagne). In: Corchon and Menendez (eds.) Cien aÃ±os de arte rupestre paleolitico. Ediciones Universidad Salamanca.		NA	NA	NA	NA	NA
98	42.48	-6.05	39039	786	Eurasia	Sopena,Onis,Asturias,Spain	42.48	-6.05	Reliable	GrA-39760	34470	650	650	650	39039	786	Equal	indeterminated bone	AMS-C14	Homo sapiens	Aurignacian industry	Within	Collagen	Not reported	AG	NA	No	No	Yes		Maroto et al. 2012. Current issues in late Middle Palaeolithic chronology: New assessments from Northern Iberia. Quaternary International 247: 15-25		Pretreatment assigned based on known standard protocols in Groningen Lab (e.g., Aerts-Bijma et al. 1997 AMS sample handling in Groningen)	XI	NA	NA	NA
99	42.48	-6.05	37114	699	Eurasia	Sopena,Onis,Asturias,Spain	42.48	-6.05	Reliable	Beta-171157	32870	530	530	530	37114	699	Equal	bone	AMS-C14	Homo sapiens	Cultural layer	Within	Collagen	Not reported	ABA	NA					Pinto-Llona et al. 2012. The SopeÃ±a Rockshelter, a New Site in Asturias (Spain) bearing evidence on the Middle and Early Upper Palaeolithic in Northern Iberia. MUNIBE 63: 45-79		Pretreatment assigned based on known standard protocols in Beta Analytic (http://www.radiocarbon.com/pretreatment-carbon-dating.htm#Acid)	XI	NA	NA	NA
100	42.48	-6.05	27694	141	Eurasia	Sopena,Onis, Avin,Asturias,Spain	42.48	-6.05	Reliable	Beta-198145	23550	180	180	180	27694	141	Equal	tooth	AMS-C14	Homo sapiens	Cultural layer	Within	Collagen								Pinto-Llona et al. 2012. The SopeÃ±a Rockshelter, a New Site in Asturias (Spain) bearing evidence on the Middle and Early Upper Palaeolithic in Northern Iberia. MUNIBE 63: 45-79		NA	X	NA	NA	NA
101	39.46	-6.37	21715	145	Eurasia	Maltravieso, Sala de las Chimeneas,Caceres,Estremadura,Spain	39.46	-6.37	Reliable	Poz-30460	17930	100	100	100	21715	145	Equal	charcoal SCH L 29-23	AMS-C14	Homo sapiens	Living floor	Within	Charcoal	Not required	ABA	NA	No	No	Yes		Garcia-Diez et al. 2012. Arte mueble paleolitico en el interior peninsular: la cueva de Maltravieso (Caceres, EspaÃ±a). Trabajos de Prehistoria 69: 349-356		Pretreatment assigned based on known standard protocols in Poznan radiocarbon lab (http://radiocarbon.pl/)	A	NA
102	39.46	-6.37	21612	143	Eurasia	Maltravieso, Sala de las Chimeneas,Caceres,Estremadura,Spain	39.46	-6.37	Reliable	Poz-30469	17840	90	90	90	21612	143	Equal	charcoal SCH L 29-48	AMS-C14	Homo sapiens	Living floor	Within	Charcoal	Not required	ABA	NA	No	No	Yes		Garcia-Diez et al. 2012. Arte mueble paleolitico en el interior peninsular: la cueva de Maltravieso (Caceres, EspaÃ±a). Trabajos de Prehistoria 69: 349-356		Pretreatment assigned based on known standard protocols in Poznan radiocarbon lab (http://radiocarbon.pl/)	A	NA
103	56.42	-5.47	9077	988	Eurasia	Druimvargie,Oban,Scotland,United Kingdom	56.42	-5.47	Reliable	OxA-4609	7890	800	800	800	9077	988	Equal	bone, bevelled tool	AMS-C14	Homo sapiens	Single artifact	Direct	Collagen				No	No	Yes		Bonsall, C., Tolan-Smith, C., Saville, A. (1995). Direct dating of Mesolithic antler and Bone Artifacts from Great Britain: new results for bevelled tools and red deer antler mattocks, Mesolithic Miscellany 28 Volume 16 Number 1, p 2-10, ISSN 0259-3458		NA	UPM/IV.5	NA
104	43.29	-5.08	39327	550	Eurasia	El Conde,Tuton,Asturias,Spain	43.29	-5.08	Reliable	Beta-224303	34730	500	500	500	39327	550	Equal	bone from base entgrance platform	AMS-C14	Homo sapiens	Cultural layer	Within	Collagen	Not reported	ABA	NA	No	No	Yes		Schmidt et al. 2012. Rapid climate change and variability of settlement patterns in Iberia during the Late Pleistocene. Quaternary International 274:179-204		Pretreatment assigned based on known standard protocols in Beta Analytic (http://www.radiocarbon.com/pretreatment-carbon-dating.htm#Acid)	N20b	NA	NA	NA
105	43.29	-5.08	36665	624	Eurasia	El Conde (El Forno),Tunon,Asturias,Spain	43.29	-5.08	Reliable	Beta-217216	32530	440	440	440	36665	624	Equal	Bone	AMS-C14	Homo sapiens	Cultural layer	Within	Collagen	Not reported	ABA	NA	No	No	Yes		Schmidt et al. 2012. Rapid climate change and variability of settlement patterns in Iberia during the Late Pleistocene. Quaternary International 274:179-204		Pretreatment assigned based on known standard protocols in Beta Analytic (http://www.radiocarbon.com/pretreatment-carbon-dating.htm#Acid)	N20C	NA	NA	NA
106	43.34	-5.92	24403	324	Eurasia	Las Caldas,San Juan de Priorio,Asturias,Spain	43.34	-5.92	Reliable	Ua-15318	20250	235	235	235	24403	324	Equal	Fossil timber	AMS-C14	Homo sapiens	Solutrean industry	Within	Charcoal	Not required		NA	No	No	Yes		Schmidt et al. 2012. Rapid climate change and variability of settlement patterns in Iberia during the Late Pleistocene. Quaternary International 274:179-204		NA	15 (Sala I)	NA
107	43.34	-5.92	23360	320	Eurasia	Las Caldas,San Juan de Priorio, Oviedo,Asturias,Spain	43.34	-5.92	Reliable	Ly-2424	19390	260	260	260	23360	320	Equal	bone	C14	Homo sapiens	Solutrean industry	Within	Collagen	Not reported		NA	No	No	Yes		Schmidt et al. 2012. Rapid climate change and variability of settlement patterns in Iberia during the Late Pleistocene. Quaternary International 274:179-204		NA	9 (Pasillo)	NA
108	43.34	-5.92	22135	341	Eurasia	Las Caldas,San Juan de Priorio, Oviedo,Asturias,Spain	43.34	-5.92	Reliable	Ua-15316	18305	295	295	295	22135	341	Equal	bone	AMS-C14	Homo sapiens	Solutrean industry	Within	Collagen	Not reported		NA	No	No	Yes		Schmidt et al. 2012. Rapid climate change and variability of settlement patterns in Iberia during the Late Pleistocene. Quaternary International 274:179-204		NA	11 (Sala I)	NA
109	43.34	-5.92	21706	456	Eurasia	Las Caldas,Priorio,Oviedo,Spain	43.34	-5.92	Reliable	Ua-15315	17945	370	370	370	21706	456	Equal	bone	AMS-C14	Homo sapiens	Solutrean industry	Within	Collagen	Not reported		NA	No	No	Yes		Schmidt et al. 2012. Rapid climate change and variability of settlement patterns in Iberia during the Late Pleistocene. Quaternary International 274:179-204		NA	9 (Sala I)	NA
110	43.34	-5.92	21013	294	Eurasia	Las Caldas,San Juan de Priorio,Oviedo,Spain	43.34	-5.92	Reliable	Ua-4302	17380	215	215	215	21013	294	Equal	bone	AMS-C14	Homo sapiens	Solutrean industry	Within	Collagen	Not reported		NA	No	No	Yes		Schmidt et al. 2012. Rapid climate change and variability of settlement patterns in Iberia during the Late Pleistocene. Quaternary International 274:179-204		NA	XIVc, Sala II	NA
111	43.35	-5.1	14920	174	Eurasia	Buxu,Cardes, Cancas de Onis,Asturias,Spain	43.35	-5.1	Reliable	GrA-2462	12600	70	70	70	14920	174	Equal	bone	AMS-C14	Homo sapiens	Solutrean industry	Within	Collagen	Not reported	AG	NA	No	No	Yes		Schmidt et al. 2012. Rapid climate change and variability of settlement patterns in Iberia during the Late Pleistocene. Quaternary International 274:179-204		Pretreatment assigned based on known standard protocols in Groningen Lab (e.g., Aerts-Bijma et al. 1997 AMS sample handling in Groningen)	1	NA	NA	NA
112	43.38	-5.31	13157	73	Eurasia	El Sidron,Pilona,Asturias,Spain	43.38	-5.31	Reliable	GX-30241	11289	79	79	79	13157	73	Equal	hominid bone SID-2A	AMS-C14	Homo sapiens	Human remains	Direct	Collagen								De Torres et al. 2010		NA	Galeria del Osario III	Authors argue "...one cannot exclude the possibility that the samples dated at the Geochron Lab. were severely contaminated by modern carbon..."	NA	NA
113	43.38	-5.33	12142	82	Eurasia	El SidrÃ_n Cave	43.38	-5.33	Reliable	GX-30242	10340	0.07	0.07	0.07	12142	82	Equal	Tooth molar (Homo) Collagen	AMS-C14	Homo sapiens	Human remains	Direct	Collagen								De Torres et al. 2010		NA	NA	NA		neanderthalensis
114	36.12	-5.34	34390	679	Eurasia	Gorham's Cave,Gibraltar,,Spain	36.12	-5.34	Reliable	OxA-7076	30250	700	700	700	34390	679	Equal	Pinus charcoal	AMS-C14	Homo sapiens	Cultural layer	Within	Charcoal	Not required	ABA	NA	No	No	Yes		Schmidt et al. 2012. Rapid climate change and variability of settlement patterns in Iberia during the Late Pleistocene. Quaternary International 274:179-204		NA	Context 9	NA
115	36.12	-5.34	34339	683	Eurasia	Gorham's Cave,Gibraltar,,Spain	36.12	-5.34	Reliable	OxA-7074	30200	700	700	700	34339	683	Equal	Pinus charcoal	AMS-C14	Homo sapiens	Cultural layer	Within	Charcoal	Not required	ABA	NA	No	No	Yes		Schmidt et al. 2012. Rapid climate change and variability of settlement patterns in Iberia during the Late Pleistocene. Quaternary International 274:179-204		NA	Context 9	NA
116	36.12	-5.34	33899	730	Eurasia	Gorham's Cave,Gibraltar,,Spain	36.12	-5.34	Reliable	OxA-7075	29800	700	700	700	33899	730	Equal	Pinus charcoal	AMS-C14	Homo sapiens	Cultural layer	Within	Charcoal	Not required	ABA	NA	No	No	Yes		Schmidt et al. 2012. Rapid climate change and variability of settlement patterns in Iberia during the Late Pleistocene. Quaternary International 274:179-204		NA	Context 9	NA
117	36.12	-5.34	33265	726	Eurasia	Gorham's Cave,Gibraltar,,Spain	36.12	-5.34	Reliable	OxA-7077	29250	650	650	650	33265	726	Equal	charcoal Pinus	AMS-C14	Homo sapiens	Cultural layer	Within	Charcoal	Not required	ABA	NA	No	No	Yes		Schmidt et al. 2012. Rapid climate change and variability of settlement patterns in Iberia during the Late Pleistocene. Quaternary International 274:179-204		NA	Context 9	NA
118	36.12	-5.34	33262	823	Eurasia	Gorham's Cave,Gibraltar,,Spain	36.12	-5.34	Reliable	OxA-7110	29250	750	750	750	33262	823	Equal	pinus charcoal	AMS-C14	Homo sapiens	Cultural layer	Within	Charcoal	Not required	ABA	NA	No	No	Yes		Schmidt et al. 2012. Rapid climate change and variability of settlement patterns in Iberia during the Late Pleistocene. Quaternary International 274:179-204		NA	Context 13a	NA
119	36.12	-5.34	32736	407	Eurasia	Gorham's Cave,Gibraltar,,Spain	36.12	-5.34	Reliable	OxA-7792	28680	240	240	240	32736	407	Equal	combustion zone in contact 16	AMS-C14	Homo sapiens	Cultural layer	Within	Charcoal	Not required	ABA	NA	No	No	Yes		Schmidt et al. 2012. Rapid climate change and variability of settlement patterns in Iberia during the Late Pleistocene. Quaternary International 274:179-204		NA	context 24	NA
120	36.12	-5.34	30651	227	Eurasia	Gorham's Cave,Gibraltar,,Spain	36.12	-5.34	Reliable	Beta-196773	26400	220	220	220	30651	227	Equal	from hearth	AMS-C14	Homo sapiens	Clear hearth	Direct	Charcoal								Schmidt et al. 2012. Rapid climate change and variability of settlement patterns in Iberia during the Late Pleistocene. Quaternary International 274:179-204		NA	IV	NA	NA	NA
121	36.12	-5.34	29898	373	Eurasia	Gorham's Cave,Gibraltar,,Spain	36.12	-5.34	Reliable	OxA-6997	25680	280	280	280	29898	373	Equal	burnt bone	AMS-C14	Homo sapiens	Cultural layer	Within	Burnt bone			NA	No	No	Yes		Schmidt et al. 2012. Rapid climate change and variability of settlement patterns in Iberia during the Late Pleistocene. Quaternary International 274:179-204		NA	Context 7	NA
122	36.12	-5.34	28074	184	Eurasia	Gorham's Cave,Gibraltar,,Spain	36.12	-5.34	Reliable	Beta-196775	24010	160	160	160	28074	184	Equal	from hearth	AMS-C14	Homo sapiens	Clear hearth	Direct	Charcoal								Schmidt et al. 2012. Rapid climate change and variability of settlement patterns in Iberia during the Late Pleistocene. Quaternary International 274:179-204		NA	IV	NA	NA	NA
123	36.12	-5.34	22308	112	Eurasia	Gorham's Cave,Gibraltar,,Spain	36.12	-5.34	Reliable	Beta-184042	18440	80	80	80	22308	112	Equal	charcoal piece	AMS-C14	Homo sapiens	Cultural layer	Within	Charcoal	Not required	ABA	NA	No	No	Yes		Schmidt et al. 2012. Rapid climate change and variability of settlement patterns in Iberia during the Late Pleistocene. Quaternary International 274:179-204		Pretreatment assigned based on known standard protocols in Beta Analytic (http://www.radiocarbon.com/pretreatment-carbon-dating.htm#Acid)	III	NA	NA	NA
124	36.12	-5.34	19812	110	Eurasia	Gorham's Cave,Gibraltar,,Spain	36.12	-5.34	Reliable	Beta-181893	16420	60	60	60	19812	110	Equal	charcoal, (sediment)	AMS-C14	Homo sapiens	Cultural layer	Within	Charcoal	Not required	ABA	NA	No	No	Yes		Schmidt et al. 2012. Rapid climate change and variability of settlement patterns in Iberia during the Late Pleistocene. Quaternary International 274:179-204		Pretreatment assigned based on known standard protocols in Beta Analytic (http://www.radiocarbon.com/pretreatment-carbon-dating.htm#Acid)	III	NA	NA	NA
125	36.12	-5.34	3100	423	Eurasia	Gorham's Cave,,,Spain	36.12	-5.34	Reliable	OxA-7388	2910	340	340	340	3100	423	Equal	Burnt bone	AMS-C14	Homo sapiens	Cultural layer	Within	Burnt bone			NA	No	No	Yes		Schmidt et al. 2012. Rapid climate change and variability of settlement patterns in Iberia during the Late Pleistocene. Quaternary International 274:179-204		NA	Context 11	NA
126	51.55	-4.24	34556	2450	Eurasia	Paviland Cave, Goat's Hole,Gower,Glamorganshire,United Kingdom	51.55	-4.24	Reliable	OxA-365	29600	1900	1900	1900	34556	2450	Equal	residue of charred bone, no clear connection with industry	AMS-C14	Homo sapiens	Cultural layer	Within	Burnt bone				No	No	Yes		Proc. Bristol Univ. Spelaeol. Soc., Vol. 7, 1955, 61 - 75, Campbell, J. B., Mendip Hills in Prehistoric time and Roman Times, Bristol, 1970, p. 11. Flas D. 2008.Anthropologica et Praehistorica 119: 3-253.		NA	occupation horizon	NA
127	51.55	-4.24	33678	200	Eurasia	Paviland Cave, Goat's Hole,Gower,Glamorganshire,United Kingdom	51.55	-4.24	Reliable	OxA-16413	29490	210	210	210	33678	200	Equal	Red Lady, scapula	AMS-C14	Homo sapiens	Human remains	Direct	Collagen	Acceptable	AF	3.2	No	No	Yes		Jacobi & Higham 2008 The â€œRed Ladyâ€ù ages gracefully: new ultrafiltration AMS determinations from Paviland. Journal of Human Evolution 55:898-907		NA	occupation horizon	NA
128	51.92	-4.17	33207	775	Eurasia	Little Hoyle,Dyfed,,United Kingdom	51.92	-4.17	Reliable	OxA-1028	29200	700	700	700	33207	775	Equal	Bone	AMS-C14	Homo sapiens	Cultural layer	Within	Collagen				No	No	Yes		Aldhouse-Green, S., Scott, K., Schwarcz, H., Grün, R., Housley, R., Rae, A., Bevins, R. and Redknap, M., 1995, January. Coygan Cave, Laugharne, South Wales, a Mousterian site and hyaena den: a report on the University of Cambridge excavations. In Proceedings of the Prehistoric Society (Vol. 61, pp. 37-79). Cambridge University Press.		NA		NA
129	51.55	-4.24	33057	275	Eurasia	Paviland Cave, Goat's Hole,Gower,Glamorganshire,United Kingdom	51.55	-4.24	Reliable	OxA-16412	28870	180	180	180	33057	275	Equal	Red Lady, rib	AMS-C14	Homo sapiens	Human remains	Direct	Collagen	Acceptable	AF	3.2	No	No	Yes		Jacobi & Higham 2008 The â€œRed Ladyâ€ù ages gracefully: new ultrafiltration AMS determinations from Paviland. Journal of Human Evolution 55:898-907		NA	occupation horizon	NA
130	51.55	-4.24	32884	481	Eurasia	Paviland Cave, Goat's Hole,Gower,Glamorganshire,United Kingdom	51.55	-4.24	Reliable	OxA-16503	28820	340	340	340	32884	481	Equal	Red Lady, scapula	AMS-C14	Homo sapiens	Human remains	Direct	Collagen	Acceptable	AG	3.3	No	No	Yes	Yes	Jacobi & Higham 2008 The â€œRed Ladyâ€ù ages gracefully: new ultrafiltration AMS determinations from Paviland. Journal of Human Evolution 55:898-907		NA	occupation horizon	OxA-16413 dated ultrafiltered collagen from same sample
131	51.55	-4.24	32357	470	Eurasia	Paviland Cave, Goat's Hole,Gower,Glamorganshire,United Kingdom	51.55	-4.24	Reliable	OxA-16502	28400	320	320	320	32357	470	Equal	Red Lady, rib	AMS-C14	Homo sapiens	Human remains	Direct	Collagen	Acceptable	AG	3.3	No	No	Yes	Yes	Jacobi & Higham 2008 The â€œRed Ladyâ€ù ages gracefully: new ultrafiltration AMS determinations from Paviland. Journal of Human Evolution 55:898-907		NA	occupation horizon	OxA-16412 dated ultrafiltered collagen from same sample
132	51.55	-4.24	32766	2047	Eurasia	Paviland Cave, Goat's Hole,Gower,Glamorganshire,United Kingdom	51.55	-4.24	Reliable	OxA-366	28000	1700	1700	1700	32766	2047	Equal	humic acids from charred bone of OxA-365	AMS-C14	Homo sapiens	Cultural layer	Within	Burnt bone				No	No	Yes		Proc. Bristol Univ. Spelaeol. Soc., Vol. 7, 1955, 61 - 75, Campbell, J. B., Mendip Hills in Prehistoric time and Roman Times, Bristol, 1970, p. 11. Flas D. 2008.Anthropologica et Praehistorica 119: 3-253.		NA	occupation horizon	NA
133	51.55	-4.24	30063	358	Eurasia	Paviland Cave, Goat's Hole,Gower,Glamorganshire,United Kingdom	51.55	-4.24	Reliable	OxA-8025	25840	280	280	280	30063	358	Equal	human bone of the red lady	AMS-C14	Homo sapiens	Human remains	Direct	Collagen	Not reported	AG	NA	No	No	Yes		Richards et al. 2001 Stable isotope evidence for increasing dietary breadth in the European mid-Upper Paleolithic. PNAS 98:6528-6532		NA	occupation horizon	NA
134	51.64	-4.7	28514	141	Eurasia	Eel Point,,South Wales, Caldey Island,United Kingdom	51.64	-4.7	Reliable	OxA-14164	24470	110	110	110	28514	141	Equal	human humerus	AMS-C14	Homo sapiens	Human remains	Direct	Collagen	Acceptable	AF	3.2	No	No	Yes		Schulting et al. 2005. A Mid-Upper Palaeolithic human humerus from Eel Point, South Wales, UK. Journal of Human Evolution. 48:493-505		NA		NA
135	51.64	-4.7	28056	170	Eurasia	Eel Point,,South Wales, Caldey Island,United Kingdom	51.64	-4.7	Reliable	OxA-11015	24000	140	140	140	28056	170	Equal	ultrafiltered gelatin of the human humerus	AMS-C14	Homo sapiens	Human remains	Direct	Collagen	Acceptable	AF	3.3	No	No	Yes		Schulting et al. 2005. A Mid-Upper Palaeolithic human humerus from Eel Point, South Wales, UK. Journal of Human Evolution. 48:493-505		NA		NA
136	51.64	-4.7	27579	97	Eurasia	Eel Point,,South Wales, Caldey Island,United Kingdom	51.64	-4.7	Reliable	OxA-11543	23370	110	110	110	27579	97	Equal	ultrafiltered gelatin of the human humerus	AMS-C14	Homo sapiens	Human remains	Direct	Collagen	Acceptable	AF	3.1	No	No	Yes		Schulting et al. 2005. A Mid-Upper Palaeolithic human humerus from Eel Point, South Wales, UK. Journal of Human Evolution. 48:493-505		NA		NA
137	51.55	-4.24	22321	401	Eurasia	Paviland Cave, Goat's Hole,Gower,Glamorganshire,United Kingdom	51.55	-4.24	Reliable	BM-374	18460	340	340	340	22321	401	Equal	human bones	C14	Homo sapiens	Human remains	Direct	Collagen								Proc. Bristol Univ. Spelaeol. Soc., Vol. 7, 1955, 61 - 75, Campbell, J. B., Mendip Hills in Prehistoric time and Roman Times, Bristol, 1970, p. 11. Flas D. 2008.Anthropologica et Praehistorica 119: 3-253.		NA	occupation horizon	NA	NA	NA
138	51.56	-4.86	11474	273	Eurasia	Worm's Head,Glamorgan,Gower Peninsula,United Kingdom	51.56	-4.86	Reliable	OxA-13131	9920	160	160	160	11474	273	Equal	Human left scapula	AMS-C14	Homo sapiens	Human remains	Direct	Collagen	Acceptable	AF	NA	No	No	Yes		Meiklejohn, C., Chamberlain, A.T. and Schulting, R.J., 2011. Radiocarbon dating of Mesolithic human remains in Great Britain. Mesolithic Miscellany, 21(2), pp.20-58.		NA		NA
139	51.64	-4.7	1685	55	Eurasia	Eel Point,,South Wales, Caldey Island,United Kingdom	51.64	-4.7	Reliable	OxA-10968	1771	34	34	34	1685	55	Equal	ulna	AMS-C14	Homo sapiens	Human remains	Direct	Collagen	Acceptable	AF	3.3	No	No	Yes		Schulting and Richards 2002. Finding the coastal Mesolithic in Southwest Britain: AMS dates and stable isotope results on human remains from Caldey Island, South Wales. Antiquity 76:1011-1025		NA		NA
140	43.43	-4.87	30543	491	Eurasia	Cueto de la Mina,Bricia,Asturias,Spain	43.43	-4.87	Reliable	Ua-3587	26470	520	520	520	30543	491	Equal	bone	AMS-C14	Homo sapiens	Cultural layer	Within	Collagen				No	No			Schmidt et al. 2012. Rapid climate change and variability of settlement patterns in Iberia during the Late Pleistocene. Quaternary International 274:179-204		NA	VII, H	NA
141	43.2	-4.6	27692	101	Eurasia	Esquilleu,Castro, Cillorigo,Cantabria,Spain	43.2	-4.6	Reliable	Beta-197525	23560	120	120	120	27692	101	Equal	charcoal	AMS-C14	Homo sapiens	Cultural layer	Within	Charcoal	Not required	ABA	NA					Mallol et al 2010. Microstratigraphy and diagenesis at the upper Pleistocene site of Esquilleu Cave (Cantabria, Spain). Quaternary International 214:70-81		Pretreatment assigned based on known standard protocols in Beta Analytic (http://www.radiocarbon.com/pretreatment-carbon-dating.htm#Acid)	IV, B4	NA	NA	NA
142	43.37	-4.48	27521	922	Eurasia	Fuente del SalÃ_n,Munorrodero,Cantabria,Spain	43.37	-4.48	Reliable	GrN-18574	23190	900	900	900	27521	922	Equal	Charcoal hearth	C14	Homo sapiens	Clear hearth	Direct	Charcoal								De Quiros,B.,Le PalÃ©olithique supÃ©rieur dans la rÃ©gion Cantabrique, Cuenca-Solana D. e.a. 2013. CA 54: 373		NA	2	NA	NA	NA
143	43.37	-4.48	26899	177	Eurasia	Fuente del SalÃ_n,Munorrodero,Cantabria,Spain	43.37	-4.48	Reliable	GX-27756	22580	100	100	100	26899	177	Equal	hearth charcoal	AMS-C14	Homo sapiens	Clear hearth	Direct	Charcoal								De Quiros,B.,Le PalÃ©olithique supÃ©rieur dans la rÃ©gion Cantabrique, Cuenca-Solana D. e.a. 2013. CA 54: 373		NA	2	NA	NA	NA
144	43.37	-4.48	26657	482	Eurasia	Fuente del SalÃ_n,Munorrodero,Cantabria,Spain	43.37	-4.48	Reliable	GX-29438	22340	510	510	510	26657	482	Equal	bone from surface	AMS-C14	Homo sapiens	Cultural layer	Above	Collagen								De Quiros,B.,Le PalÃ©olithique supÃ©rieur dans la rÃ©gion Cantabrique, Cuenca-Solana D. e.a. 2013. CA 54: 373		NA	2	NA	NA	NA
145	43.38	-4.12	22417	377	Eurasia	Altamira III,Santillana del Mar,Cantabria,Spain	43.38	-4.12	Reliable	GifA-90045	18540	320	320	320	22417	377	Equal	bone	AMS-C14	Homo sapiens	Solutrean industry	Within	Collagen	Not reported		NA	No	No			Schmidt et al. 2012. Rapid climate change and variability of settlement patterns in Iberia during the Late Pleistocene. Quaternary International 274:179-204		NA	NA	NA	NA	NA
146	43.43	-4.87	21220	283	Eurasia	Cueto de la Mina,,Asturias,Spain	43.43	-4.87	Reliable	Ua-3588	17545	205	205	205	21220	283	Equal	bone	C14	Homo sapiens	Cultural layer	Within	Collagen				No	No			Schmidt et al. 2012. Rapid climate change and variability of settlement patterns in Iberia during the Late Pleistocene. Quaternary International 274:179-204		NA	F	NA
147	43.43	-4.87	13502	199	Eurasia	Cueto de la Mina,Bricia,Asturias,Spain	43.43	-4.87	Reliable	OxA-996	11650	190	190	190	13502	199	Equal	antler, spearhead	AMS-C14	Homo sapiens	Single artifact	Direct	Collagen	Not reported	AC	NA	No	No	Yes		Schmidt et al. 2012. Rapid climate change and variability of settlement patterns in Iberia during the Late Pleistocene. Quaternary International 274:179-204		NA	CM42	NA
148	43.43	-4.87	13466	125	Eurasia	Cueto de la Mina,,Asturias,Spain	43.43	-4.87	Reliable	OxA-969	11630	120	120	120	13466	125	Equal	antler, baton	AMS-C14	Homo sapiens	Single artifact	Direct	Collagen	Not reported	AC	NA	No	No	Yes		Schmidt et al. 2012. Rapid climate change and variability of settlement patterns in Iberia during the Late Pleistocene. Quaternary International 274:179-204		NA	CM42	NA
149	40.45	-4.09	17838	112	Eurasia	El Vellon,El Monte,Madrid,Spain	40.45	-4.09	Reliable	Beta-245814	14660	80	80	80	17838	112	Equal	bone	AMS-C14	Homo sapiens	Cultural layer	Within	Collagen								Cacho et al. 2012. Human landscapes of the Late Glacial Period in the interior of the Iberian Peninsula: La PeÃ±a de Estebanvela (Segovia, Spain). Quaternary International 272-273: 42-54		NA	NA	NA	NA	NA
150	37.43	-4.18	17347	139	Eurasia	Pirulejo,Priego,Cordoba,Spain	37.43	-4.18	Reliable	Poz-21164	14250	90	90	90	17347	139	Equal	charcoal	AMS-C14	Homo sapiens	Cultural layer	Within	Charcoal								Jimenez-Espejo and Martinez-Ruiz. 2008. Formacion de la cavidad de El Pirulejo y evolucion de su relleno en base a indicadores geoquimicos. Antiquitas 20: 31-39		NA	4	NA
151	36.63	-4.5	38186	1409	Eurasia	Bajondillo,Torremolinos,Malaga,Spain	36.63	-4.5	Reliable	Ua-17150	33690	1195	1195	1195	38186	1409	Equal	Sediments and charcoal	AMS-C14	Homo sapiens	Cultural layer	Within	Charcoal	Not required		NA	No	No	Yes		Schmidt et al. 2012. Rapid climate change and variability of settlement patterns in Iberia during the Late Pleistocene. Quaternary International 274:179-204		NA	11	NA
152	36.63	-4.5	37194	1270	Eurasia	Bajondillo,,,	36.63	-4.5	Reliable	Ua-18050	32770	1065	1065	1065	37194	1270	Equal	Charcoal	AMS-C14	Homo sapiens	Cultural layer	Within	Charcoal	Not required		NA	No	No	Yes		Schmidt et al. 2012. Rapid climate change and variability of settlement patterns in Iberia during the Late Pleistocene. Quaternary International 274:179-204		NA	Bj11	NA
153	36.63	-4.5	24134	600	Eurasia	Bajondillo,Torremolinos,Malaga,Spain	36.63	-4.5	Reliable	AA-34710	19990	480	480	480	24134	600	Equal	bone	AMS-C14	Homo sapiens	Cultural layer	Within	Collagen	Not reported		NA	No	No	Yes		Schmidt et al. 2012. Rapid climate change and variability of settlement patterns in Iberia during the Late Pleistocene. Quaternary International 274:179-204		Pretreatment assigned based on known standard protocols in Arizona AMS radiocarbon lab (Jull et al. 2002. Accelerator Mass Spectrometry at Arizonaâ€_)	Bj/9	NA	NA	NA
154	36.79	-4.34	14258	224	Eurasia	Cueva del Hoyo de la Mina, Hoyo Mina,Malaga,Malaga,Spain	36.79	-4.34	Reliable	Ua-19443	12255	100	100	100	14258	224	Equal	Charcoal	AMS-C14	Homo sapiens	Cultural layer	Within	Charcoal								Cortes-Sanchez et al. 2008. Palaeoenvironmental and cultural dynamics of the coast of MÃ¡laga (Andalusia, Spain) during the Upper Pleistocene and early Holocene. Quaternary Science Reviews 27:2176-2193.		NA	6	NA
155	55.17	-3.5	15441	415	Eurasia	Roberthill,,Dumfriesshire,United Kingdom	55.17	-3.5	Reliable	Q-643	12940	250	250	250	15441	415	Equal	Wood	C14	Homo sapiens	Cultural layer	Within	Wood						No		Moar 1964. Pollen Analysis of Four Samples from the River Annan, Dumfriesshire		NA		NA
156	53.23	-3.48	33020	857	Eurasia	Pontnewydd Cave,Clywd,,United Kingdom	53.23	-3.48	Reliable	OxA-1025	29000	800	800	800	33020	857	Equal	Bone	AMS-C14	Homo sapiens	Human remains	Above	Collagen				No	No	Yes		Hedges et al. 1987. Radiocarbon dates from the Oxford AMS system: Archaeometry datelist 6. Archaeomtery 29: 289-306		NA		NA
157	53.37	-3.92	13949	120	Eurasia	Kendrick's Cave, Great Orme's Head,,North Wales,United Kingdom	53.37	-3.92	Reliable	OxA-6144	12090	90	90	90	13949	120	Equal	Right femur Homo	AMS-C14	Homo sapiens	Human remains	Direct	Collagen	Not reported	AI	NA	No	No	Yes		Richards et al. 2005. Isotope evidence for the intensive use of marine foods by Late Upper Palaeolithic humans. Journal of Human Evolution 49:390-394		NA		NA
158	53.37	-3.92	13772	126	Eurasia	Kendrick's Cave, Great Orme's Head,,North Wales,United Kingdom	53.37	-3.92	Reliable	OxA-7004	11930	90	90	90	13772	126	Equal	Right femur Homo	AMS-C14	Homo sapiens	Human remains	Direct	Collagen	Not reported	AG	NA	No	No	Yes		Richards et al. 2005. Isotope evidence for the intensive use of marine foods by Late Upper Palaeolithic humans. Journal of Human Evolution 49:390-394		NA		NA
159	53.37	-3.92	13710	79	Eurasia	Kendrick's Cave, Great Orme's Head,,North Wales,United Kingdom	53.37	-3.92	Reliable	OxA-17089	11905	50	50	50	13710	79	Equal	Human mandible	AMS-C14	Homo sapiens	Human remains	Direct	Collagen	Acceptable	AF	NA	No	No	Yes		Richards et al. 2005. Isotope evidence for the intensive use of marine foods by Late Upper Palaeolithic humans. Journal of Human Evolution 49:390-394		NA		NA
160	53.37	-3.92	13704	114	Eurasia	Kendrick's Cave, Great Orme's Head,,North Wales,United Kingdom	53.37	-3.92	Reliable	OxA-7003	11880	90	90	90	13704	114	Equal	Right humerus Homo	AMS-C14	Homo sapiens	Human remains	Direct	Collagen				No	No	Yes		Richards et al. 2005. Isotope evidence for the intensive use of marine foods by Late Upper Palaeolithic humans. Journal of Human Evolution 49:390-394		NA		NA
161	53.37	-3.92	13595	95	Eurasia	Kendrick's Cave, Great Orme's Head,,North Wales,United Kingdom	53.37	-3.92	Reliable	OxA-7002	11760	90	90	90	13595	95	Equal	Left femur Homo	AMS-C14	Homo sapiens	Human remains	Direct	Collagen	Not reported	AG	NA	No	No	Yes		Richards et al. 2005. Isotope evidence for the intensive use of marine foods by Late Upper Palaeolithic humans. Journal of Human Evolution 49:390-394		NA		NA
162	52.8	-3.1	13243	111	Eurasia	Porth y Waen,,Shropshire,United Kingdom	52.8	-3.1	Reliable	OxA-1946	11390	120	120	120	13243	111	Equal	antler	AMS-C14	Homo sapiens	Single artifact	Direct	Collagen	Not reported	AC	NA	No	No	Yes		Hedges et al. 1990. ORAU datelist 10. Archaeometry		NA		NA
163	51.53	-3.75	12412	1098	Eurasia	Parc le Breos Cwm,Gower, West Glamorgan,Wales,United Kingdom	51.53	-3.75	Reliable	OxA-6500	10624	800	800	800	12412	1098	Equal	bone	AMS-C14	Homo sapiens	Human remains	Unclear	Collagen				No	No	Yes		Hedges et al 1998 ORAU datelist 26		NA	PC15	NA
164	51.58	-3.75	8724	755	Eurasia	Parc le Breos Cwm,Gower, West Glamorgan,Wales,United Kingdom	51.58	-3.75	Reliable	OxA-6499	7665	650	650	650	8724	755	Equal	bone, skull	AMS-C14	Homo sapiens	Human remains	Unclear	Collagen	Not reported	AI	NA	No	No	Yes		Hedges et al 1998 ORAU datelist 26		NA	PC14	NA
165	50.47	-3.53	40998	340	Eurasia	Kent's Cavern Vestibule,Torquay,Devon,United Kingdom	50.47	-3.53	Reliable	OxA-14210	36370	320	320	320	40998	340	Equal	Coelodonta antiquitaties, right metacarpal 4	AMS-C14	Homo sapiens	Cultural layer	Within	Collagen	Acceptable	AF	NA	No	No	Yes		Higham et al. 2006. AMS radiocarbon dating of ancient bone using ultrafiltration. Radiocarbon 48(2): 179-95.		NA	beneath a thin breccia, 8'-3"	NA
166	50.47	-3.53	40687	370	Eurasia	Kent's Cavern Vestibule,Torquay,Devon,United Kingdom	50.47	-3.53	Reliable	OxA-13921	36040	330	330	330	40687	370	Equal	Coelodonta antiquitaties, right metacarpal 3	AMS-C14	Homo sapiens	Cultural layer	Within	Collagen	Acceptable	AF	3.4	No	No	Yes		Higham et al. 2006. AMS radiocarbon dating of ancient bone using ultrafiltration. Radiocarbon 48(2): 179-95.		NA	beneath a thin breccia, 8'-3"	NA
167	50.47	-3.53	40287	394	Eurasia	Kent's Cavern Vestibule,Torquay,Devon,United Kingdom	50.47	-3.53	Reliable	OxA-14701	35650	330	330	330	40287	394	Equal	Coelodonta antiquitaties, right metacarpal 4	AMS-C14	Homo sapiens	Cultural layer	Within	Collagen	Acceptable	AF	NA	No	No	Yes		Higham et al. 2006. AMS radiocarbon dating of ancient bone using ultrafiltration. Radiocarbon 48(2): 179-95.		NA	beneath a thin breccia, 8'-3"	NA
168	50.47	-3.53	39211	970	Eurasia	Kent's Cavern Vestibule,Torquay,Devon,United Kingdom	50.47	-3.53	Reliable	OxA-3450	34620	820	820	820	39211	970	Equal	Bone, id as woolly rhinoceros metapodial, C 8'3\", above fragmentary human maxilla	AMS-C14	Homo sapiens	Cultural layer	Within	Collagen				No	No	Yes	Yes	Higham et al. 2006. AMS radiocarbon dating of ancient bone using ultrafiltration. Radiocarbon 48(2): 179-95.		NA	beneath a thin breccia, 8'-3"	NA
169	50.47	-3.53	39063	969	Eurasia	Kent's Cavern Vestibule,Torquay,Devon,United Kingdom	50.47	-3.53	Reliable	OxA-3449	34500	800	800	800	39063	969	Equal	Bone, id as woolly rhinoceros metapodial, C 8'3\", above fragmentary human maxilla	AMS-C14	Homo sapiens	Cultural layer	Within	Collagen				No	No	Yes	Yes	Higham et al. 2006. AMS radiocarbon dating of ancient bone using ultrafiltration. Radiocarbon 48(2): 179-95.		NA	beneath a thin breccia, 8'-3"	NA
170	50.51	-3.66	14474	310	Eurasia	Three Holes Cave,Torbryan,Devon,United Kingdom	50.51	-3.66	Reliable	OxA-1500	12350	160	160	160	14474	310	Equal	cut bone fragment, 3H 57 II 8b	AMS-C14	Homo sapiens	Clear butchering	Direct	Collagen				No	No	Yes		Hedges, R.E.M., Housley, R.A., Law, I.A. and Bronk, C.R., 1989. Radiocarbon dates from the Oxford AMS system: archaeometry datelist 9. Archaeometry, 31(2), pp.207-234.		NA		NA
171	50.47	-3.53	14413	275	Eurasia	Kent's Cavern, Black Band,Torquay,Devon,United Kingdom	50.47	-3.53	Reliable	OxA-1789	12320	130	130	130	14413	275	Equal	bone piercer, no.1835	AMS-C14	Homo sapiens	Single artifact	Direct	Collagen	Not reported	Not reported	NA	No	No	Yes		Hedges et al. 1989. Radiocarbon dates from the Oxford AMS system: Archaeometry datelist 9. Archaeometry 31: 207 - 233		NA		NA
172	50.47	-3.53	41670	437	Eurasia	Kent's Cavern,Torquay,Devon,United Kingdom	50.47	-3.53	Reliable	OxA-13965	37200	550	550	550	41670	437	Equal	Coelodonta antiquitaties, cranial fragment	AMS-C14	Homo sp.	Human remains	Above	Collagen	Acceptable	AF	3.2	No	No	Yes		Higham et al. 2006. AMS radiocarbon dating of ancient bone using ultrafiltration. Radiocarbon 48(2): 179-95.		NA	cave earth A2, 9'-6"	NA
173	50.47	-3.53	35146	980	Eurasia	Kent's Cavern,Torqyay,Devon,United Kingdom	50.47	-3.53	Reliable	OxA-1621	30900	900	900	900	35146	980	Equal	human maxilla, Kc 4, contamination by adhesives	AMS-C14	Homo sp.	Human remains	Direct	Collagen	Not reported	AC	NA	Yes	No	Yes		Hedges et al. 1989 Radiocarbon dates from the Oxford AMS system: Archaeometry datelist 9. Archaeometry. 31:207-234.		NA	KC4, 10'-6"	Contamination reported in Higham et al. 2006 Radiocarbon
174	43.29	-3.97	46632	1369	Eurasia	El Castillo,Puente Viesgo,Cantabria,Spain	43.29	-3.97	Reliable	OxA-10187	42900	1400	1400	1400	46632	1369	Equal	Palaeoloxodon bone	AMS-C14	Homo sapiens	Aurignacian industry	Within	Collagen	Acceptable	AF	NA	No	No	Yes		Stuart 2005 The extinction of woolly mammoth (Mammuthus primigenius) and straight-tusked elephant (Palaeoloxodon antiquus) in Europe. Quaternary International 126-128Ã‘ 171-177		NA	20 B 2	NA
175	43.29	-3.97	46181	1787	Eurasia	El Castillo,Puente Viesgo,Cantabria,Spain	43.29	-3.97	Reliable	GifA-89147	42200	2100	2100	2100	46181	1787	Equal	bone	AMS-C14	Homo sapiens	Cultural layer	Within	Collagen	Not reported		NA	No	No	Yes		Schmidt et al. 2012. Rapid climate change and variability of settlement patterns in Iberia during the Late Pleistocene. Quaternary International 274:179-204		NA	18c,18 CN 18-7	NA	NA	NA
176	43.29	-3.97	45232	1650	Eurasia	El Castillo,Puente Viesgo,Cantabria,Spain	43.29	-3.97	Reliable	OxA-2477	41100	1700	1700	1700	45232	1650	Equal	charcoal	AMS-C14	Homo sapiens	Cultural layer	Within	Charcoal	Not required	ABA	NA	No	No	Yes		Schmidt et al. 2012. Rapid climate change and variability of settlement patterns in Iberia during the Late Pleistocene. Quaternary International 274:179-204		NA	18c,18 CN 18-7	NA
177	43.29	-3.97	44852	1559	Eurasia	El Castillo,Puente Viesgo,Cantabria,Spain	43.29	-3.97	Reliable	OxA-2475	40700	1600	1600	1600	44852	1559	Equal	charcoal	AMS-C14	Homo sapiens	Cultural layer	Within	Charcoal	Not required	ABA	NA	No	No	Yes		Schmidt et al. 2012. Rapid climate change and variability of settlement patterns in Iberia during the Late Pleistocene. Quaternary International 274:179-204		NA	18 b2 14-4	NA
178	43.29	-3.97	44777	1463	Eurasia	El Castillo,Puente Viesgo,Cantabria,Spain	43.29	-3.97	Reliable	OxA-2476	40700	1500	1500	1500	44777	1463	Equal	charcoal	AMS-C14	Homo sapiens	Cultural layer	Within	Charcoal	Not required	ABA	NA	No	No	Yes		Schmidt et al. 2012. Rapid climate change and variability of settlement patterns in Iberia during the Late Pleistocene. Quaternary International 274:179-204		NA	18c,18 CN 18-7	NA
179	43.36	-3.86	43705	348	Eurasia	Cueva Morin,,Cantabria,Spain	43.36	-3.86	Reliable	OxA-19084	40060	350	350	350	43705	348	Equal	indeterminable charcoal	AMS-C14	Homo sapiens	Aurignacian industry	Within	Charcoal	Not required	ABA	NA	No	No	Yes		Maroto et al. 2012. Current issues in late Middle Palaeolithic chronology: New assessments from Northern Iberia. Quaternary International 247: 15-25		NA	8	NA
180	43.29	-3.97	44640	1973	Eurasia	El Castillo,Puente Viesgo,Cantabria,Spain	43.29	-3.97	Reliable	AA-2405	40000	2100	2100	2100	44640	1973	Equal	charcoal	AMS-C14	Homo sapiens	Cultural layer	Within	Charcoal	Not required	ABA	NA	No	No	Yes		Schmidt et al. 2012. Rapid climate change and variability of settlement patterns in Iberia during the Late Pleistocene. Quaternary International 274:179-204		Pretreatment assigned based on known standard protocols in Arizona AMS radiocarbon lab (Jull et al. 2002. Accelerator Mass Spectrometry at Arizonaâ€_)	18c,18 CN 18-7	NA	NA	NA
181	43.29	-3.97	44006	1295	Eurasia	El Castillo,Puente Viesgo,Cantabria,Spain	43.29	-3.97	Reliable	OxA-2478	39800	1400	1400	1400	44006	1295	Equal	charcoal	AMS-C14	Homo sapiens	Cultural layer	Within	Charcoal	Not required	ABA	NA	No	No	Yes		Schmidt et al. 2012. Rapid climate change and variability of settlement patterns in Iberia during the Late Pleistocene. Quaternary International 274:179-204		NA	18c,18 CN 18-7	NA
182	43.29	-3.97	44202	1937	Eurasia	El Castillo,Puente Viesgo,Cantabria,Spain	43.29	-3.97	Reliable	GifA-49147	39500	2000	2000	2000	44202	1937	Equal	Charcoal	AMS-C14	Homo sapiens	Cultural layer	Within	Charcoal	Not required	ABA	NA	No	No	Yes		Schmidt et al. 2012. Rapid climate change and variability of settlement patterns in Iberia during the Late Pleistocene. Quaternary International 274:179-204		NA	18	NA	NA	NA
183	43.29	-3.97	43217	1802	Eurasia	El Castillo,Puente Viesgo,Cantabria,Spain	43.29	-3.97	Reliable	AA-2406	38500	1800	1800	1800	43217	1802	Equal	charcoal	AMS-C14	Homo sapiens	Cultural layer	Within	Charcoal	Not required	ABA	NA	No	No	Yes		Schmidt et al. 2012. Rapid climate change and variability of settlement patterns in Iberia during the Late Pleistocene. Quaternary International 274:179-204		Pretreatment assigned based on known standard protocols in Arizona AMS radiocarbon lab (Jull et al. 2002. Accelerator Mass Spectrometry at Arizonaâ€_)	18 B1 15-4	NA	NA	NA
184	43.29	-3.97	42905	1157	Eurasia	El Castillo,Puente Viesgo,Cantabria,Spain	43.29	-3.97	Reliable	OxA-2474	38500	1300	1300	1300	42905	1157	Equal	charcoal	AMS-C14	Homo sapiens	Cultural layer	Within	Charcoal	Not required	ABA	NA	No	No	Yes		Schmidt et al. 2012. Rapid climate change and variability of settlement patterns in Iberia during the Late Pleistocene. Quaternary International 274:179-204		NA	18 b2 14-4	NA
185	43.39	-3.96	42206	276	Eurasia	Covalejos, Cobalejos,Velo de Pielagos,Cantabria,Spain	43.39	-3.96	Reliable	GrA-33877	37940	400	400	400	42206	276	Equal	tooth	AMS-C14	Homo sapiens	Aurignacian industry	Within	Collagen	Not reported	AG	NA	No	No	Yes		Maroto et al. 2012. Current issues in late Middle Palaeolithic chronology: New assessments from Northern Iberia. Quaternary International 247: 15-25		NA	III (C?)	NA	NA	NA
186	43.29	-3.97	42455	1846	Eurasia	El Castillo,Puente Viesgo,Cantabria,Spain	43.29	-3.97	Reliable	AA-2407	37700	1800	1800	1800	42455	1846	Equal	charcoal	AMS-C14	Homo sapiens	Cultural layer	Within	Charcoal	Not required	ABA	NA	No	No	Yes		Schmidt et al. 2012. Rapid climate change and variability of settlement patterns in Iberia during the Late Pleistocene. Quaternary International 274:179-204		Pretreatment assigned based on known standard protocols in Arizona AMS radiocarbon lab (Jull et al. 2002. Accelerator Mass Spectrometry at Arizonaâ€_)	18 b2 14-4	NA	NA	NA
187	43.29	-3.97	42122	2390	Eurasia	El Castillo,Puente Viesgo,Cantabria,Spain	43.29	-3.97	Reliable	OxA-2473	37100	2200	2200	2200	42122	2390	Equal	charcoal	AMS-C14	Homo sapiens	Cultural layer	Within	Charcoal	Not required	ABA	NA	No	No	Yes		Schmidt et al. 2012. Rapid climate change and variability of settlement patterns in Iberia during the Late Pleistocene. Quaternary International 274:179-204		NA	18 b2 14-4	NA
188	43.36	-3.86	41118	684	Eurasia	Cueva Morin,,Cantabria,Spain	43.36	-3.86	Reliable	GifA-92263	36590	770	770	770	41118	684	Equal	charcoal (from layer 10 cf Schmidt I 2012 QI)	AMS-C14	Homo sapiens	Chatelperronian industry	Within	Charcoal				No	No	Yes		Schmidt et al. 2012. Rapid climate change and variability of settlement patterns in Iberia during the Late Pleistocene. Quaternary International 274:179-204		NA	8	NA	NA	NA
189	43.36	-3.86	37726	434	Eurasia	Cueva Morin,Villaneuva-Villescusa,Santander,Spain	43.36	-3.86	Reliable	GrA-33891	33430	250	250	250	37726	434	Equal	charcoal	AMS-C14	Homo sapiens	Aurignacian industry	Within	Charcoal	Not required	ABA	NA	No	No	Yes		Maroto et al. 2012. Current issues in late Middle Palaeolithic chronology: New assessments from Northern Iberia. Quaternary International 247: 15-25		Pretreatment assigned based on known standard protocols in Groningen Lab (e.g., Haesaerts et al 2013 Radiocarbon)	9	NA	NA	NA
190	43.32	-3.53	37569	495	Eurasia	Cobrante,,,Spain	43.32	-3.53	Reliable	GrA-22442	33320	310	310	310	37569	495	Equal	Bone	AMS-C14	Homo sapiens	Cultural layer	Within	Collagen	Not reported	AG	NA	No	No	Yes		Schmidt et al. 2012. Rapid climate change and variability of settlement patterns in Iberia during the Late Pleistocene. Quaternary International 274:179-204		Pretreatment assigned based on known standard protocols in Groningen Lab (e.g., Aerts-Bijma et al. 1997 AMS sample handling in Groningen)	6	NA	NA	NA
191	43.32	-3.53	34452	230	Eurasia	Cobrante,,,Spain	43.32	-3.53	Reliable	GrA-22441	30480	250	250	250	34452	230	Equal	Bone	AMS-C14	Homo sapiens	Cultural layer	Within	Collagen	Not reported	AG	NA	No	No	Yes		Schmidt et al. 2012. Rapid climate change and variability of settlement patterns in Iberia during the Late Pleistocene. Quaternary International 274:179-204		Pretreatment assigned based on known standard protocols in Groningen Lab (e.g., Aerts-Bijma et al. 1997 AMS sample handling in Groningen)	5	NA	NA	NA
192	43.38	-3.24	34088	162	Eurasia	Cuco,,Cantabria,Spain	43.38	-3.24	Reliable	GrA-32436	30020	160	160	160	34088	162	Equal	indeterminable burnt bone	AMS-C14	Homo sapiens	Aurignacian industry	Within	Burnt bone	Not reported	AG	NA	No	No	Yes		Maroto et al. 2012. Current issues in late Middle Palaeolithic chronology: New assessments from Northern Iberia. Quaternary International 247: 15-25		Pretreatment assigned based on known standard protocols in Groningen Lab (e.g., Aerts-Bijma et al. 1997 AMS sample handling in Groningen)	XIII	NA	NA	NA
193	43.36	-3.86	33552	267	Eurasia	Cueva Morin,Santander,Cantabria,Spain	43.36	-3.86	Reliable	GrA-33823	29380	260	260	260	33552	267	Equal	Charcoal	AMS-C14	Homo sapiens	Chatelperronian industry	Within	Charcoal	Not required	ABA	NA	No	No	Yes		Maroto et al. 2012. Current issues in late Middle Palaeolithic chronology: New assessments from Northern Iberia. Quaternary International 247: 15-25		Pretreatment assigned based on known standard protocols in Groningen Lab (e.g., Haesaerts et al 2013 Radiocarbon)	10	NA	NA	NA
194	43.25	-3.45	31394	187	Eurasia	El Miron,Ramales de la Victoria,Cantabria,Spain	43.25	-3.45	Reliable	GX-27113	27580	210	210	210	31394	187	Equal	charcoal from spit 20, sq X10 zone VR	AMS-C14	Homo sapiens	Cultural layer	Within	Charcoal	Not required		NA	No	No	Yes		Schmidt et al. 2012. Rapid climate change and variability of settlement patterns in Iberia during the Late Pleistocene. Quaternary International 274:179-204		NA	Vestibule rear 128	NA	NA	NA
195	43.38	-3.24	27601	191	Eurasia	Cuco,,Cantabria,Spain	43.38	-3.24	Reliable	GrA-32097	23400	250	250	250	27601	191	Equal	Charcoal	AMS-C14	Homo sapiens	Cultural layer	Within	Charcoal	Not required		NA	No	No			Schmidt et al. 2012. Rapid climate change and variability of settlement patterns in Iberia during the Late Pleistocene. Quaternary International 274:179-204		Pretreatment assigned based on known standard protocols in Groningen Lab (e.g., Haesaerts et al 2013 Radiocarbon)	III	NA	NA	NA
196	43.15	-3.9	25985	846	Eurasia	La Garma A,Omono,Cantabria,Spain	43.15	-3.9	Reliable	AA-45566	21650	790	790	790	25985	846	Equal	Ibex matacarpal bone (decorated)	AMS-C14	Homo sapiens	Single artifact	Direct	Collagen		ABA	NA			Yes		Peñalver, E., Álvarez-Fernández, E., Arias, P., Delclòs, X. and Ontañón, R., 2007. Local amber in a Palaeolithic context in Cantabrian Spain: the case of La Garma A. Journal of Archaeological Science, 34(6), pp.843-849.		Pretreatment assigned based on known standard protocols in Arizona AMS radiocarbon lab (Jull et al. 2002. Accelerator Mass Spectrometry at Arizonaâ€_)	F	NA	NA	NA
197	43.29	-3.97	23075	288	Eurasia	El Castillo,Puente Viesgo,Cantabria,Spain	43.29	-3.97	Reliable	GifA-98154	19140	230	230	230	23075	288	Equal	charcoal from horse 25-27	AMS-C14	Homo sapiens	Solutrean industry	Within	Charcoal	Not required	ABA	NA	No	No	Yes		Schmidt et al. 2012. Rapid climate change and variability of settlement patterns in Iberia during the Late Pleistocene. Quaternary International 274:179-204		NA	Horse 25-27	NA	NA	NA
198	43.32	-3.53	22417	78	Eurasia	Cobrante,,,Spain	43.32	-3.53	Reliable	GrA-22438	18540	70	70	70	22417	78	Equal	Bone	AMS-C14	Homo sapiens	Cultural layer	Within	Collagen	Not reported	AG	NA	No	No	Yes		Schmidt et al. 2012. Rapid climate change and variability of settlement patterns in Iberia during the Late Pleistocene. Quaternary International 274:179-204		Pretreatment assigned based on known standard protocols in Groningen Lab (e.g., Aerts-Bijma et al. 1997 AMS sample handling in Groningen)	3	NA	NA	NA
199	43.32	-3.53	22125	121	Eurasia	Cobrante,,,Spain	43.32	-3.53	Reliable	GrA-22439	18260	70	70	70	22125	121	Equal	Bone	AMS-C14	Homo sapiens	Cultural layer	Within	Collagen	Not reported	AG	NA	No	No	Yes		Schmidt et al. 2012. Rapid climate change and variability of settlement patterns in Iberia during the Late Pleistocene. Quaternary International 274:179-204		Pretreatment assigned based on known standard protocols in Groningen Lab (e.g., Aerts-Bijma et al. 1997 AMS sample handling in Groningen)	4	NA	NA	NA
200	43.29	-3.97	20337	275	Eurasia	El Castillo,Puente Viesgo,Cantabria,Spain	43.29	-3.97	Reliable	OxA-971	16850	220	220	220	20337	275	Equal	bone propulseur	AMS-C14	Homo sapiens	Solutrean industry	Within	Collagen	Not reported		NA	No	No	Yes		Schmidt et al. 2012. Rapid climate change and variability of settlement patterns in Iberia during the Late Pleistocene. Quaternary International 274:179-204		NA	CS 7	NA
201	43.29	-3.97	15471	201	Eurasia	El Castillo,Puente Viesgo,Cantabria,Spain	43.29	-3.97	Reliable	OxA-972	12930	130	130	130	15471	201	Equal	bone, harpoon	AMS-C14	Homo sapiens	Single artifact	Direct	Collagen				No	No	Yes		Schmidt et al. 2012. Rapid climate change and variability of settlement patterns in Iberia during the Late Pleistocene. Quaternary International 274:179-204		NA	CS 11	NA
202	43.29	-3.97	12109	236	Eurasia	El Castillo,Puente Viesgo,Cantabria,Spain	43.29	-3.97	Reliable	OxA-970	10310	120	120	120	12109	236	Equal	engraved bone	AMS-C14	Homo sapiens	Single artifact	Direct	Collagen				No	No	Yes		Schmidt et al. 2012. Rapid climate change and variability of settlement patterns in Iberia during the Late Pleistocene. Quaternary International 274:179-204		NA	CS 6	NA
203	41.42	-3.37	17566	106	Eurasia	Pena de Estebanvela,Ayllon,Segovia,Spain	41.42	-3.37	Reliable	Beta-287758	14410	60	60	60	17566	106	Equal	Charred material	AMS-C14	Homo sapiens	Cultural layer	Within	Charcoal				Yes				Cacho et al. 2012. Human landscapes of the Late Glacial Period in the interior of the Iberian Peninsula: La PeÃ±a de Estebanvela (Segovia, Spain). Quaternary International 272-273: 42-54		NA	IV	NA	NA	NA
204	41.42	-3.37	17292	102	Eurasia	Pena de Estebanvela,Ayllon,Segovia,Spain	41.42	-3.37	Reliable	Beta-197378	14200	50	50	50	17292	102	Equal	charcoal	AMS-C14	Homo sapiens	Cultural layer	Within	Charcoal	Not required	ABA	NA					Cacho et al. 2012. Human landscapes of the Late Glacial Period in the interior of the Iberian Peninsula: La PeÃ±a de Estebanvela (Segovia, Spain). Quaternary International 272-273: 42-54		Pretreatment assigned based on known standard protocols in Beta Analytic (http://www.radiocarbon.com/pretreatment-carbon-dating.htm#Acid)	VI	NA	NA	NA
205	41.42	-3.37	15416	122	Eurasia	Pena de Estebanvela,Ayllon,Segovia,Spain	41.42	-3.37	Reliable	Beta-287756	12900	60	60	60	15416	122	Equal	Charred material	AMS-C14	Homo sapiens	Cultural layer	Within	Charcoal				Yes				Cacho et al. 2012. Human landscapes of the Late Glacial Period in the interior of the Iberian Peninsula: La PeÃ±a de Estebanvela (Segovia, Spain). Quaternary International 272-273: 42-54		NA	III	NA	NA	NA
206	41.42	-3.37	14785	197	Eurasia	Pena de Estebanvela,Ayllon,Segovia,Spain	41.42	-3.37	Reliable	Beta-290780	12530	60	60	60	14785	197	Equal	charred material	AMS-C14	Homo sapiens	Cultural layer	Within	Charcoal								Cacho et al. 2012. Human landscapes of the Late Glacial Period in the interior of the Iberian Peninsula: La PeÃ±a de Estebanvela (Segovia, Spain). Quaternary International 272-273: 42-54		NA	IV	NA	NA	NA
207	41.42	-3.37	14563	188	Eurasia	Pena de Estebanvela,Ayllon,Segovia,Spain	41.42	-3.37	Reliable	Beta-232939	12440	50	50	50	14563	188	Equal	charred material	AMS-C14	Homo sapiens	Cultural layer	Within	Charcoal								Cacho et al. 2012. Human landscapes of the Late Glacial Period in the interior of the Iberian Peninsula: La PeÃ±a de Estebanvela (Segovia, Spain). Quaternary International 272-273: 42-54		NA	III	NA	NA	NA
208	41.42	-3.37	14190	113	Eurasia	Pena de Estebanvela,Ayllon,Segovia,Spain	41.42	-3.37	Reliable	Beta-197377	12260	50	50	50	14190	113	Equal	Charcoal	AMS-C14	Homo sapiens	Cultural layer	Within	Charcoal	Not required	ABA	NA	Yes				Cacho et al. 2012. Human landscapes of the Late Glacial Period in the interior of the Iberian Peninsula: La PeÃ±a de Estebanvela (Segovia, Spain). Quaternary International 272-273: 42-54		Pretreatment assigned based on known standard protocols in Beta Analytic (http://www.radiocarbon.com/pretreatment-carbon-dating.htm#Acid)	IV	NA	NA	NA
209	41.42	-3.37	14122	87	Eurasia	Pena de Estebanvela,Ayllon,Segovia,Spain	41.42	-3.37	Reliable	Beta-287755	12220	50	50	50	14122	87	Equal	charred material	AMS-C14	Homo sapiens	Cultural layer	Within	Charcoal				Yes				Cacho et al. 2012. Human landscapes of the Late Glacial Period in the interior of the Iberian Peninsula: La PeÃ±a de Estebanvela (Segovia, Spain). Quaternary International 272-273: 42-54		NA	I	NA	NA	NA
210	41.42	-3.37	14122	87	Eurasia	Pena de Estebanvela,Ayllon,Segovia,Spain	41.42	-3.37	Reliable	Beta-290778	12220	50	50	50	14122	87	Equal	charred material	AMS-C14	Homo sapiens	Cultural layer	Within	Charcoal				Yes				Cacho et al. 2012. Human landscapes of the Late Glacial Period in the interior of the Iberian Peninsula: La PeÃ±a de Estebanvela (Segovia, Spain). Quaternary International 272-273: 42-54		NA	I	NA	NA	NA
211	41.42	-3.37	14066	80	Eurasia	Pena de Estebanvela,Ayllon,Segovia,Spain	41.42	-3.37	Reliable	Beta-287757	12180	50	50	50	14066	80	Equal	Charred material	AMS-C14	Homo sapiens	Cultural layer	Within	Charcoal								Cacho et al. 2012. Human landscapes of the Late Glacial Period in the interior of the Iberian Peninsula: La PeÃ±a de Estebanvela (Segovia, Spain). Quaternary International 272-273: 42-54		NA	III	NA	NA	NA
212	41.42	-3.37	13916	78	Eurasia	Pena de Estebanvela,Ayllon,Segovia,Spain	41.42	-3.37	Reliable	Beta-232940	12070	40	40	40	13916	78	Equal	charred material	AMS-C14	Homo sapiens	Cultural layer	Within	Charcoal								Cacho et al. 2012. Human landscapes of the Late Glacial Period in the interior of the Iberian Peninsula: La PeÃ±a de Estebanvela (Segovia, Spain). Quaternary International 272-273: 42-54		NA	III	NA	NA	NA
213	41.42	-3.37	13252	111	Eurasia	Pena de Estebanvela,Ayllon,Segovia,Spain	41.42	-3.37	Reliable	Beta-155116	11400	120	120	120	13252	111	Equal	Charcoal from the basis of the layer	AMS-C14	Homo sapiens	Cultural layer	Within	Charcoal	Not required	ABA	NA					Cacho et al. 2012. Human landscapes of the Late Glacial Period in the interior of the Iberian Peninsula: La PeÃ±a de Estebanvela (Segovia, Spain). Quaternary International 272-273: 42-54		Pretreatment assigned based on known standard protocols in Beta Analytic (http://www.radiocarbon.com/pretreatment-carbon-dating.htm#Acid)	II	NA	NA	NA
214	40.96	-3.2	24039	150	Eurasia	Pena Capon,Valle del Sorbe,Guadelajara,Spain	40.96	-3.2	Reliable	Beta-246879	19980	110	110	110	24039	150	Equal	Tooth fragments	AMS-C14	Homo sapiens	Chatelperronian industry	Within	Collagen								Alcaraz-CastaÃ±o et al. Between the Gravettian and the Solutrean: the PeÃ±a CapÃ_n level 4		NA	3	NA	NA	NA
215	40.96	-3.2	23981	152	Eurasia	Pena Capon,Vale del Sorbe,Guadalajara,Spain	40.96	-3.2	Reliable	Beta-246880	19930	110	110	110	23981	152	Equal	Tooth fragments	AMS-C14	Homo sapiens	Solutrean industry	Within	Collagen								Alcaraz-CastaÃ±o et al. Between the Gravettian and the Solutrean: the PeÃ±a CapÃ_n level 5		NA	2	NA	NA	NA
216	40.03	-3.67	13373	98	Eurasia	Palomera,,Ojo Guarena,Burgos,Spain	40.03	-3.67	Reliable	GifA-96134	11540	100	100	100	13373	98	Equal	charcoal paint from anthropomorphic El Brujo	AMS-C14	Homo sapiens	Cave art	Direct	Charcoal								Amormino V. 2000. L'art paleolithique et le carbone 14. Lâ€™Anthropologie 104: 373-381		NA	drawings	NA	NA	NA
217	40.03	-3.67	13310	106	Eurasia	Palomera,,Ojo Guarena,Burgos,Spain	40.03	-3.67	Reliable	GifA-95283	11470	110	110	110	13310	106	Equal	charcoal organic paint from Cervus muestra 2	AMS-C14	Homo sapiens	Cave art	Direct	Charcoal								Amormino V. 2000. L'art paleolithique et le carbone 14. Lâ€™Anthropologie 104: 373-381		NA	drawings	NA	NA	NA
218	40.03	-3.67	12972	107	Eurasia	Palomera,,Ojo Guarena,Burgos,Spain	40.03	-3.67	Reliable	GifA-95229	11130	100	100	100	12972	107	Equal	charcoal paint from another schematic anthropomorphic muestra 4	AMS-C14	Homo sapiens	Cave art	Direct	Charcoal								Amormino V. 2000. L'art paleolithique et le carbone 14. Lâ€™Anthropologie 104: 373-381		NA	drawings	NA	NA	NA
219	40.03	-3.67	12854	95	Eurasia	Palomera,,Ojo Guarena,Burgos,Spain	40.03	-3.67	Reliable	GifA-96136	10950	100	100	100	12854	95	Equal	charcoal from black cervide muestra 5	AMS-C14	Homo sapiens	Cave art	Direct	Charcoal								Amormino V. 2000. L'art paleolithique et le carbone 14. Lâ€™Anthropologie 104: 373-381		NA	drawings	NA	NA	NA
220	36.76	-3.85	39912	437	Eurasia	Nerja,Nerja,Malaga,Spain	36.76	-3.85	Reliable	Beta-277745	35320	360	360	360	39912	437	Equal	charcoal and moonmilk	AMS-C14	Homo sapiens	Living floor	Direct	Charcoal	Not required	ABA	NA					Sanchidrian-Torti et al. El â€œGravetiense Profundo" de Cueva de Nerja (Malaga, Andalucia, EspaÃ±a)		Pretreatment assigned based on known standard protocols in Beta Analytic (http://www.radiocarbon.com/pretreatment-carbon-dating.htm#Acid)	Cataclismo	This dates are on charcoal found in caves, probably used as illumination. I (Sebastian Block) interpreted this type of archaelogical evidence as â€œLiving floorâ€ù	NA	NA
221	36.76	-3.85	34742	6768	Eurasia	Nerja Vestibulo,Nerja,Malaga,Spain	36.76	-3.85	Reliable	UBAR-343	25600	4800	4800	4800	34742	6768	Equal	Charcoal	C14	Homo sapiens	Gravettian industry	Within	Charcoal								Cortes-Sanchez et al. 2008. Palaeoenvironmental and cultural dynamics of the coast of MÃ¡laga (Andalusia, Spain) during the Upper Pleistocene and early Holocene. Quaternary Science Reviews 27:2176-2193.		NA	NV 12b	NA
222	36.76	-3.85	28793	283	Eurasia	Nerja Vestibulo,Nerja,Malaga,	36.76	-3.85	Reliable	GifA-102023	24730	250	250	250	28793	283	Equal	Charcoal Pinus	AMS-C14	Homo sapiens	Gravettian industry	Within	Charcoal								Tortosa and Jarda Pardo 2012 Solutrenses del Sur de Iberia en transicion. Espacio, Tiempo y Forma UNED		NA	NV 11 (X)	NA	NA	NA
223	36.76	-3.85	28523	140	Eurasia	Nerja Vestibulo,Nerja,Malaga,Spain	36.76	-3.85	Reliable	Beta-131576	24480	110	110	110	28523	140	Equal	Pinus	AMS-C14	Homo sapiens	Cultural layer	Within	Charcoal	Not required		NA	No	No	Yes		Schmidt et al. 2012. Rapid climate change and variability of settlement patterns in Iberia during the Late Pleistocene. Quaternary International 274:179-204		NA	NV 13c	NA	NA	NA
224	36.76	-3.85	28890	1499	Eurasia	Nerja Vestibulo,Nerja,Malaga,Spain	36.76	-3.85	Reliable	UBAR-340	24300	1400	1400	1400	28890	1499	Equal	charcoal	C14	Homo sapiens	Gravettian industry	Within	Charcoal								Cortes-Sanchez et al. 2008. Palaeoenvironmental and cultural dynamics of the coast of MÃ¡laga (Andalusia, Spain) during the Upper Pleistocene and early Holocene. Quaternary Science Reviews 27:2176-2193.		NA	NV 13c	NA
225	36.76	-3.85	28242	219	Eurasia	Nerja Vestibulo,Nerja,Malaga,Spain	36.76	-3.85	Reliable	Beta-189080	24200	200	200	200	28242	219	Equal	Pinus cf. pinea	AMS-C14	Homo sapiens	Cultural layer	Within	Charcoal	Not required		NA	No	No	Yes		Schmidt et al. 2012. Rapid climate change and variability of settlement patterns in Iberia during the Late Pleistocene. Quaternary International 274:179-204		NA	NV 13 (XII)	NA	NA	NA
226	36.76	-3.85	28172	180	Eurasia	Nerja,Nerja,Malaga,Spain	36.76	-3.85	Reliable	Beta-277744	24130	140	140	140	28172	180	Equal		AMS-C14	Homo sapiens	Living floor	Direct	Charcoal								Sanchidrian-Torti et al. El â€œGravetiense Profundo" de Cueva de Nerja (Malaga, Andalucia, EspaÃ±a)		NA	Cataclismo	This dates are on charcoal found in caves, probably used as illumination. I (Sebastian Block) interpreted this type of archaelogical evidence as â€œLiving floorâ€ù	NA	NA
227	36.76	-3.85	27879	141	Eurasia	Nerja,Nerja,Malaga,Spain	36.76	-3.85	Reliable	Beta-271211	23800	140	140	140	27879	141	Equal		AMS-C14	Homo sapiens	Living floor	Direct	Charcoal								Sanchidrian-Torti et al. El â€œGravetiense Profundo" de Cueva de Nerja (Malaga, Andalucia, EspaÃ±a)		NA	Cataclismo	This dates are on charcoal found in caves, probably used as illumination. I (Sebastian Block) interpreted this type of archaelogical evidence as â€œLiving floorâ€ù	NA	NA
228	36.76	-3.85	14414	180	Eurasia	Nerja Vestibulo,Nerja,Malaga,Spain	36.76	-3.85	Reliable	Beta-189081	12360	60	60	60	14414	180	Equal	Pinus pinea	AMS-C14	Homo sapiens	Cultural layer	Within	Charcoal	Not required		NA	No	No	Yes		Schmidt et al. 2012. Rapid climate change and variability of settlement patterns in Iberia during the Late Pleistocene. Quaternary International 274:179-204		NA	8i,	NA	NA	NA
229	57.53	-2.97	6674	897	Eurasia	Morton,Fife,Scotland,United Kingdom	57.53	-2.97	Reliable	OxA-4612	5790	800	800	800	6674	897	Equal	bone, bevelled tool	AMS-C14	Homo sapiens	Single artifact	Direct	Collagen				No	No	Yes		Bonsall, C., Tolan-Smith, C., Saville, A. (1995). Direct dating of Mesolithic antler and Bone Artifacts from Great Britain: new results for bevelled tools and red deer antler mattocks, Mesolithic Miscellany 28 Volume 16 Number 1, p 2-10, ISSN 0259-3458		NA	UPM/IV.8	NA
230	57.53	-2.97	6308	677	Eurasia	Morton,Fife,Scotland,United Kingdom	57.53	-2.97	Reliable	OxA-4611	5475	600	600	600	6308	677	Equal	bone, bevelled tool	AMS-C14	Homo sapiens	Single artifact	Direct	Collagen				No	No	Yes		Bonsall, C., Tolan-Smith, C., Saville, A. (1995). Direct dating of Mesolithic antler and Bone Artifacts from Great Britain: new results for bevelled tools and red deer antler mattocks, Mesolithic Miscellany 28 Volume 16 Number 1, p 2-10, ISSN 0259-3458		NA	UPM/IV.7	NA
231	57.53	-2.97	5964	824	Eurasia	Morton,Fife,Scotland,United Kingdom	57.53	-2.97	Reliable	OxA-4610	5180	700	700	700	5964	824	Equal	bone, bevelled tool	AMS-C14	Homo sapiens	Single artifact	Direct	Collagen				No	No	Yes		Bonsall, C., Tolan-Smith, C., Saville, A. (1995). Direct dating of Mesolithic antler and Bone Artifacts from Great Britain: new results for bevelled tools and red deer antler mattocks, Mesolithic Miscellany 28 Volume 16 Number 1, p 2-10, ISSN 0259-3458		NA	UPM/IV.6	NA
232	54.15	-2.79	40639	474	Eurasia	Badger Hole,Warton,Lancashire,United Kingdom	54.15	-2.79	Reliable	OxA-11963	36000	450	450	450	40639	474	Equal	Equus ferus, right dentary associated with blade point (from colluvium?)	AMS-C14	Homo sapiens	Single artifact	Direct	Collagen	Acceptable	AF	NA	No	No	Yes		Meiklejohn et al. 2011. Radiocarbon dating of Mesolithic human remains in Great Britain.		NA	BH1	NA
233	54.13	-2.26	14327	155	Eurasia	Victoria Cave,King's Scar,Yorkshire,United Kingdom	54.13	-2.26	Reliable	OxA-15078	12325	50	50	50	14327	155	Equal	Equus atlas with cut-marks	AMS-C14	Homo sapiens	Clear butchering	Direct	Collagen	Acceptable	AF	NA	No	No	Yes		Lord et al. 2007. People and large carnivores as biostratinomic agents in Lateglacial cave assemblages. Journal of Quaternary Science 22:681-694		NA	Chamber A Upper Cave Earth	NA
234	54.13	-2.26	13590	125	Eurasia	Victoria Cave,King's Scar,Yorkshire,United Kingdom	54.13	-2.26	Reliable	OxA-2455	11750	120	120	120	13590	125	Equal	broken double-bevelled artefact	AMS-C14	Homo sapiens	Single artifact	Direct	Collagen	Not reported	AI	NA	No	No	Yes		Lord et al. 2007. People and large carnivores as biostratinomic agents in Lateglacial cave assemblages. Journal of Quaternary Science 22:681-694		NA	Chamber A Upper Cave Earth	NA
235	54.1	-2.35	13133	114	Eurasia	Kinsey Cave,Giggleswick Scars,Yorkshire,United Kingdom	54.1	-2.35	Reliable	OxA-2456	11270	110	110	110	13133	114	Equal	Rangifer antler artefact	AMS-C14	Homo sapiens	Single artifact	Direct	Collagen	Not reported	AI	NA	No	No	Yes		Lord et al. 2007. People and large carnivores as biostratinomic agents in Lateglacial cave assemblages. Journal of Quaternary Science 22:681-694		NA		NA
236	54.13	-2.05	13066	103	Eurasia	Coniston Dib,Kettlewell,Yorkshire,United Kingdom	54.13	-2.05	Reliable	OxA-2847	11210	90	90	90	13066	103	Equal	sample of complete bone point	AMS-C14	Homo sapiens	Single artifact	Direct	Collagen				No	No	Yes		Lord et al. 2007. People and large carnivores as biostratinomic agents in Lateglacial cave assemblages. Journal of Quaternary Science 22:681-694		NA		NA
237	54.13	-2.26	12788	53	Eurasia	Victoria Cave,King's Scar,Yorkshire,United Kingdom	54.13	-2.26	Reliable	OxA-14888	10930	45	45	45	12788	53	Equal	Antler biserially barbed â€˜harpoonâ€™	AMS-C14	Homo sapiens	Single artifact	Direct	Collagen	Acceptable	AF	NA	No	No	Yes		Lord et al. 2007. People and large carnivores as biostratinomic agents in Lateglacial cave assemblages. Journal of Quaternary Science 22:681-694		NA	base of or within the Entrance Breccia	NA
238	54.13	-2.26	12730	90	Eurasia	Victoria Cave,King's Scar,Yorkshire,United Kingdom	54.13	-2.26	Reliable	OxA-2607	10810	100	100	100	12730	90	Equal	Antler biserially barbed â€˜harpoon	AMS-C14	Homo sapiens	Single artifact	Direct	Collagen	Not reported	AI	NA	No	No	Yes	Yes	Lord et al. 2007. People and large carnivores as biostratinomic agents in Lateglacial cave assemblages. Journal of Quaternary Science 22:681-694		NA	base of or within the Entrance Breccia	NA
239	54.13	-2.26	11924	241	Eurasia	Victoria Cave,King's Scar,Yorkshire,United Kingdom	54.13	-2.26	Reliable	OxA-2453	10220	110	110	110	11924	241	Equal	grooved double-bevelled point, Rangifer antler point artefact	AMS-C14	Homo sapiens	Single artifact	Direct	Collagen	Not reported	AI	NA	Yes	No	Yes		Lord et al. 2007. People and large carnivores as biostratinomic agents in Lateglacial cave assemblages. Journal of Quaternary Science 22:681-694		NA	probably Chamber B	NA
240	51.23	-2.62	39529	1588	Eurasia	Hyaena Den,Wookey Hole,Somerset,United Kingdom	51.23	-2.62	Reliable	OxA-4113	34900	1450	1450	1450	39529	1588	Equal	charred bone: HDH, 1992, V10/W10, 3	AMS-C14	Homo sapiens	Cultural layer	Within	Collagen				No	No	Yes		Hedges, R.E.M., Pettitt, P.B., Ramsey, C.B. and Klinken, G.V., 1996. Radiocarbon dates from the Oxford AMS system: Archaeometry datelist 22. Archaeometry, 38(2), pp.391-415.		NA		Species has been attributed based on record age, assuming Neanderthal extinction around 38 ka ago as reported by Higham et al. 2014 Nature
241	51.32	-2.98	35624	290	Eurasia	Cave 8, Uphill quarry,,North Somerset,United Kingdom	51.32	-2.98	Reliable	OxA-13716	31730	250	250	250	35624	290	Equal	collagen from bone point	AMS-C14	Homo sapiens	Single artifact	Direct	Collagen	Acceptable	AF	NA	No	No	Yes		Jacobi, R.M., Higham, T.F. and Ramsey, C.B., 2006. AMS radiocarbon dating of Middle and Upper Palaeolithic bone in the British Isles: improved reliability using ultrafiltration. Journal of Quaternary Science: Published for the Quaternary Research Association, 21(5), pp.557-573.		NA		Species has been attributed based on record age, assuming Neanderthal extinction around 38 ka ago as reported by Higham et al. 2014 Nature
242	51.23	-2.62	35461	359	Eurasia	Hyaena Den,Wookey Hole,Somerset,United Kingdom	51.23	-2.62	Reliable	OxA-13803	31550	340	340	340	35461	359	Equal	bone or atler point same als OxA-3451	AMS-C14	Homo sapiens	Single artifact	Direct	Collagen	Acceptable	AF	NA	No	No	Yes		Jacobi, R.M., Higham, T.F. and Ramsey, C.B., 2006. AMS radiocarbon dating of Middle and Upper Palaeolithic bone in the British Isles: improved reliability using ultrafiltration. Journal of Quaternary Science: Published for the Quaternary Research Association, 21(5), pp.557-573.		NA		Species has been attributed based on record age, assuming Neanderthal extinction around 38 ka ago as reported by Higham et al. 2014 Nature
243	51.32	-2.98	32053	470	Eurasia	Cave 8, Uphill quarry,,North Somerset,United Kingdom	51.32	-2.98	Reliable	OxA-8408	28080	360	360	360	32053	470	Equal	antler point	AMS-C14	Homo sapiens	Single artifact	Direct	Collagen	Not reported	AG	NA	No	No	Yes		Jacobi, R.M. and Pettitt, P.B., 2000. An Aurignacian point from Uphill Quarry (Somerset) and the earliest settlement of Britain by Homo sapiens sapiens. Antiquity, 74(285), pp.513-518.		NA		Species has been attributed based on record age, assuming Neanderthal extinction around 38 ka ago as reported by Higham et al. 2014 Nature
244	51.29	-2.88	33325	3591	Eurasia	Picken's Hole,Axbridge,Sommerset,United Kingdom	51.29	-2.88	Reliable	BM-2117	27540	2440	2440	2440	33325	3591	Equal	bone	C14	Homo sapiens	Single artifact	Direct	Collagen								Burleigh et al. 1984. British Museum natural radiocarbon measurements XVII. Radiocarbon 26:59-74		NA	3	NA	NA	NA
245	51.28	-2.77	15240	318	Eurasia	Gough's Cave,Cheddar Gorge,Somerset,United Kingdom	51.28	-2.77	Reliable	OxA-0466	12800	170	170	170	15240	318	Equal	cut red deer metapordial	AMS-C14	Homo sapiens	Clear butchering	Direct	Collagen				No	No	Yes		Lanting J.N. & Van der Plicht J. 1995/1996. Palaeohistoria 37/38: 71-126.		NA	13	NA
246	51.28	-2.77	15240	318	Eurasia	Gough's New Cave,Cheddar Gorge,Somerset,United Kingdom	51.28	-2.77	Reliable	OxA-466	12800	170	170	170	15240	318	Equal	bone collagen, amino acids from metapodial of Cervus elaphus with cutmarks	AMS-C14	Homo sapiens	Clear butchering	Direct	Collagen				No	No	Yes		Lanting J.N. & Van der Plicht J. 1995/1996. Palaeohistoria 37/38: 71-126.		NA	Spit 13	NA
247	51.28	-2.76	14982	126	Eurasia	Sun Hole (2),Cheddar Gorge,Somerset,United Kingdom	51.28	-2.76	Reliable	OxA-19557	12620	50	50	50	14982	126	Equal	Human proxiam shaft fragment of left ulna	AMS-C14	Homo sapiens	Human remains	Direct	Collagen	Acceptable	AF	NA	No	No	Yes		Richards M., Hedges R. 2000. JAS 27: 1-89. Otte M., 1997. In Fagnart & Thevenin, Le Tardiglaciaire en Europe du Nord-ouest: 363. Jacobi R.M.2009. QSR 28: 1895-1913.		NA		NA
248	51.28	-2.77	14904	195	Eurasia	Gough's Cave,Cheddar Gorge,Somerset,United Kingdom	51.28	-2.77	Reliable	OxA-18035	12600	80	80	80	14904	195	Equal	Herbivore cut rib	AMS-C14	Homo sapiens	Clear butchering	Direct	Collagen	Acceptable	AF	NA	No	No	Yes		Lanting J.N. & Van der Plicht J. 1995/1996. Palaeohistoria 37/38: 71-126.		NA	Area III, 1990	NA
249	51.28	-2.77	14930	138	Eurasia	Gough's Cave,Cheddar Gorge,Somerset,United Kingdom	51.28	-2.77	Reliable	OxA-17849	12590	50	50	50	14930	138	Equal	Human, cut adult calotte	AMS-C14	Homo sapiens	Human remains	Direct	Collagen	Acceptable	AF	NA	No	No	Yes		Lanting J.N. & Van der Plicht J. 1995/1996. Palaeohistoria 37/38: 71-126.		NA	Area I	NA
250	51.28	-2.77	14914	151	Eurasia	Gough's Cave,Cheddar Gorge,Somerset,United Kingdom	51.28	-2.77	Reliable	OxA-16292	12585	55	55	55	14914	151	Equal	Equus ferus, cut cervical vertebra	AMS-C14	Homo sapiens	Clear butchering	Direct	Collagen	Acceptable	AF	NA	No	No	Yes		Lanting J.N. & Van der Plicht J. 1995/1996. Palaeohistoria 37/38: 71-126.		NA	Area I	NA
251	51.28	-2.77	14899	140	Eurasia	Gough's New Cave,Cheddar Gorge,Somerset,United Kingdom	51.28	-2.77	Reliable	OxA-17833	12570	45	45	45	14899	140	Equal	Equus ferus, cut right 2nd phalange	AMS-C14	Homo sapiens	Clear butchering	Direct	Collagen	Acceptable	AF	NA	No	No	Yes		Lanting J.N. & Van der Plicht J. 1995/1996. Palaeohistoria 37/38: 71-126.		NA	14	NA
252	51.28	-2.77	14799	267	Eurasia	Gough's Cave,Cheddar Gorge,Somerset,United Kingdom	51.28	-2.77	Reliable	OxA-3414	12570	120	120	120	14799	267	Equal	cut-marked rib bone recovered in 1990 from area II	AMS-C14	Homo sapiens	Clear butchering	Direct	Collagen				No	No	Yes		Lanting J.N. & Van der Plicht J. 1995/1996. Palaeohistoria 37/38: 71-126.		NA	Area III, 1990	NA
253	51.32	-2.75	14882	154	Eurasia	Aveline's Hole,Burrington Comb,Somerset,United Kingdom	51.32	-2.75	Reliable	OxA-17722	12565	50	50	50	14882	154	Equal	Cervus elaphus,cut 2nd phalange (Hinton Coll)	AMS-C14	Homo sapiens	Clear butchering	Direct	Collagen	Acceptable	AF	NA	No	No	Yes		Jacobi, R.M. and Higham, T.F.G., 2009. The early Lateglacial re-colonization of Britain: new radiocarbon evidence from Gough's Cave, southwest England. Quaternary Science Reviews, 28(19-20), pp.1895-1913.		NA		NA
254	51.28	-2.77	14882	154	Eurasia	Gough's Cave,Cheddar Gorge,Somerset,United Kingdom	51.28	-2.77	Reliable	OxA-17847	12565	50	50	50	14882	154	Equal	Human, cut right scapula	AMS-C14	Homo sapiens	Human remains	Direct	Collagen	Acceptable	AF	NA	No	No	Yes		Lanting J.N. & Van der Plicht J. 1995/1996. Palaeohistoria 37/38: 71-126.		NA	Lip of "Cheddar man Fissure"	NA
255	51.28	-2.76	14829	179	Eurasia	Sun Hole (2),Cheddar Gorge,Somerset,United Kingdom	51.28	-2.76	Reliable	OxA-14438	12545	55	55	55	14829	179	Equal	Equus ferus, fractured shaft fragment of left tibia	AMS-C14	Homo sapiens	Single artifact	Direct	Collagen	Acceptable	AF	NA	No	No	Yes		Richards M., Hedges R. 2000. JAS 27: 1-89. Otte M., 1997. In Fagnart & Thevenin, Le Tardiglaciaire en Europe du Nord-ouest: 363. Jacobi R.M.2009. QSR 28: 1895-1913.		NA		NA
256	51.28	-2.77	14805	185	Eurasia	Gough's Cave,Cheddar Gorge,Somerset,United Kingdom	51.28	-2.77	Reliable	OxA-18064	12535	55	55	55	14805	185	Equal	Baton perce of Rangifer tarandus antler	AMS-C14	Homo sapiens	Single artifact	Direct	Collagen	Acceptable	AF	NA	No	No	Yes		Lanting J.N. & Van der Plicht J. 1995/1996. Palaeohistoria 37/38: 71-126.		NA	Area I	NA
257	51.28	-2.77	14767	194	Eurasia	Gough's Cave,Cheddar Gorge,Somerset,United Kingdom	51.28	-2.77	Reliable	OxA-18068	12520	55	55	55	14767	194	Equal	Equus ferus, cut cervical vertebra	AMS-C14	Homo sapiens	Clear butchering	Direct	Collagen	Acceptable	AF	NA	No	No	Yes		Lanting J.N. & Van der Plicht J. 1995/1996. Palaeohistoria 37/38: 71-126.		NA	Area I	NA
258	51.28	-2.77	14760	189	Eurasia	Gough's Cave,Cheddar Gorge,Somerset,United Kingdom	51.28	-2.77	Reliable	OxA-16378	12515	50	50	50	14760	189	Equal	Cervus elaphus, cut distal right metatarsal	AMS-C14	Homo sapiens	Clear butchering	Direct	Collagen	Acceptable	AF	NA	No	No	Yes		Lanting J.N. & Van der Plicht J. 1995/1996. Palaeohistoria 37/38: 71-126.		NA	13	NA
259	51.28	-2.76	14694	190	Eurasia	Sun Hole (2),Cheddar Gorge,Somerset,United Kingdom	51.28	-2.76	Reliable	OxA-18705	12490	45	45	45	14694	190	Equal	Equus ferus, cut-marked left M1	AMS-C14	Homo sapiens	Clear butchering	Direct	Collagen	Acceptable	AF	NA	No	No	Yes		Richards M., Hedges R. 2000. JAS 27: 1-89. Otte M., 1997. In Fagnart & Thevenin, Le Tardiglaciaire en Europe du Nord-ouest: 363. Jacobi R.M.2009. QSR 28: 1895-1913.		NA		NA
260	51.28	-2.77	14677	196	Eurasia	Gough's Cave,Cheddar,Sommerset,United Kingdom	51.28	-2.77	Reliable	OxA-17848	12485	50	50	50	14677	196	Equal	Human calotdte conjoin to frontal	AMS-C14	Homo sapiens	Human remains	Direct	Collagen	Acceptable	AF	NA	No	No	Yes		Lanting J.N. & Van der Plicht J. 1995/1996. Palaeohistoria 37/38: 71-126.		NA	2013-12-01	NA
261	51.28	-2.77	14640	308	Eurasia	Gough's New Cave,Cheddar Gorge,Somerset,United Kingdom	51.28	-2.77	Reliable	OxA-0464	12470	160	160	160	14640	308	Equal	cut horse metapodial	AMS-C14	Homo sapiens	Clear butchering	Direct	Collagen				No	No	Yes		Lanting J.N. & Van der Plicht J. 1995/1996. Palaeohistoria 37/38: 71-126.		NA	18	NA
262	51.28	-2.77	14640	308	Eurasia	Gough's New Cave,Cheddar,Somerset,United Kingdom	51.28	-2.77	Reliable	OxA-464	12470	160	160	160	14640	308	Equal	Bone collagen, amino acids, id as metapodial of Equus ferus, with cutmarks	AMS-C14	Homo sapiens	Clear butchering	Direct	Collagen				No	No	Yes		Lanting J.N. & Van der Plicht J. 1995/1996. Palaeohistoria 37/38: 71-126.		NA	Spit 18	NA
263	51.28	-2.77	14566	194	Eurasia	Gough's Cave,Cheddar Gorge,Somerset,United Kingdom	51.28	-2.77	Reliable	OxA-18066	12440	55	55	55	14566	194	Equal	Lynx lynx, cut shaft of left femur	AMS-C14	Homo sapiens	Single artifact	Direct	Collagen	Acceptable	AF	NA	No	No	Yes		Lanting J.N. & Van der Plicht J. 1995/1996. Palaeohistoria 37/38: 71-126.		NA	Base of tempory section on western edge of the "Dhedaar Man Fissure"	NA
264	51.32	-2.75	14508	273	Eurasia	Aveline's Hole,Burrington Comb,Somerset,United Kingdom	51.32	-2.75	Reliable	OxA-1121	12380	130	130	130	14508	273	Equal	cut bovine 2nd phalanx	AMS-C14	Homo sapiens	Clear butchering	Direct	Collagen				No	No	Yes		Bonsall, C. and Smith, C., 1990. Bone and antler technology in the British Late Upper Palaeolithic and Mesolithic: the impact of accelerator dating. Contributions to the Mesolithic in Europe, pp.359-368.		NA		NA
265	51.28	-2.77	14500	297	Eurasia	Gough's New Cave,Cheddar Gorge,Somerset,United Kingdom	51.28	-2.77	Reliable	OxA-0590	12370	150	150	150	14500	297	Equal	cut horse atlas	AMS-C14	Homo sapiens	Clear butchering	Direct	Collagen				No	No	Yes		Lanting J.N. & Van der Plicht J. 1995/1996. Palaeohistoria 37/38: 71-126.		NA		NA
266	51.28	-2.77	14492	322	Eurasia	Gough's New Cave,Cheddar Gorge,Somerset,United Kingdom	51.28	-2.77	Reliable	OxA-0465	12360	170	170	170	14492	322	Equal	cut horse (Equus ferus) phalange	AMS-C14	Homo sapiens	Clear butchering	Direct	Collagen				No	No	Yes		Lanting J.N. & Van der Plicht J. 1995/1996. Palaeohistoria 37/38: 71-126.		NA	14	NA
267	51.28	-2.77	14455	299	Eurasia	Gough's New Cave,Cheddar Gorge,Somerset,United Kingdom	51.28	-2.77	Reliable	OxA-0589	12340	150	150	150	14455	299	Equal	cut horse atlas	AMS-C14	Homo sapiens	Clear butchering	Direct	Collagen				No	No	Yes		Lanting J.N. & Van der Plicht J. 1995/1996. Palaeohistoria 37/38: 71-126.		NA		NA
268	51.28	-2.77	14405	337	Eurasia	Gouch's Cave,Cheddar,Sommerset,United Kingdom	51.28	-2.77	Reliable	OxA-1071	12300	180	180	180	14405	337	Equal	Cervus elaphus, cut 2nd phalange	AMS-C14	Homo sapiens	Clear butchering	Direct	Collagen				No	No	Yes		Jacobi, R.M. and Higham, T.F.G., 2009. The early Lateglacial re-colonization of Britain: new radiocarbon evidence from Gough's Cave, southwest England. Quaternary Science Reviews, 28(19-20), pp.1895-1913.		NA	11	NA
269	51.28	-2.77	14352	230	Eurasia	Gough's Cave,Cheddar Gorge,Somerset,United Kingdom	51.28	-2.77	Reliable	OxA-2237	12300	100	100	100	14352	230	Equal	paritial right scapula from Homo sapiens (M23.1/2	AMS-C14	Homo sapiens	Human remains	Direct	Collagen				No	No	Yes		Lanting J.N. & Van der Plicht J. 1995/1996. Palaeohistoria 37/38: 71-126.		NA	Lip of "Cheddar man Fissure"	NA
270	51.28	-2.77	14169	114	Eurasia	Gough's Cave,Cheddar Gorge,Somerset,United Kingdom	51.28	-2.77	Reliable	OxA-18067	12245	55	55	55	14169	114	Equal	Cervus elaphus, cut distal right tibia	AMS-C14	Homo sapiens	Clear butchering	Direct	Collagen	Acceptable	AF	NA	No	No	Yes		Lanting J.N. & Van der Plicht J. 1995/1996. Palaeohistoria 37/38: 71-126.		NA	Top of the temproary section on western edge of the "Cheddar Man Fission"	NA
271	51.28	-2.76	14235	310	Eurasia	Sun Hole (2),Cheddar Gorge,Somerset,United Kingdom	51.28	-2.76	Reliable	OxA-0535	12210	160	160	160	14235	310	Equal	human bone	AMS-C14	Homo sapiens	Human remains	Direct	Collagen				No	No	Yes		Richards M., Hedges R. 2000. JAS 27: 1-89. Otte M., 1997. In Fagnart & Thevenin, Le Tardiglaciaire en Europe du Nord-ouest: 363. Jacobi R.M.2009. QSR 28: 1895-1913.		NA		NA
272	51.28	-2.76	14235	310	Eurasia	Sun Hole,Cheddar,Somerset,United Kingdom	51.28	-2.76	Reliable	OxA-535	12210	160	160	160	14235	310	Equal	human left ulna	AMS-C14	Homo sapiens	Human remains	Direct	Collagen				No	No	Yes		Richards M., Hedges R. 2000. JAS 27: 1-89. Otte M., 1997. In Fagnart & Thevenin, Le Tardiglaciaire en Europe du Nord-ouest: 363. Jacobi R.M.2009. QSR 28: 1895-1913.		NA	5th foor of pleistocene sediment	NA
273	51.28	-2.77	14117	246	Eurasia	Gough's New Cave,Cheddar Gorge,Somerset,United Kingdom	51.28	-2.77	Reliable	OxA-1890	12170	130	130	130	14117	246	Equal	ivory, bevel-based rod of Mammuthus primigenius	AMS-C14	Homo sapiens	Single artifact	Direct	Collagen	Not reported	AC	NA	No	No	Yes		Lanting J.N. & Van der Plicht J. 1995/1996. Palaeohistoria 37/38: 71-126.		NA	Area I	NA
274	51.28	-2.77	13705	133	Eurasia	Gough's Cave,Cheddar Gorge,Somerset,United Kingdom	51.28	-2.77	Reliable	OxA-2797	11870	110	110	110	13705	133	Equal	reindeer antler baton	AMS-C14	Homo sapiens	Single artifact	Direct	Collagen	Not reported	AI	NA	No	No	Yes		Lanting J.N. & Van der Plicht J. 1995/1996. Palaeohistoria 37/38: 71-126.		NA	Area I	NA
275	51.28	-2.77	13657	133	Eurasia	Gough's Cave,Cheddar Gorge,Somerset,United Kingdom	51.28	-2.77	Reliable	OxA-2795	11820	120	120	120	13657	133	Equal	frontal conjoin (to GC2) of Homo sapiens	AMS-C14	Homo sapiens	Human remains	Direct	Collagen				No	No	Yes		Lanting J.N. & Van der Plicht J. 1995/1996. Palaeohistoria 37/38: 71-126.		NA	Area I	NA
276	51.28	-2.77	13538	106	Eurasia	Gough's Cave,Cheddar Gorge,Somerset,United Kingdom	51.28	-2.77	Reliable	OxA-2236	11700	100	100	100	13538	106	Equal	adult mandilble from Homo sapeins (GC6)	AMS-C14	Homo sapiens	Human remains	Direct	Collagen				No	No	Yes		Lanting J.N. & Van der Plicht J. 1995/1996. Palaeohistoria 37/38: 71-126.		NA		NA
277	43.08	-2.53	39056	251	Eurasia	Lezetxiki,Arrasate,GuipÃºzcoa,Spain	43.08	-2.53	Reliable	OxA-21837	34550	190	190	190	39056	251	Equal	ungulate bone from upper unit	AMS-C14	Homo sapiens	Aurignacian industry	Within	Collagen	Acceptable	AF	NA	No	No	Yes		Maroto et al. 2012. Current issues in late Middle Palaeolithic chronology: New assessments from Northern Iberia. Quaternary International 247: 15-25		NA	III	NA
278	43.06	-2.49	35729	1059	Eurasia	Labeko Koba,MondragÃ_n,GuipÃºzcoa,Spain	43.06	-2.49	Reliable	Ua-3321	31455	915	915	915	35729	1059	Equal		AMS-C14	Homo sapiens	Cultural layer	Within	Collagen	Not reported		NA	No	No	Yes		Schmidt et al. 2012. Rapid climate change and variability of settlement patterns in Iberia during the Late Pleistocene. Quaternary International 274:179-204		NA	VII top	NA
279	43.08	-2.53	34799	375	Eurasia	Lezetxiki,Arrasate,GuipÃºzcoa,Spain	43.08	-2.53	Reliable	OxA-21838	30830	380	380	380	34799	375	Equal	Ungulate remains from upper unit	AMS-C14	Homo sapiens	Aurignacian industry	Within	Collagen	Acceptable	AF	NA	No	No	Yes		Maroto et al. 2012. Current issues in late Middle Palaeolithic chronology: New assessments from Northern Iberia. Quaternary International 247: 15-25		NA	III	NA
280	43.37	-2.65	34580	232	Eurasia	Antonilako Koba,Zelaieta,Bizkaia,Spain	43.37	-2.65	Reliable	Beta-251304	30640	240	240	240	34580	232	Equal	Bone	AMS-C14	Homo sapiens	Aurignacian industry	Within	Collagen	Not reported	ABA	NA					Ruiz de Gopegui. Gravettian occupations of AntoliÃ±ako koba: preliminary approach to the stratigraphy, chronology and industries		Pretreatment assigned based on known standard protocols in Beta Analytic (http://www.radiocarbon.com/pretreatment-carbon-dating.htm#Acid)	Lmbk inf/Smk	NA	NA	NA
281	43.06	-2.49	34804	845	Eurasia	Labeko Koba,MondragÃ_n,GuipÃºzcoa,Spain	43.06	-2.49	Reliable	Ua-3322	30615	820	820	820	34804	845	Equal	from square 103	AMS-C14	Homo sapiens	Cultural layer	Within	Collagen	Not reported		NA	No	No	Yes		Schmidt et al. 2012. Rapid climate change and variability of settlement patterns in Iberia during the Late Pleistocene. Quaternary International 274:179-204		NA	V middle	NA
282	43.08	-2.53	33394	349	Eurasia	Lezetxiki,Arrasate,GuipÃºzcoa,Spain	43.08	-2.53	Reliable	OxA-22021	29250	320	320	320	33394	349	Equal	ungulate bone from upper unit	AMS-C14	Homo sapiens	Aurignacian industry	Within	Collagen	Acceptable	AF	NA	No	No	Yes		Maroto et al. 2012. Current issues in late Middle Palaeolithic chronology: New assessments from Northern Iberia. Quaternary International 247: 15-25		NA	III	NA
283	43.06	-2.49	31000	463	Eurasia	Labeko Koba,MondragÃ_n,GuipÃºzcoa,Spain	43.06	-2.49	Reliable	Ua-3320	26910	500	500	500	31000	463	Equal	Bone	AMS-C14	Homo sapiens	Cultural layer	Within	Collagen	Not reported		NA	No	No	Yes		Schmidt et al. 2012. Rapid climate change and variability of settlement patterns in Iberia during the Late Pleistocene. Quaternary International 274:179-204		NA	base du niveau VII	NA
284	43.06	-2.49	27575	244	Eurasia	Labeko Koba,MondragÃ_n,GuipÃºzcoa,Spain	43.06	-2.49	Reliable	Ua-3035	23360	300	300	300	27575	244	Equal	bone	AMS-C14	Homo sapiens	Cultural layer	Within	Collagen	Not reported		NA	No	No	Yes		Schmidt et al. 2012. Rapid climate change and variability of settlement patterns in Iberia during the Late Pleistocene. Quaternary International 274:179-204		NA	V middle	NA
285	43.06	-2.49	25966	308	Eurasia	Labeko Koba,MondragÃ_n,GuipÃºzcoa,Spain	43.06	-2.49	Reliable	Ua-3323	21660	300	300	300	25966	308	Equal	bone	AMS-C14	Homo sapiens	Cultural layer	Within	Collagen	Not reported		NA	No	No	Yes		Schmidt et al. 2012. Rapid climate change and variability of settlement patterns in Iberia during the Late Pleistocene. Quaternary International 274:179-204		NA	IV middle	NA
286	43.03	-2.04	16280	242	Eurasia	Abauntz,Arraiz,Navarra,Spain	43.03	-2.04	Reliable	OxA-5983	13500	160	160	160	16280	242	Equal	bone (spatule decored)	AMS-C14	Homo sapiens	Cultural layer	Direct	Collagen				No	No	Yes		Utrilla, P., and Mazo, C., 1992, L’ocupation de l’espace dans la grotte d’Abauntz (Navarra, Espagne), Le peuplement magdalénien. Paleogeographie physique et humaine, 365–76. Colloque de Chancelade 1988.		NA	E 2	NA
287	43.03	-2.04	14375	175	Eurasia	Abauntz,Arraiz,Navarra,Spain	43.03	-2.04	Reliable	CAMS-9918	12340	60	60	60	14375	175	Equal	charcoal	AMS-C14	Homo sapiens	Clear hearth	Direct	Charcoal								Utrilla, P., and Mazo, C., 1992, L’ocupation de l’espace dans la grotte d’Abauntz (Navarra, Espagne), Le peuplement magdalénien. Paleogeographie physique et humaine, 365–76. Colloque de Chancelade 1988.		NA	e 1, level 2r	NA	NA	NA
288	43.03	-2.04	14130	111	Eurasia	Abauntz,Arraiz,Navarra,Spain	43.03	-2.04	Reliable	GrA-39336	12220	60	60	60	14130	111	Equal	charcoal associated with harpoon	AMS-C14	Homo sapiens	Single artifact	Direct	Charcoal	Not required	ABA	NA			Yes		Utrilla, P., and Mazo, C., 1992, L’ocupation de l’espace dans la grotte d’Abauntz (Navarra, Espagne), Le peuplement magdalénien. Paleogeographie physique et humaine, 365–76. Colloque de Chancelade 1988.		Pretreatment assigned based on known standard protocols in Groningen Lab (e.g., Haesaerts et al 2013 Radiocarbon)	e 1, level 2r	NA	NA	NA
289	43.03	-2.04	13595	95	Eurasia	Abauntz,Arraiz,Navarra,Spain	43.03	-2.04	Reliable	OxA-5116	11760	90	90	90	13595	95	Equal	charcoal. Le charbon Ã©tait collÃ© au bloc gravÃ© (tÃªte de cheval)	AMS-C14	Homo sapiens	Cultural layer	Within	Charcoal	Not required	ABA		No	No	Yes		Utrilla, P., and Mazo, C., 1992, L’ocupation de l’espace dans la grotte d’Abauntz (Navarra, Espagne), Le peuplement magdalénien. Paleogeographie physique et humaine, 365–76. Colloque de Chancelade 1988.		NA	e 1, level 2r	NA
290	43.06	-2.49	42644	714	Eurasia	Labeko Koba,MondragÃ_n,GuipÃºzcoa,Spain	43.06	-2.49	Reliable	OxA-23199	38400	900	900	900	42644	714	Equal	Megaloceros giganteus bone	AMS-C14	Homo sp.	Equivocal	Direct	Collagen	Acceptable	AF	3.4	No	No	Yes		Higham et al. 2014. The timing and spatiotemporal patterning of Neanderthal disappearance. 512
291	43.06	-2.49	42402	712	Eurasia	Labeko Koba,MondragÃ_n,GuipÃºzcoa,Spain	43.06	-2.49	Reliable	OxA-22562	38100	900	900	900	42402	712	Equal	Cut marked Cervus elaphus (juvenile), humerus	AMS-C14	Homo sp.	Clear butchering	Direct	Collagen	Acceptable	AF	3.1	No	No	Yes		Higham et al. 2014. The timing and spatiotemporal patterning of Neanderthal disappearance. 513
292	43.06	-2.49	42320	713	Eurasia	Labeko Koba,MondragÃ_n,GuipÃºzcoa,Spain	43.06	-2.49	Reliable	OxA-22561	38000	900	900	900	42320	713	Equal	Cervus elaphus, distal humerus cut marked	AMS-C14	Homo sp.	Clear butchering	Direct	Collagen	Acceptable	AF	3.2	No	No	Yes		Higham et al. 2014. The timing and spatiotemporal patterning of Neanderthal disappearance. 514
293	43.06	-2.49	42237	715	Eurasia	Labeko Koba,MondragÃ_n,GuipÃºzcoa,Spain	43.06	-2.49	Reliable	OxA-22564	37900	900	900	900	42237	715	Equal	Unmodified Bos metatarsal	AMS-C14	Homo sp.	Cultural layer	Within	Collagen	Acceptable	AF	3.1	No	No	Yes		Higham et al. 2014. The timing and spatiotemporal patterning of Neanderthal disappearance. 515
294	43.06	-2.49	42153	718	Eurasia	Labeko Koba,MondragÃ_n,GuipÃºzcoa,Spain	43.06	-2.49	Reliable	OxA-22563	37800	900	900	900	42153	718	Equal	Cervus elaphus, metatarsal cutmarks and gnaw marks	AMS-C14	Homo sp.	Clear butchering	Direct	Collagen	Acceptable	AF	3.1	No	No	Yes		Higham et al. 2014. The timing and spatiotemporal patterning of Neanderthal disappearance. 516
295	43.06	-2.49	42068	722	Eurasia	Labeko Koba,MondragÃ_n,GuipÃºzcoa,Spain	43.06	-2.49	Reliable	OxA-21777	37700	900	900	900	42068	722	Equal	Equus sp. right tibia artifact	AMS-C14	Homo sp.	Single artifact	Direct	Collagen	Acceptable	AF	3.2	No	No	Yes		Higham et al. 2014. The timing and spatiotemporal patterning of Neanderthal disappearance. 517
296	43.06	-2.49	41808	638	Eurasia	Labeko Koba,MondragÃ_n,GuipÃºzcoa,Spain	43.06	-2.49	Reliable	OxA-22560	37400	800	800	800	41808	638	Equal	Cervus elaphus radius cut marked	AMS-C14	Homo sp.	Clear butchering	Direct	Collagen	Acceptable	AF	3.2	No	No	Yes		Higham et al. 2014. The timing and spatiotemporal patterning of Neanderthal disappearance. 518
297	43.06	-2.49	41338	685	Eurasia	Labeko Koba,MondragÃ_n,GuipÃºzcoa,Spain	43.06	-2.49	Reliable	OxA-22653	36850	800	800	800	41338	685	Equal	Bos, tibia cut marks	AMS-C14	Homo sp.	Clear butchering	Direct	Collagen	Acceptable	AF	3.2	No	No	Yes	Yes	Higham et al. 2014. The timing and spatiotemporal patterning of Neanderthal disappearance. 519
298	43.06	-2.49	41086	671	Eurasia	Labeko Koba,MondragÃ_n,GuipÃºzcoa,Spain	43.06	-2.49	Reliable	OxA-21792	36550	750	750	750	41086	671	Equal	Artiodactyl artifact	AMS-C14	Homo sp.	Single artifact	Direct	Collagen	Acceptable	AF	3.4	No	No	Yes		Higham et al. 2014. The timing and spatiotemporal patterning of Neanderthal disappearance. 520
299	43.06	-2.49	40607	688	Eurasia	Labeko Koba,MondragÃ_n,GuipÃºzcoa,Spain	43.06	-2.49	Reliable	OxA-22559	36000	700	700	700	40607	688	Equal	Bos, tibia cut marks	AMS-C14	Homo sp.	Clear butchering	Direct	Collagen	Acceptable	AF	3.2	No	No	Yes	Yes	Higham et al. 2014. The timing and spatiotemporal patterning of Neanderthal disappearance. 521
300	42.21	-2.62	42177	1181	Eurasia	Pena Miel 1,Nieva de Cameros,La Rioja,Spain	42.21	-2.62	Reliable	OxA-5518	37700	1300	1300	1300	42177	1181	Equal	bone	AMS-C14	Homo sapiens	Aurignacian industry	Within	Collagen	Not reported	AI	NA	No	No	Yes		Montes et al. Le passage PalÃ©olithique Moyen-PalÃ©olithique SupÃ©rieur dans la VallÃ©e de lâ€™Ebre (Espagne). Datations radiomÃ©triques des grottes de PeÃ±a Miel et Gabasa / Utrilla et al. 2010. The Upper Palaeolithic in the Ebro Basin at the XXIst century beginning.		NA	c	NA
301	42.75	-2.49	14780	222	Eurasia	Atxoste,Virgala Mayor,Alava,Spain	42.75	-2.49	Reliable	GrA-19503	12540	80	80	80	14780	222	Equal	Bone	AMS-C14	Homo sapiens	Cultural layer	Within	Collagen	Not reported	AG	NA			Yes		Aura et al. 2011. Human responses to Younger Dryas in the Ebro valley and Mediterranean watershed (Eastern Spain). Quaternary International 242Ã‘ 348-359		Pretreatment assigned based on known standard protocols in Groningen Lab (e.g., Aerts-Bijma et al. 1997 AMS sample handling in Groningen)	h2	NA	NA	NA
302	42.72	-2.56	14119	178	Eurasia	Atxoste,Virgala Mayor,Alava,Spain	42.72	-2.56	Reliable	GrA-19502	12200	90	90	90	14119	178	Equal	Bone	AMS-C14	Homo sapiens	Cultural layer	Within	Collagen	Not reported	AG	NA					Aura et al. 2011. Human responses to Younger Dryas in the Ebro valley and Mediterranean watershed (Eastern Spain). Quaternary International 242Ã‘ 348-359		NA	g	NA	NA	NA
303	42.72	-2.56	13921	89	Eurasia	Atxoste,Virgala Mayor,Alava,Spain	42.72	-2.56	Reliable	GrA-19554	12070	60	60	60	13921	89	Equal	Bone	AMS-C14	Homo sapiens	Cultural layer	Within	Collagen	Not reported	AG	NA			Yes		Aura et al. 2011. Human responses to Younger Dryas in the Ebro valley and Mediterranean watershed (Eastern Spain). Quaternary International 242Ã‘ 348-359		Pretreatment assigned based on known standard protocols in Groningen Lab (e.g., Aerts-Bijma et al. 1997 AMS sample handling in Groningen)	f2	NA	NA	NA
304	42.72	-2.56	13629	72	Eurasia	Atxoste,Virgala Mayor,Alava,Spain	42.72	-2.56	Reliable	GrA-22900	11800	60	60	60	13629	72	Equal	Bone	AMS-C14	Homo sapiens	Cultural layer	Within	Collagen	Not reported	AG	NA			Yes		Aura et al. 2011. Human responses to Younger Dryas in the Ebro valley and Mediterranean watershed (Eastern Spain). Quaternary International 242Ã‘ 348-359		Pretreatment assigned based on known standard protocols in Groningen Lab (e.g., Aerts-Bijma et al. 1997 AMS sample handling in Groningen)	VII	NA	NA	NA
305	40.34	-2.41	18046	88	Eurasia	Abrigo de Buendia,Castejon,Cuenca,Spain	40.34	-2.41	Reliable	Beta-212776	14840	50	50	50	18046	88	Equal	charcoal	AMS-C14	Homo sapiens	Cultural layer	Within	Charcoal	Not required	ABA	NA					Cacho et al. 2012. Human landscapes of the Late Glacial Period in the interior of the Iberian Peninsula: La PeÃ±a de Estebanvela (Segovia, Spain). Quaternary International 272-273: 42-54		Pretreatment assigned based on known standard protocols in Beta Analytic (http://www.radiocarbon.com/pretreatment-carbon-dating.htm#Acid)	N1C	NA	NA	NA
306	40.21	-2.35	17524	141	Eurasia	Abrigo de Buendia,Castejon,Cuenca,Spain	40.21	-2.35	Reliable	UtC-4006	14380	90	90	90	17524	141	Equal	charcoal	AMS-C14	Homo sapiens	Cultural layer	Within	Charcoal	Not required	ABA	NA					Cacho et al. 2012. Human landscapes of the Late Glacial Period in the interior of the Iberian Peninsula: La PeÃ±a de Estebanvela (Segovia, Spain). Quaternary International 272-273: 42-54		NA		NA
307	38.4	-2.25	31922	351	Eurasia	Palomar,Yeste,,Spain	38.4	-2.25	Reliable	Beta-185412	28050	230	230	230	31922	351	Equal	charcoal	AMS-C14	Homo sapiens	Gravettian industry	Within	Charcoal	Not required	ABA	NA					Marreiros and Bicho 2013. Lithic technology variability and human ecodynamics during the Early Gravettian of Southern Iberian Peninsula. Quaternary International 318: 90-101		Pretreatment assigned based on known standard protocols in Beta Analytic (http://www.radiocarbon.com/pretreatment-carbon-dating.htm#Acid)	IV	NA	NA	NA
308	38.4	-2.25	30686	208	Eurasia	Palomar,Yeste,,Spain	38.4	-2.25	Reliable	Beta-185410	26430	210	210	210	30686	208	Equal	bone	AMS-C14	Homo sapiens	Gravettian industry	Within	Collagen	Not reported	ABA	NA	No	No	Yes		Schmidt et al. 2012. Rapid climate change and variability of settlement patterns in Iberia during the Late Pleistocene. Quaternary International 274:179-204		Pretreatment assigned based on known standard protocols in Beta Analytic (http://www.radiocarbon.com/pretreatment-carbon-dating.htm#Acid)	IV	NA	NA	NA
309	38.4	-2.25	27979	153	Eurasia	Palomar,Yeste,,Spain	38.4	-2.25	Reliable	Beta-245815	23920	130	130	130	27979	153	Equal	charcoal	AMS-C14	Homo sapiens	Gravettian industry	Within	Charcoal	Not required	ABA	NA					Marreiros and Bicho 2013. Lithic technology variability and human ecodynamics during the Early Gravettian of Southern Iberian Peninsula. Quaternary International 318: 90-101		Pretreatment assigned based on known standard protocols in Beta Analytic (http://www.radiocarbon.com/pretreatment-carbon-dating.htm#Acid)	IV	NA	NA	NA
310	38.4	-2.25	26971	191	Eurasia	Palomar,Yeste,,Spain	38.4	-2.25	Reliable	Beta-253851	22650	120	120	120	26971	191	Equal	charcoal	AMS-C14	Homo sapiens	Gravettian industry	Within	Charcoal	Not required	ABA	NA					Marreiros and Bicho 2013. Lithic technology variability and human ecodynamics during the Early Gravettian of Southern Iberian Peninsula. Quaternary International 318: 90-101		Pretreatment assigned based on known standard protocols in Beta Analytic (http://www.radiocarbon.com/pretreatment-carbon-dating.htm#Acid)	IV	NA	NA	NA
311	38.4	-2.25	26262	155	Eurasia	Palomar,Yeste,,Spain	38.4	-2.25	Reliable	Beta-274112	22040	120	120	120	26262	155	Equal	charcoal	AMS-C14	Homo sapiens	Gravettian industry	Within	Charcoal	Not required	ABA	NA					Marreiros and Bicho 2013. Lithic technology variability and human ecodynamics during the Early Gravettian of Southern Iberian Peninsula. Quaternary International 318: 90-101		Pretreatment assigned based on known standard protocols in Beta Analytic (http://www.radiocarbon.com/pretreatment-carbon-dating.htm#Acid)	IV	NA	NA	NA
312	38.4	-2.25	25616	129	Eurasia	Palomar,Yeste,,Spain	38.4	-2.25	Reliable	Beta-253852	21280	110	110	110	25616	129	Equal	charcoal	AMS-C14	Homo sapiens	Gravettian industry	Within	Charcoal	Not required	ABA	NA					Marreiros and Bicho 2013. Lithic technology variability and human ecodynamics during the Early Gravettian of Southern Iberian Peninsula. Quaternary International 318: 90-101		Pretreatment assigned based on known standard protocols in Beta Analytic (http://www.radiocarbon.com/pretreatment-carbon-dating.htm#Acid)	IV	NA	NA	NA
313	37.82	-2.1	25817	109	Eurasia	Cueva Ambrosio,Velez-Blanco,Almeria,Spain	37.82	-2.1	Reliable	Gif-9884	21520	120	120	120	25817	109	Equal	charcoal	C14	Homo sapiens	Solutrean industry	Within	Charcoal								Jorda Pardo et al. 2013. Geoarchaeology and chronostratigraphy of the Solutrean site of La Cueva de Ambrosio (Velez-Blanco, Almeria, Spain). Espacio, Tiempo y Forma doi: 10.5944/etfi.5.9212
314	37.82	-2.1	24251	266	Eurasia	Cueva Ambrosio,Velez-Blanco,Almeria,Spain	37.82	-2.1	Reliable	GifA-95576	20150	200	200	200	24251	266	Equal	charcoal	AMS-C14	Homo sapiens	Solutrean industry	Within	Charcoal								Jorda Pardo et al. 2013. Geoarchaeology and chronostratigraphy of the Solutrean site of La Cueva de Ambrosio (Velez-Blanco, Almeria, Spain). Espacio, Tiempo y Forma doi: 10.5944/etfi.5.9212
315	37.82	-2.1	24007	258	Eurasia	Cueva Ambrosio,Velez-Blanco,Almeria,Spain	37.82	-2.1	Reliable	GifA-9557&	19950	210	210	210	24007	258	Equal	charcoal	AMS-C14	Homo sapiens	Solutrean industry	Within	Charcoal								Jorda Pardo et al. 2013. Geoarchaeology and chronostratigraphy of the Solutrean site of La Cueva de Ambrosio (Velez-Blanco, Almeria, Spain). Espacio, Tiempo y Forma doi: 10.5944/etfi.5.9212
316	37.82	-2.1	23197	137	Eurasia	Cueva Ambrosio,Velez-Blanco,Almeria,Spain	37.82	-2.1	Reliable	Gif-9883	19250	70	70	70	23197	137	Equal	charcoal	C14	Homo sapiens	Solutrean industry	Within	Charcoal								Jorda Pardo et al. 2013. Geoarchaeology and chronostratigraphy of the Solutrean site of La Cueva de Ambrosio (Velez-Blanco, Almeria, Spain). Espacio, Tiempo y Forma doi: 10.5944/etfi.5.9212
317	37.82	-2.1	20070	346	Eurasia	Cueva Ambrosio,Velez-Blanco,Almeria,Spain	37.82	-2.1	Reliable	Gif-7275	16620	280	280	280	20070	346	Equal	charcoal	C14	Homo sapiens	Solutrean industry	Within	Charcoal								Jorda Pardo et al. 2013. Geoarchaeology and chronostratigraphy of the Solutrean site of La Cueva de Ambrosio (Velez-Blanco, Almeria, Spain). Espacio, Tiempo y Forma doi: 10.5944/etfi.5.9212		NA	IV	NA	NA	NA
318	37.82	-2.1	20534	1793	Eurasia	Cueva Ambrosio,Velez-Blanco,Almeria,Spain	37.82	-2.1	Reliable	Gif-7277	16590	1400	1400	1400	20534	1793	Equal	charcoal	C14	Homo sapiens	Solutrean industry	Within	Charcoal								Jorda Pardo et al. 2013. Geoarchaeology and chronostratigraphy of the Solutrean site of La Cueva de Ambrosio (Velez-Blanco, Almeria, Spain). Espacio, Tiempo y Forma doi: 10.5944/etfi.5.9212		NA	VI	NA	NA	NA
319	37.82	-2.1	19924	346	Eurasia	Cueva Ambrosio,Velez-Blanco,Almeria,Spain	37.82	-2.1	Reliable	Gif-7276	16500	280	280	280	19924	346	Equal	charcoal	C14	Homo sapiens	Solutrean industry	Within	Charcoal								Jorda Pardo et al. 2013. Geoarchaeology and chronostratigraphy of the Solutrean site of La Cueva de Ambrosio (Velez-Blanco, Almeria, Spain). Espacio, Tiempo y Forma doi: 10.5944/etfi.5.9212		NA	II	NA	NA	NA
320	36.4	-2.25	30495	253	Eurasia	Palomar,Yeste,,Spain	36.4	-2.25	Reliable	Beta-185411	26230	200	200	200	30495	253	Equal	Bone	AMS-C14	Homo sapiens	Gravettian industry	Within	Collagen	Not reported	ABA	NA					de la PeÃ±a 2013. The beginning of the Upper Paleolithic in the Baetic Mountain area (Spain). Quaternary International 318: 69-89		Pretreatment assigned based on known standard protocols in Beta Analytic (http://www.radiocarbon.com/pretreatment-carbon-dating.htm#Acid)	5	NA	NA	NA
321	36.4	-2.25	25848	100	Eurasia	Palomar,Yeste,,Spain	36.4	-2.25	Reliable	Beta-185409	21560	110	110	110	25848	100	Equal	Bone	AMS-C14	Homo sapiens	Gravettian industry	Within	Collagen	Not reported	ABA	NA					de la PeÃ±a 2013. The beginning of the Upper Paleolithic in the Baetic Mountain area (Spain). Quaternary International 318: 69-89		Pretreatment assigned based on known standard protocols in Beta Analytic (http://www.radiocarbon.com/pretreatment-carbon-dating.htm#Acid)	3	NA	NA	NA
322	53.25	-1.22	36744	510	Eurasia	Pin Hole Cave,Creswell Crags,Derbyshire,United Kingdom	53.25	-1.22	Reliable	OxA-15053	32640	340	340	340	36744	510	Equal	modified rendeer antler	AMS-C14	Homo sapiens	Single artifact	Direct	Collagen	Acceptable	AF	NA	No	No	Yes		Dinnis 2012. The timing of the Aurignacian occupation of the British Peninsula. Quartar 59:67-83		NA		NA
323	53.25	-1.22	35304	560	Eurasia	Pin Hole Cave,Creswell Crags,Derbyshire,United Kingdom	53.25	-1.22	Reliable	OxA-3405	31300	550	550	550	35304	560	Equal	worked reindeer antler	AMS-C14	Homo sapiens	Single artifact	Direct	Collagen	Not reported	AI	NA	No	No	Yes		Hedges et al. 1994. ORAU datelist 18 Archaeometry 36:337 - 73		NA		NA
324	53.26	-1.21	14835	336	Eurasia	Robin Hood's Cave,Creswell Crags,Nottinghamshire,United Kingdom	53.26	-1.21	Reliable	OxA-1616	12600	170	170	170	14835	336	Equal	left scapula: AI, USB/OB, spit 12, cut	AMS-C14	Homo sapiens	Clear butchering	Direct	Collagen				No	No	Yes		Hedges et al. 1994. ORAU datelist 18 Archaeometry 36:337 - 73		NA		NA
325	53.26	-1.21	14826	253	Eurasia	Robin Hood's Cave,Creswell Crags,Derbyshire,United Kingdom	53.26	-1.21	Reliable	OxA-3416	12580	110	110	110	14826	253	Equal	pointed right tibia of Lepus timidus	AMS-C14	Homo sapiens	Single artifact	Direct	Collagen	Not reported	AI	NA	No	No	Yes		Hedges et al. 1994. ORAU datelist 18 Archaeometry 36:337 - 73		NA		NA
326	53.25	-1.22	14701	259	Eurasia	Pin Hole Cave,Creswell Crags,Derbyshire,United Kingdom	53.25	-1.22	Reliable	OxA-3404	12510	110	110	110	14701	259	Equal	cut distal tibia of Lepus timidus, 40/4'-6''	AMS-C14	Homo sapiens	Clear butchering	Direct	Collagen	Not reported	AI	NA	No	No	Yes		Dinnis 2012. The timing of the Aurignacian occupation of the British Peninsula. Quartar 59:67-83		NA		NA
327	53.26	-1.21	14655	321	Eurasia	Robin Hood's Cave,Creswell Crags,Derbyshire,United Kingdom	53.26	-1.21	Reliable	OxA-1618	12480	170	170	170	14655	321	Equal	right humerus: AI, LSB/A, spit 21, cut	AMS-C14	Homo sapiens	Clear butchering	Direct	Collagen				No	No	Yes		Hedges et al. 1994. ORAU datelist 18 Archaeometry 36:337 - 73		NA		NA
328	53.26	-1.21	14612	296	Eurasia	Robin Hood's Cave,Creswell Crags,Nottinghamshire,United Kingdom	53.26	-1.21	Reliable	OxA-1619	12450	150	150	150	14612	296	Equal	right scapula: AI, LSB/A, spit 21, cut	AMS-C14	Homo sapiens	Clear butchering	Direct	Collagen				No	No	Yes		Hedges et al. 1994. ORAU datelist 18 Archaeometry 36:337 - 73		NA	spit 21	NA
329	53.26	-1.21	14580	356	Eurasia	Robin Hood's Cave,Creswell Crags,Derbyshire,United Kingdom	53.26	-1.21	Reliable	OxA-1617	12420	200	200	200	14580	356	Equal	left femur: AI, OB, , cut	AMS-C14	Homo sapiens	Clear butchering	Direct	Collagen	Not reported	AC	NA	No	No	Yes		Hedges et al. 1994. ORAU datelist 18 Archaeometry 36:337 - 73		NA	spit 16	NA
330	53.25	-1.22	14457	261	Eurasia	Pin Hole Cave,Creswell Crags,Derbyshire,United Kingdom	53.25	-1.22	Reliable	OxA-1467	12350	120	120	120	14457	261	Equal	cut proximal radius of mountain hare	AMS-C14	Homo sapiens	Clear butchering	Direct	Collagen	Not reported	AC	NA	No	No	Yes		Dinnis 2012. The timing of the Aurignacian occupation of the British Peninsula. Quartar 59:67-83		NA		NA
331	53.26	-1.21	14352	261	Eurasia	Robin Hood's Cave,Creswell Crags,Derbyshire,United Kingdom	53.26	-1.21	Reliable	OxA-1670	12290	120	120	120	14352	261	Equal	right humerus: AI, LSB, spit 18, cut	AMS-C14	Homo sapiens	Clear butchering	Direct	Collagen				No	No	Yes		Hedges et al. 1994. ORAU datelist 18 Archaeometry 36:337 - 73		NA		NA
332	53.23	-1.2	14323	245	Eurasia	Mother Grundy's Parlor,Creswell Crags,Derbyshire,United Kingdom	53.23	-1.2	Reliable	OxA-5698	12280	110	110	110	14323	245	Equal	Equus ferus cheek tooth, cut-marked	AMS-C14	Homo sapiens	Clear butchering	Direct	Collagen	Not reported	AI	NA	No	No	Yes		Hedges, R.E.M., Pettitt, P.B., Ramsey, C.B. and Klinken, G.V., 1996. Radiocarbon dates from the Oxford AMS system: Archaeometry datelist 22. Archaeometry, 38(2), pp.391-415.		NA		NA
333	53.25	-1.22	14233	202	Eurasia	Church Hole Cave,Creswell Crags,Nottinghamshire,United Kingdom	53.25	-1.22	Reliable	OxA-3718	12250	90	90	90	14233	202	Equal	fragment of reindeer antler rods with 'scooped' end	AMS-C14	Homo sapiens	Single artifact	Direct	Collagen	Not reported	AI	NA	No	No	Yes		Ripoll, S., Muñz, F., Bahn, P. and Pettitt, P., 2004, January. Palaeolithic Cave Engravings at Creswell Crags, England. In Proceedings of the Prehistoric Society (Vol. 70, pp. 93-105). Cambridge University Press.		NA		NA
334	53.26	-1.2	14184	247	Eurasia	King Arthur's Cave,,Herefordshire,United Kingdom	53.26	-1.2	Reliable	OxA-1563	12210	120	120	120	14184	247	Equal	Cervus elaphus tooth, second hearth W2.2 115	AMS-C14	Homo sapiens	Clear hearth	Direct	Collagen	Not reported	AC	NA	No	No	Yes		Sommer, R.S., Zachos, F.E., Street, M., Jöris, O., Skog, A. and Benecke, N., 2008. Late Quaternary distribution dynamics and phylogeography of the red deer (Cervus elaphus) in Europe. Quaternary Science Reviews, 27(7-8), pp.714-733.		NA		NA
335	53.25	-1.21	41707	1193	Eurasia	Creswell Crags,Creswell Crags,Derbyshire,United Kingdom	53.25	-1.21	Reliable	OxA-3417	37200	1300	1300	1300	41707	1193	Equal	cut-marked reindeer tibia bone, tibia, cutmarksfrom P1873	AMS-C14	Unclear	Clear butchering	Direct	Collagen	Not reported	AI	NA	No	No	Yes		Dinnis 2012. The timing of the Aurignacian occupation of the British Peninsula. Quartar 59:67-83		NA		NA
336	52.86	-1.8	12513	145	Eurasia	Elder Bush Cave,Wetton,Staffordshire,United Kingdom	52.86	-1.8	Reliable	OxA-0811	10600	110	110	110	12513	145	Equal	vertebra of Cervus elaphus	AMS-C14	Homo sapiens	Cultural layer	Within	Collagen				No	No	Yes		Hedges et al. 1989 Radiocarbon dates from the Oxford AMS system: Archaeometry datelist 9. Archaeometry. 31:207-234.		NA		NA
337	51.38	-1.28	9123	154	Eurasia	Greenham Dairy Farm,,Berkshire,United Kingdom	51.38	-1.28	Reliable	OxA-956	8160	100	100	100	9123	154	Equal	antler chisel	AMS-C14	Homo sapiens	Single artifact	Direct	Collagen	Not reported	AC	NA	No	No	Yes		Ellis, C.J., Allen, M.J., Gardiner, J., Harding, P., Ingrem, C., Powell, A., Scaife, R.G., Gale, R. and Heathcote, J., 2003, January. An early Mesolithic seasonal hunting site in the Kennet Valley, southern England. In Proceedings of the Prehistoric Society (Vol. 69, pp. 107-135). Cambridge University Press.		NA		NA
338	43.37	-1.2	44929	2626	Eurasia	Isturitz,Hasparren,Pyrenees-Atlantiques,France	43.37	-1.2	Reliable	AA69184	40200	3600	3600	3600	44929	2626	Equal	bone collagen	AMS-C14	Homo sapiens	Clear butchering	Direct	Collagen		ABA	NA			Yes		Szmidt et al. 2010. AMS 14C dating the Protoaurignacian/Early Aurignacian of Isturitz, France. Implications for Neanderthalâ€“modern human interaction and the timing of technical and cultural innovations in Europe. Journal of Archaeological Science 37:758-768		Pretreatment assigned based on known standard protocols in Arizona AMS radiocarbon lab (Jull et al. 2002. Accelerator Mass Spectrometry at Arizonaâ€_)	C 4c4	NA	NA	NA
339	43.37	-1.2	41957	605	Eurasia	Isturitz,Hasparren,Pyrenees-Atlantiques,France	43.37	-1.2	Reliable	AA69183	37580	780	780	780	41957	605	Equal	bone collagen	AMS-C14	Homo sapiens	Clear butchering	Direct	Collagen		ABA	NA			Yes		Szmidt et al. 2010. AMS 14C dating the Protoaurignacian/Early Aurignacian of Isturitz, France. Implications for Neanderthalâ€“modern human interaction and the timing of technical and cultural innovations in Europe. Journal of Archaeological Science 37:758-768		Pretreatment assigned based on known standard protocols in Arizona AMS radiocarbon lab (Jull et al. 2002. Accelerator Mass Spectrometry at Arizonaâ€_)	C 4c4	NA	NA	NA
340	43.37	-1.2	42062	1862	Eurasia	Isturitz,Hasparren,Pyrenees-Atlantiques,France	43.37	-1.2	Reliable	AA69180	37300	1800	1800	1800	42062	1862	Equal	bone collagen	AMS-C14	Homo sapiens	Clear butchering	Direct	Collagen		ABA	NA			Yes		Szmidt et al. 2010. AMS 14C dating the Protoaurignacian/Early Aurignacian of Isturitz, France. Implications for Neanderthalâ€“modern human interaction and the timing of technical and cultural innovations in Europe. Journal of Archaeological Science 37:758-768		Pretreatment assigned based on known standard protocols in Arizona AMS radiocarbon lab (Jull et al. 2002. Accelerator Mass Spectrometry at Arizonaâ€_)	C 4c4	NA	NA	NA
341	43.37	-1.2	41650	1591	Eurasia	Isturitz,Hasparren,Pyrenees-Atlantiques,France	43.37	-1.2	Reliable	AA69179	37000	1600	1600	1600	41650	1591	Equal	bone collagen	AMS-C14	Homo sapiens	Clear butchering	Direct	Collagen		ABA	NA			Yes		Szmidt et al. 2010. AMS 14C dating the Protoaurignacian/Early Aurignacian of Isturitz, France. Implications for Neanderthalâ€“modern human interaction and the timing of technical and cultural innovations in Europe. Journal of Archaeological Science 37:758-768		Pretreatment assigned based on known standard protocols in Arizona AMS radiocarbon lab (Jull et al. 2002. Accelerator Mass Spectrometry at Arizonaâ€_)	C 4c4	NA	NA	NA
342	43.37	-1.2	41467	603	Eurasia	Isturitz,Hasparren,Pyrenees-Atlantiques,France	43.37	-1.2	Reliable	AA69185	36990	720	720	720	41467	603	Equal	bone collagen	AMS-C14	Homo sapiens	Clear butchering	Direct	Collagen		ABA	NA			Yes		Szmidt et al. 2010. AMS 14C dating the Protoaurignacian/Early Aurignacian of Isturitz, France. Implications for Neanderthalâ€“modern human interaction and the timing of technical and cultural innovations in Europe. Journal of Archaeological Science 37:758-768		Pretreatment assigned based on known standard protocols in Arizona AMS radiocarbon lab (Jull et al. 2002. Accelerator Mass Spectrometry at Arizonaâ€_)	C 4c4	NA	NA	NA
343	43.37	-1.2	41290	744	Eurasia	Isturitz,Hasparren,Pyrenees-Atlantiques,France	43.37	-1.2	Reliable	AA69181	36800	860	860	860	41290	744	Equal	bone collagen	AMS-C14	Homo sapiens	Clear butchering	Direct	Collagen		ABA	NA			Yes		Szmidt et al. 2010. AMS 14C dating the Protoaurignacian/Early Aurignacian of Isturitz, France. Implications for Neanderthalâ€“modern human interaction and the timing of technical and cultural innovations in Europe. Journal of Archaeological Science 37:758-768		Pretreatment assigned based on known standard protocols in Arizona AMS radiocarbon lab (Jull et al. 2002. Accelerator Mass Spectrometry at Arizonaâ€_)	C 4c4	NA	NA	NA
344	43.28	-1.52	30541	501	Eurasia	Alkerdi,Urdax,Navarra,Spain	43.28	-1.52	Reliable	GrN-20322	26470	530	530	530	30541	501	Equal	charcoal	C14	Homo sapiens	Aurignacian industry	Within	Charcoal								Utrilla et al. 2010. The Upper Palaeolithic in the Ebro Basin at the XXIst century beginning.		NA	2 del vestibulo	NA	NA	NA
345	43.27	-1.89	29575	517	Eurasia	Aitzbitarte III,Renteria,GuipÃ_zcoa,Spain	43.27	-1.89	Reliable	Ua-2244	25380	430	430	430	29575	517	Equal	bone	AMS-C14	Homo sapiens	Gravettian industry	Within	Collagen	Not reported		NA	No	No			Schmidt et al. 2012. Rapid climate change and variability of settlement patterns in Iberia during the Late Pleistocene. Quaternary International 274:179-204		NA	VI level 9	NA
346	43.27	-1.89	29049	479	Eurasia	Aitzbitarte III,Renteria,GuipÃ_zcoa,Spain	43.27	-1.89	Reliable	Ua-2245	24920	410	410	410	29049	479	Equal	bone	AMS-C14	Homo sapiens	Gravettian industry	Within	Collagen	Not reported		NA	No	No			Schmidt et al. 2012. Rapid climate change and variability of settlement patterns in Iberia during the Late Pleistocene. Quaternary International 274:179-204		NA	VI (level 11)	NA
347	43.27	-1.89	28759	526	Eurasia	Aitzbitarte III,Renteria,GuipÃ_zcoa,Spain	43.27	-1.89	Reliable	Ua-2627	24635	475	475	475	28759	526	Equal	bone	AMS-C14	Homo sapiens	Gravettian industry	Within	Collagen	Not reported		NA	No	No			Schmidt et al. 2012. Rapid climate change and variability of settlement patterns in Iberia during the Late Pleistocene. Quaternary International 274:179-204		NA	VI level 15	NA
348	43.27	-1.89	28632	448	Eurasia	Aitzbitarte III,Renteria,GuipÃ_zcoa,Spain	43.27	-1.89	Reliable	Ua-2626	24545	415	415	415	28632	448	Equal	bone	AMS-C14	Homo sapiens	Gravettian industry	Within	Collagen	Not reported		NA	No	No			Schmidt et al. 2012. Rapid climate change and variability of settlement patterns in Iberia during the Late Pleistocene. Quaternary International 274:179-204		NA	VI (level 14)	NA
349	43.27	-1.89	27998	308	Eurasia	Aitzbitarte III,Renteria,GuipÃ_zcoa,Spain	43.27	-1.89	Reliable	Ua-2628	23830	345	345	345	27998	308	Equal	bone	AMS-C14	Homo sapiens	Gravettian industry	Within	Collagen	Not reported		NA	No	No			Schmidt et al. 2012. Rapid climate change and variability of settlement patterns in Iberia during the Late Pleistocene. Quaternary International 274:179-204		NA	VI, level 16	NA
350	43.27	-1.89	25404	327	Eurasia	Aitzbitarte III,Renteria,GuipÃ_zcoa,Spain	43.27	-1.89	Reliable	Ua-1917	21130	290	290	290	25404	327	Equal	bone	AMS-C14	Homo sapiens	Gravettian industry	Within	Collagen	Not reported		NA	No	No			Schmidt et al. 2012. Rapid climate change and variability of settlement patterns in Iberia during the Late Pleistocene. Quaternary International 274:179-204		NA	VI level 10	NA
351	43.37	-1.2	17947	85	Eurasia	Isturitz,Hasparren,Pyrenees-atlantiques,France	43.37	-1.2	Reliable	Gra-45328	14750	50	50	50	17947	85	Equal	Human parietal bone IST 2-23	AMS-C14	Homo sapiens	Human remains	Direct	Collagen	Not reported	AG	NA			Yes		Szmidt et al. 2010. AMS 14C dating the Protoaurignacian/Early Aurignacian of Isturitz, France. Implications for Neanderthalâ€“modern human interaction and the timing of technical and cultural innovations in Europe. Journal of Archaeological Science 37:758-768		Pretreatment assigned based on known standard protocols in Groningen Lab (e.g., Aerts-Bijma et al. 1997 AMS sample handling in Groningen)	II, E	NA	NA	NA
352	43.37	-1.2	17822	90	Eurasia	Isturitz, Grande Salle,Hasparren,,France	43.37	-1.2	Reliable	GrA-45332 IST 3-53	14640	50	50	50	17822	90	Equal	Human bone: adult parietal	AMS-C14	Homo sapiens	Human remains	Direct	Collagen	Not reported	AG	NA			Yes		Szmidt et al. 2010. AMS 14C dating the Protoaurignacian/Early Aurignacian of Isturitz, France. Implications for Neanderthalâ€“modern human interaction and the timing of technical and cultural innovations in Europe. Journal of Archaeological Science 37:758-768		Pretreatment assigned based on known standard protocols in Groningen Lab (e.g., Aerts-Bijma et al. 1997 AMS sample handling in Groningen)	III	NA	NA	NA
353	43.37	-1.2	15604	117	Eurasia	Isturitz,Hasparren,Pyrenees-atlantiques,France	43.37	-1.2	Reliable	GrA-45329	13035	45	45	45	15604	117	Equal	human frontal bone IST 2-41	AMS-C14	Homo sapiens	Human remains	Direct	Collagen	Not reported	AG	NA			Yes		Szmidt et al. 2010. AMS 14C dating the Protoaurignacian/Early Aurignacian of Isturitz, France. Implications for Neanderthalâ€“modern human interaction and the timing of technical and cultural innovations in Europe. Journal of Archaeological Science 37:758-768		Pretreatment assigned based on known standard protocols in Groningen Lab (e.g., Aerts-Bijma et al. 1997 AMS sample handling in Groningen)	II, E	NA	NA	NA
354	42.9	-1.21	32891	814	Eurasia	Zatoya,Abaurrea Alta,Navarra,Spain	42.9	-1.21	Reliable	GrN-23999	28870	760	760	760	32891	814	Equal	bone	C14	Homo sapiens	Cultural layer	Within	Collagen								Arrizabalaga. 2007-2008. VELEIA, 24-25 425-443		NA	II bam	NA	NA	NA
355	42.9	-1.21	17969	288	Eurasia	Zatoya,Abaurrea,Navarra, Ebro,Spain	42.9	-1.21	Reliable	Ly-1400	14760	240	240	240	17969	288	Equal	bone	C14	Homo sapiens	Cultural layer	Within	Collagen								Barandiaran and Cava. El Paleolitico superior de la cueva de Zatoya (Navarra): actualizacion de los datos en 1997.		NA	B 3, N2, level II	NA
356	42.9	-1.21	14130	181	Eurasia	Zatoya,Abaurrea Alta,Navarra,Spain	42.9	-1.21	Reliable	GrN-23998	12205	90	90	90	14130	181	Equal	bone	C14	Homo sapiens	Cultural layer	Within	Collagen								Barandiaran and Cava. El Paleolitico superior de la cueva de Zatoya (Navarra): actualizacion de los datos en 1998		NA	II bam	NA	NA	NA
357	42.9	-1.21	13581	454	Eurasia	Zatoya,Abaurrea,Navarra,Spain	42.9	-1.21	Reliable	Ly-1599	11620	360	360	360	13581	454	Equal	bone	C14	Homo sapiens	Cultural layer	Within	Collagen								Barandiaran and Cava. El Paleolitico superior de la cueva de Zatoya (Navarra): actualizacion de los datos en 1999		NA	II or II,2	NA
358	42.9	-1.21	13352	281	Eurasia	Zatoya,Abaurrea,Navarra,Spain	42.9	-1.21	Reliable	Ly-1399	11480	270	270	270	13352	281	Equal	bone	C14	Homo sapiens	Cultural layer	Within	Collagen								Barandiaran and Cava. El Paleolitico superior de la cueva de Zatoya (Navarra): actualizacion de los datos en 2000		NA	II or II,2	NA
359	41.53	-1.7	18633	117	Eurasia	Alejandre,Deza Soria,,Spain	41.53	-1.7	Reliable	GrN-23448	15370	110	110	110	18633	117	Equal	Charcoal	C14	Homo sapiens	Cultural layer	Within	Charcoal								Utrilla et al. 2012. The Ebro Basin in NE Spain: A crossroads during the Magdalenian. Quaternary International 272-273: 88-104		NA	IIIb	NA	NA	NA
360	41.47	-1.61	16993	181	Eurasia	Vergara,,Zaragossa,Spain	41.47	-1.61	Reliable	GrA-8403	14000	100	100	100	16993	181	Equal	tooth	AMS-C14	Homo sapiens	Cultural layer	Within	Collagen								Utrilla et al. 2012. The Ebro Basin in NE Spain: A crossroads during the Magdalenian. Quaternary International 272-273: 88-104		NA	d	NA	NA	NA
361	41.28	-1.12	12972	707	Eurasia	Pena del Diablo,Petra,Zaragoza,Spain	41.28	-1.12	Reliable	GrN-21012	11080	540	540	540	12972	707	Equal	Charcoal	C14	Homo sapiens	Cultural layer	Within	Charcoal								Utrilla et al. 2012. The Ebro Basin in NE Spain: A crossroads during the Magdalenian. Quaternary International 272-273: 88-104		NA	1	NA	NA	NA
362	41.31	-1.19	10924	115	Eurasia	Picamoixons,Alt Camp,Tarragona,Spain	41.31	-1.19	Reliable	Beta-214937	9570	50	50	50	10924	115	Equal	Bone	AMS-C14	Homo sapiens	Living floor	Within	Collagen	Not reported	ABA	NA					Garcia Catalan et al. 2009. Palimpsests and cultural changes at the Pleistocene-Holocene boundary: the lithicassemblage of Picamoixons (Alt Camp, Tarragona). Trabajos de Prehistoria		Pretreatment assigned based on known standard protocols in Beta Analytic (http://www.radiocarbon.com/pretreatment-carbon-dating.htm#Acid)	IIA	NA	NA	NA
363	41.31	-1.19	10604	166	Eurasia	Picamoixons,Tarragona,,Spain	41.31	-1.19	Reliable	AA-6029	9370	95	95	95	10604	166	Equal	Bone	C14	Homo sapiens	Human remains	Within	Collagen		ABA	NA			Yes		Garcia Catalan et al. 2009. Palimpsests and cultural changes at the Pleistocene-Holocene boundary: the lithicassemblage of Picamoixons (Alt Camp, Tarragona). Trabajos de Prehistoria		Pretreatment assigned based on known standard protocols in Arizona AMS radiocarbon lab (Jull et al. 2002. Accelerator Mass Spectrometry at Arizonaâ€_)	IIA / ?	NA	NA	NA
364	41.31	-1.19	10361	92	Eurasia	Picamoixons,Tarragona,,Spain	41.31	-1.19	Reliable	AA-6010	9170	80	80	80	10361	92	Equal	Bone	C14	Homo sapiens	Human remains	Within	Collagen		ABA	NA			Yes		Garcia Catalan et al. 2009. Palimpsests and cultural changes at the Pleistocene-Holocene boundary: the lithicassemblage of Picamoixons (Alt Camp, Tarragona). Trabajos de Prehistoria		Pretreatment assigned based on known standard protocols in Arizona AMS radiocarbon lab (Jull et al. 2002. Accelerator Mass Spectrometry at Arizonaâ€_)	IIA / ?	NA	NA	NA
365	38.08	-1.49	25329	151	Eurasia	La Boja,Mula,Murcia,Spain	38.08	-1.49	Reliable	VERA-5213	20980	110	110	110	25329	151	Equal	Charcoal Juniperus	AMS-C14	Homo sapiens	Solutrean industry	Within	Charcoal								Lucena et al. 2013. The Solutrean occupation of La Boja rock shelter (Mula, Murcia, Spain). Espacio Tiempo y Forma		NA	E	NA
366	38.08	-1.49	23122	154	Eurasia	Finca Dona Martina,Mula,Murcia,Spain	38.08	-1.49	Reliable	VERA-5101bHS	19180	90	90	90	23122	154	Equal	Juniperus charcoal	AMS-C14	Homo sapiens	Solutrean industry	Within	Charcoal								Calvo and Prieto 2013 The end of the Gravettian and the beginnings of the Solutrean in the Iberian Peninsula. An overview about the radiocabonical chronology in 2012 Espacio Tiempo y Forma		NA	2020-05-04	NA
367	38.08	-1.49	15498	109	Eurasia	La Boja,Mula,Murcia,Spain	38.08	-1.49	Reliable	VERA-5212a	12965	40	40	40	15498	109	Equal	Charcoal Pinus nigra	AMS-C14	Homo sapiens	Magdalenian industry	Within	Charcoal								Lucena et al. 2013. The Solutrean occupation of La Boja rock shelter (Mula, Murcia, Spain). Espacio Tiempo y Forma		NA	C base/D	NA
368	54.2	-0.38	11777	200	Eurasia	Flixton II,Folkton,Yorkshire,United Kingdom	54.2	-0.38	Reliable	OxA-6328	10150	90	90	90	11777	200	Equal	horse bone	AMS-C14	Homo sapiens	Clear butchering	Direct	Collagen				No	No	Yes		Conneler 2007. NHABITING NEW LANDSCAPES: SETTLEMENT AND MOBILITY IN BRITAIN AFTER THE LAST GLACIAL MAXIMUM. Oxford Journal of Archaeology 26:215-237		NA		NA
369	54.22	-0.43	11462	172	Eurasia	Seamer Carr,,Yorkshire,United Kingdom	54.22	-0.43	Reliable	OxA-1030	9940	100	100	100	11462	172	Equal	human bone, vertebra	AMS-C14	Homo sapiens	Human remains	Direct	Collagen				No	No	Yes		Lord et al. 2007. People and large carnivores as biostratinomic agents in Lateglacial cave assemblages. Journal of Quaternary Science 22:681-694		NA		NA
370	54.22	-0.43	11232	316	Eurasia	Seamer Car,,Yorkshire,United Kingdom	54.22	-0.43	Reliable	BM-2350	9790	180	180	180	11232	316	Equal	human bone mandible	C14	Homo sapiens	Human remains	Direct	Collagen								Lord et al. 2007. People and large carnivores as biostratinomic agents in Lateglacial cave assemblages. Journal of Quaternary Science 22:681-694		NA	NA	NA	NA	NA
371	52.27	-0.75	12102	278	Eurasia	Earl's Barton,,,United Kingdom	52.27	-0.75	Reliable	OxA-803	10320	150	150	150	12102	278	Equal	Lyngby axe	AMS-C14	Homo sapiens	Single artifact	Direct	Collagen				No	No	Yes		Cook and Jacobi 1994. A Reindeer antler or â€˜Lingbyâ€™ axe from Northamptonshire and its context in the British Late Glacial. Proceedings of the Prehistoric Society 60: 75-84		NA		NA
372	51.55	-0.48	12040	216	Eurasia	Three Ways Wahrf,Uxbridge,Greater London,United Kingdom	51.55	-0.48	Reliable	OxA-1788	10270	100	100	100	12040	216	Equal	horse molar	AMS-C14	Homo sapiens	Cultural layer	Within	Collagen				No	No	Yes		Hedges et al 1990 ORAU datelist 11		NA	"A" scatter	NA
373	51.55	-0.48	11569	212	Eurasia	Three Ways Wahrf,Uxbridge,Greater London,United Kingdom	51.55	-0.48	Reliable	OxA-1902	10010	120	120	120	11569	212	Equal	horse mandible	AMS-C14	Homo sapiens	Cultural layer	Within	Collagen	Not reported	AC	NA	No	No	Yes		Hedges et al 1990 ORAU datelist 11		NA	"A" scatter	NA
374	48	-0.37	29007	414	Eurasia	Mayenne-Sciences, Derouine, la Bigotte, Mammouth,Thorigne-en-Charnie,Mayenne,France	48	-0.37	Reliable	GifA-100645	24900	360	360	360	29007	414	Equal	pigment from MS3 from horse 15	AMS-C14	Homo sapiens	Cave art	Direct	Charcoal								Pigeaud R. et al., 2003. C.R.Deux datations carbone 14 en spectromÃ©trie de masse par accÃ©lÃ©rateur (SMA) pour une reprÃ©sentation pariÃ©tale de la grotte Mayenne-Sciences (ThorignÃ©-en-Charnie, Mayenne) : Ã©mergence dâ€™un art gravettien en France septentrionale? Comptes Rendus Palevol 2:161-168		NA	horse drawing	NA	NA	NA
375	48	-0.37	28569	869	Eurasia	Mayenne-Sciences, Derouine, la Bigotte, Mammouth,Thorigne-en-Charnie,Mayenne,France	48	-0.37	Reliable	GifA-100647	24220	850	850	850	28569	869	Equal	pigment from MS2, horse 15	AMS-C14	Homo sapiens	Cave art	Direct	Charcoal								Pigeaud R. et al., 2003. C.R.Deux datations carbone 14 en spectromÃ©trie de masse par accÃ©lÃ©rateur (SMA) pour une reprÃ©sentation pariÃ©tale de la grotte Mayenne-Sciences (ThorignÃ©-en-Charnie, Mayenne) : Ã©mergence dâ€™un art gravettien en France septentrionale? Comptes Rendus Palevol 2:161-168		NA	horse drawing	NA	NA	NA
376	48	-0.37	26861	383	Eurasia	Mayenne-Sciences, Derouine, la Bigotte, Mammouth,Thorigne-en-Charnie,Mayenne,France	48	-0.37	Reliable	Gif -7714	22600	380	380	380	26861	383	Equal	bone sol cheveux ponctues	C14	Homo sapiens	Cultural layer	Within	Burnt bone								Pigeaud R. et al., 2003. C.R.Deux datations carbone 14 en spectromÃ©trie de masse par accÃ©lÃ©rateur (SMA) pour une reprÃ©sentation pariÃ©tale de la grotte Mayenne-Sciences (ThorignÃ©-en-Charnie, Mayenne) : Ã©mergence dâ€™un art gravettien en France septentrionale? Comptes Rendus Palevol 2:161-168		NA	horse drawing	NA	NA	NA
377	47.99	-0.4	24157	135	Eurasia	Rochefort,Saint)Pierre-sur-Erve,,France	47.99	-0.4	Reliable	GrA-34080	20090	100	100	100	24157	135	Equal	Charcoal	AMS-C14	Homo sapiens	Cultural layer	Within	Charcoal								Hinguant and Biard 2009. Le PalÃ©olithique supÃ©rieur ancien de la vallÃ©e de lâ€™Erve (Mayenne): un Ã©tat des connaissances. Le PalÃ©olithique supÃ©rieur ancien de lâ€™Europe du Nord-Ouest.		NA	3.3	NA	NA	NA
378	47.99	-0.4	23617	147	Eurasia	Rochefort,Saint)Pierre-sur-Erve,,France	47.99	-0.4	Reliable	GrA-34093	19600	90	90	90	23617	147	Equal	Burnt bone	AMS-C14	Homo sapiens	Cultural layer	Within	Collagen								Hinguant and Biard 2009. Le PalÃ©olithique supÃ©rieur ancien de la vallÃ©e de lâ€™Erve (Mayenne): un Ã©tat des connaissances. Le PalÃ©olithique supÃ©rieur ancien de lâ€™Europe du Nord-Ouest.		NA	4.2	NA	NA	NA
379	47.99	-0.4	23617	138	Eurasia	Rochefort,Saint)Pierre-sur-Erve,,France	47.99	-0.4	Reliable	GrA-38159	19600	80	80	80	23617	138	Equal	Bone	AMS-C14	Homo sapiens	Cultural layer	Within	Collagen								Hinguant and Biard 2009. Le PalÃ©olithique supÃ©rieur ancien de la vallÃ©e de lâ€™Erve (Mayenne): un Ã©tat des connaissances. Le PalÃ©olithique supÃ©rieur ancien de lâ€™Europe du Nord-Ouest.		NA	4.3	NA	NA	NA
380	47.99	-0.4	23605	148	Eurasia	Rochefort,Saint)Pierre-sur-Erve,,France	47.99	-0.4	Reliable	GrA-34079	19590	90	90	90	23605	148	Equal	Bone	AMS-C14	Homo sapiens	Cultural layer	Within	Collagen								Hinguant and Biard 2009. Le PalÃ©olithique supÃ©rieur ancien de la vallÃ©e de lâ€™Erve (Mayenne): un Ã©tat des connaissances. Le PalÃ©olithique supÃ©rieur ancien de lâ€™Europe du Nord-Ouest.		NA	4.2	NA	NA	NA
381	47.99	-0.4	23486	137	Eurasia	Rochefort,Saint)Pierre-sur-Erve,,France	47.99	-0.4	Reliable	GrA-38157	19500	70	70	70	23486	137	Equal	Bone	AMS-C14	Homo sapiens	Cultural layer	Within	Collagen								Hinguant and Biard 2009. Le PalÃ©olithique supÃ©rieur ancien de la vallÃ©e de lâ€™Erve (Mayenne): un Ã©tat des connaissances. Le PalÃ©olithique supÃ©rieur ancien de lâ€™Europe du Nord-Ouest.		NA	4.3	NA	NA	NA
382	47.99	-0.4	23470	157	Eurasia	Rochefort,Saint)Pierre-sur-Erve,,France	47.99	-0.4	Reliable	GrA-34087	19490	90	90	90	23470	157	Equal	Bone	AMS-C14	Homo sapiens	Cultural layer	Within	Collagen								Hinguant and Biard 2009. Le PalÃ©olithique supÃ©rieur ancien de la vallÃ©e de lâ€™Erve (Mayenne): un Ã©tat des connaissances. Le PalÃ©olithique supÃ©rieur ancien de lâ€™Europe du Nord-Ouest.		NA	3.3	NA	NA	NA
383	47.99	-0.4	23266	149	Eurasia	Rochefort,Saint)Pierre-sur-Erve,,France	47.99	-0.4	Reliable	GrA-34092	19320	90	90	90	23266	149	Equal	Bone	AMS-C14	Homo sapiens	Cultural layer	Within	Collagen								Hinguant and Biard 2009. Le PalÃ©olithique supÃ©rieur ancien de la vallÃ©e de lâ€™Erve (Mayenne): un Ã©tat des connaissances. Le PalÃ©olithique supÃ©rieur ancien de lâ€™Europe du Nord-Ouest.		NA	4.2	NA	NA	NA
384	47.99	-0.4	23133	170	Eurasia	Rochefort,Saint)Pierre-sur-Erve,,France	47.99	-0.4	Reliable	GrA-39323	19190	110	110	110	23133	170	Equal	Bone	AMS-C14	Homo sapiens	Cultural layer	Within	Collagen								Hinguant and Biard 2009. Le PalÃ©olithique supÃ©rieur ancien de la vallÃ©e de lâ€™Erve (Mayenne): un Ã©tat des connaissances. Le PalÃ©olithique supÃ©rieur ancien de lâ€™Europe du Nord-Ouest.		NA	4.3	NA	NA	NA
385	47.99	-0.4	22911	183	Eurasia	Rochefort,Saint)Pierre-sur-Erve,,France	47.99	-0.4	Reliable	GrA-39337	19025	120	120	120	22911	183	Equal	Bone	AMS-C14	Homo sapiens	Cultural layer	Within	Collagen								Hinguant and Biard 2009. Le PalÃ©olithique supÃ©rieur ancien de la vallÃ©e de lâ€™Erve (Mayenne): un Ã©tat des connaissances. Le PalÃ©olithique supÃ©rieur ancien de lâ€™Europe du Nord-Ouest.		NA	4.3	NA	NA	NA
386	47.99	-0.4	22253	128	Eurasia	Rochefort,Saint)Pierre-sur-Erve,,France	47.99	-0.4	Reliable	GrA-1438	18395	90	90	90	22253	128	Equal	Bone Rangifer tarandus	AMS-C14	Homo sapiens	Cultural layer	Within	Collagen								Hinguant and Biard 2009. Le PalÃ©olithique supÃ©rieur ancien de la vallÃ©e de lâ€™Erve (Mayenne): un Ã©tat des connaissances. Le PalÃ©olithique supÃ©rieur ancien de lâ€™Europe du Nord-Ouest.		NA	4.4	NA	NA	NA
387	45.44	-0.42	31570	245	Eurasia	Chez-Pinaud I,Jonzac,Charente-maritime,France	45.44	-0.42	Reliable	GrA-20853 (LYON-1776)	27780	200	200	200	31570	245	Equal	bone	AMS-C14	Homo sapiens	Aurignacian industry	Within	Collagen	Not reported	AG	NA			Yes		Dujardin and Tymula 2005 Relecture chronologique de sites palÃ©olithiques et Ã©pipalÃ©olithiques anciennement fouillÃ©s en Poitou-Charentes. Bulletin de la SociÃ©tÃ© prÃ©historique franÃ§aise 102:771-788		Pretreatment assigned based on known standard protocols in Groningen Lab (e.g., Aerts-Bijma et al. 1997 AMS sample handling in Groningen)	US 05.2	NA	NA	NA
388	45.03	-0.5	30654	885	Eurasia	Le Roc de Marcamps,Prignac-et-Marcamps,Aquitaine,France	45.03	-0.5	Reliable	Ly-2682	26520	830	830	830	30654	885	Equal	bone	C14	Homo sapiens	Aurignacian industry	Within	Collagen								Delibrias et al. Bulletin de la SociÃ©tÃ© prÃ©historique franÃ§aise, T. 84, No. 7 (1987), pp. 207-223		NA	8, M30-N30	NA
389	45.75	-0.64	25334	607	Eurasia	Saint-Cesaire I, Roche-a-Pierrot,Saint-Cesaire,Charentes-Maritimes,France	45.75	-0.64	Reliable	Ly-2192	21100	540	540	540	25334	607	Equal		C14	Homo sapiens	Aurignacian industry	Within	Collagen								Delibrias et al. Bulletin de la SociÃ©tÃ© prÃ©historique franÃ§aise, T. 84, No. 7 (1987), pp. 207-223		NA	6 [Ejo sup.]*	NA
390	45.03	-0.5	21068	406	Eurasia	Le Roc de Marcamps,Prignac-et-Marcamps,Gironde,France	45.03	-0.5	Reliable	Ly-2292	17410	310	310	310	21068	406	Equal		C14	Homo sapiens	Magdalenian industry	Within	Collagen								Delibrias et al. Bulletin de la SociÃ©tÃ© prÃ©historique franÃ§aise, T. 84, No. 7 (1987), pp. 207-223		NA	4 c	NA
391	45.03	-0.5	18140	274	Eurasia	Roc de Marcamps,Prignac et Marcamps,Gironde,France	45.03	-0.5	Reliable	Ly-2291	14910	240	240	240	18140	274	Equal	Bone	C14	Homo sapiens	Magdalenian industry	Within	Collagen								Delibrias et al. Bulletin de la SociÃ©tÃ© prÃ©historique franÃ§aise, T. 84, No. 7 (1987), pp. 207-223		NA	2 b	NA
392	45.83	-0.26	17861	113	Eurasia	Le Roc,Sers,16,France	45.83	-0.26	Reliable	OxA-10337	14680	80	80	80	17861	113	Equal	Saiga bone	AMS-C14	Homo sapiens	Magdalenian industry	Within	Collagen	Acceptable	AF	NA	No	No	Yes		Dujardin and Tymula 2005 Relecture chronologique de sites palÃ©olithiques et Ã©pipalÃ©olithiques anciennement fouillÃ©s en Poitou-Charentes. Bulletin de la SociÃ©tÃ© prÃ©historique franÃ§aise 102:771-788		NA	hearth	NA
393	45.76	-0.64	41642	853	Eurasia	Saint-Cesaire, Charente-Maritime, France	45.76	-0.64	Reliable	OxA-21636	37200	1000	1000	1000	41642	853	Equal	Bos, metatarsal shaft fragment	AMS-C14	Homo sp.	Single artifact	Direct	Collagen	Acceptable	AF	3.2	No	No	Yes		Higham et al. 2014. The timing and spatiotemporal patterning of Neanderthal disappearance. 539
394	45.76	-0.64	41172	661	Eurasia	Saint-Cesaire, Charente-Maritime, France	45.76	-0.64	Reliable	OxA-21700	36650	750	750	750	41172	661	Equal	Rangifer tarandus, tibia shaft fragment	AMS-C14	Homo sp.	Single artifact	Direct	Collagen	Acceptable	AF	3.4	No	No	Yes		Higham et al. 2014. The timing and spatiotemporal patterning of Neanderthal disappearance. 538
395	45.76	-0.64	40607	688	Eurasia	Saint-Cesaire, Charente-Maritime, France	45.76	-0.64	Reliable	OxA-21699	36000	700	700	700	40607	688	Equal	Rangifer tarandus, tibia shaft fragment	AMS-C14	Homo sp.	Single artifact	Direct	Collagen	Acceptable	AF	3.4	No	No	Yes		Higham et al. 2014. The timing and spatiotemporal patterning of Neanderthal disappearance. 537
396	44.95	-0.33	20369	170	Eurasia	Pille-Bourse, Saint-Germain-la-Riviere,Saint-Germain-La-RiviÃ¨re,Gironde,France	44.95	-0.33	Reliable	OxA-7260/LYON-617	16890	130	130	130	20369	170	Equal	Bone	AMS-C14	Homo sapiens	Magdalenian industry	Within	Collagen	Acceptable	AF	NA	No	No	Yes		Costamagno 2002. LABORATORY TAPHONOMYâ€”MATERIAL LOSS ANDSKELETAL PART PROFILES: THE EXAMPLE OFSAINT-GERMAIN-LA-RIVIÃˆRE (GIRONDE, FRANCE). Archaeometry 44: 495-504		NA	C4	NA
397	44.95	-0.33	18583	162	Eurasia	Saint-Germain-la-RiviÃ¨re,Saint-Germain-La-RiviÃ¨re,Gironde,France	44.95	-0.33	Reliable	OxA-7345 / LYON-617	15330	150	150	150	18583	162	Equal	bone	AMS-C14	Homo sapiens	Magdalenian industry	Within	Collagen	Not reported	AG	NA	No	No	Yes		Costamagno 2002. LABORATORY TAPHONOMYâ€”MATERIAL LOSS ANDSKELETAL PART PROFILES: THE EXAMPLE OFSAINT-GERMAIN-LA-RIVIÃˆRE (GIRONDE, FRANCE). Archaeometry 44: 495-504		NA	C1 du Talus	NA
398	44.75	-0.17	18597	86	Eurasia	Fontarnaud,Lugasson,Gironde,France	44.75	-0.17	Reliable	OxA-23046	15325	70	70	70	18597	86	Equal	Reindeer remains	AMS-C14	Homo sapiens	Magdalenian industry	Within	Collagen	Acceptable	AF		No	No	Yes		Costamagno et al. 2015. Reexamining the timing of reindeer disappearance in southwestern France in the larger context of late glacial faunal turnover. Quaternary International.		NA		NA
399	44.95	-0.33	18576	469	Eurasia	Pille-Bourse, Saint-Germain-la-RiviÃ¨re,Pille-Bourse, Saint-Germain-La-RiviÃ¨re,Gironde,France	44.95	-0.33	Reliable	Gif-5478	15300	410	410	410	18576	469	Equal	bone	C14	Homo sapiens	Magdalenian industry	Within	Collagen								Costamagno 2002. LABORATORY TAPHONOMYâ€”MATERIAL LOSS ANDSKELETAL PART PROFILES: THE EXAMPLE OFSAINT-GERMAIN-LA-RIVIÃˆRE (GIRONDE, FRANCE). Archaeometry 44: 495-504		NA	2	NA	NA	NA
400	44.93	-0.05	17357	879	Eurasia	Fongaban,Saint-Emilion,Gironde,France	44.93	-0.05	Reliable	Ly-977	14300	680	680	680	17357	879	Equal	Bone	C14	Homo sapiens	Magdalenian industry	Within	Collagen						No		Delibrias and Evin 1980 Bulletin de la SociÃ©tÃ© prÃ©historique franÃ§aise, T. 77, No. 7 (1980), pp. 215-224		NA	III	NA
401	44.95	-0.33	17133	245	Eurasia	Saint-Germain-la-RiviÃ¨re,Saint-Germain-RiviÃ¨re,Gironde,France	44.95	-0.33	Reliable	Gif-6037	14100	160	160	160	17133	245	Equal	bone from top layer	C14	Homo sapiens	Magdalenian industry	Within	Collagen								Costamagno 2002. LABORATORY TAPHONOMYâ€”MATERIAL LOSS ANDSKELETAL PART PROFILES: THE EXAMPLE OFSAINT-GERMAIN-LA-RIVIÃˆRE (GIRONDE, FRANCE). Archaeometry 44: 495-504		NA	C 2	NA	NA	NA
402	43.14	-0.89	40876	654	Eurasia	Gatzarria,Suhare, Zuberoa,Pyrenees-Atlantiques,France	43.14	-0.89	Reliable	OxA-22554	36300	700	700	700	40876	654	Equal	Horse tibia	AMS-C14	Homo sapiens	Aurignacian industry	Within	Collagen				No	No	Yes		Barshay-Szmidt et al. 2012 Radiocarbon (AMS) dating the Classic Aurignacian, Proto-Aurignacian and Vasconian Mousterian at Gatzarria Cave (PyrÃ©nÃ©es-Atlantiques, France). PALEO 23: 11-38		NA	cjn2	NA
403	43.64	-0.69	40726	665	Eurasia	Dubalen,Brassempouy,Aquitaine,France	43.64	-0.69	Reliable	GifA-101045	36130	690	690	690	40726	665	Equal	Charcoal	AMS-C14	Homo sapiens	Chatelperronian industry	Above	Charcoal								Schintler 2011 The boundary between the ChÃ¢telperronian and the Uluzzian: Comparative analysis of the lithic typologies based on the recent findings. L'Anthropologie 115:585-599		NA	EBC2 (top of Chatelperonian sequence)	Species has been attributed based on record age, assuming Neanderthal extinction around 38 ka ago as reported by Higham et al. 2014 Nature	NA	NA
404	43.64	-0.69	39417	595	Eurasia	Hyenes,Brassempouy,Aquitaine,France	43.64	-0.69	Reliable	GifA-101094	34810	540	540	540	39417	595	Equal	Charcoal	AMS-C14	Homo sapiens	Aurignacian industry	Within	Charcoal								Arrizabalaga et al. 2012. Early evidence of the Aurignacian in Cantabrian Iberia and the North Pyrenees.		NA	2F	NA	NA	NA
405	43.13	-0.88	38963	662	Eurasia	Gatzarria,Suhare,Pyrennes-Atlantiques,France	43.13	-0.88	Reliable	OxA-22555	34400	550	550	550	38963	662	Equal	bone collagen	AMS-C14	Homo sapiens	Aurignacian industry	Within	Collagen	Acceptable	AF	NA	No	No	Yes		Barshay-Szmidt et al. 2012 Radiocarbon (AMS) dating the Classic Aurignacian, Proto-Aurignacian and Vasconian Mousterian at Gatzarria Cave (PyrÃ©nÃ©es-Atlantiques, France). PALEO 23: 11-38		NA	Cbci-Cbf	NA
406	43.13	-0.88	38762	698	Eurasia	Gatzarria,Suhare,Pyrennes-Atlantiques,France	43.13	-0.88	Reliable	OxA-22556	34250	550	550	550	38762	698	Equal	bone collagen	AMS-C14	Homo sapiens	Aurignacian industry	Within	Collagen	Acceptable	AF	NA	No	No	Yes		Barshay-Szmidt et al. 2012 Radiocarbon (AMS) dating the Classic Aurignacian, Proto-Aurignacian and Vasconian Mousterian at Gatzarria Cave (PyrÃ©nÃ©es-Atlantiques, France). PALEO 23: 11-38		NA	Cbci-Cbf	NA
407	43.14	-0.89	38120	739	Eurasia	Gatzarria,Suhare, Zuberoa,Pyrenees-Atlantiques,France	43.14	-0.89	Reliable	OxA-22553	33800	550	550	550	38120	739	Equal	bone collagen	AMS-C14	Homo sapiens	Aurignacian industry	Within	Collagen	Acceptable	AF	NA	No	No	Yes		Bocquet-Appel J.P. & Demars P.Y. 2000. Antiquity 74: 544-52. Barshay C. e.a. 2012. Paleo 23: 2-25.		NA	cjn2	NA
408	42.21	-0.14	23723	380	Eurasia	Chaves,Bastaras,Huesca,Spain	42.21	-0.14	Reliable	GrN-12681	19700	310	310	310	23723	380	Equal	charcoal	C14	Homo sapiens	Solutrean industry	Within	Charcoal								Utrilla and Montes 2007. Bulletin de la SociÃ©tÃ© prÃ©historique franÃ§aise, T. 104		NA	c1	NA	NA	NA
409	42.99	-0.05	15796	390	Eurasia	Espelugues,Lourdes,Hautes-Pyrenees,France	42.99	-0.05	Reliable	Ly-1406	13170	260	260	260	15796	390	Equal	bone	C14	Homo sapiens	Magdalenian industry	Within	Collagen								Evin, J., Marechal, J., Marien, G., 1982, June. Lyon Natural Radiocarbon Measurements IX. In International Radiocarbon Conference Seattle, 20-26 June 1982 (Vol. 20, No. 1, pp. 59-128).		NA	FOND DE GALERIE SUD	NA
410	42.23	-0.92	14691	239	Eurasia	Legunova,,Zaragoza,Spain	42.23	-0.92	Reliable	GrA-22089	12500	90	90	90	14691	239	Equal	Charcoal	AMS-C14	Homo sapiens	Magdalenian industry	Within	Charcoal	Not required	ABA	NA			Yes		Utrilla et al. 2012. The Ebro Basin in NE Spain: A crossroads during the Magdalenian. Quaternary International 272-273: 88-104		Pretreatment assigned based on known standard protocols in Groningen Lab (e.g., Haesaerts et al 2013 Radiocarbon)	q	NA	NA	NA
411	42.23	-0.92	13913	88	Eurasia	Legunova,,Zaragoza,Spain	42.23	-0.92	Reliable	GrA-24296	12060	60	60	60	13913	88	Equal	Charcoal	AMS-C14	Homo sapiens	Magdalenian industry	Within	Charcoal	Not reported	ABA	NA			Yes		Utrilla et al. 2012. The Ebro Basin in NE Spain: A crossroads during the Magdalenian. Quaternary International 272-273: 88-104		Pretreatment assigned based on known standard protocols in Groningen Lab (e.g., Aerts-Bijma et al. 1997 AMS sample handling in Groningen)	q	NA	NA	NA
412	42.21	-0.14	14115	522	Eurasia	Chaves,Bastaras,Huesca,Spain	42.21	-0.14	Reliable	GrN-12682	12020	350	350	350	14115	522	Equal	charcoal	C14	Homo sapiens	Magdalenian industry	Within	Charcoal								Utrilla et al. 2012. The Ebro Basin in NE Spain: A crossroads during the Magdalenian. Quaternary International 272-273: 88-104		NA	2a	NA	NA	NA
413	42.23	-0.92	13842	112	Eurasia	Legunova,,Zaragoza,Spain	42.23	-0.92	Reliable	GrA-22087	11980	80	80	80	13842	112	Equal	Charcoal	AMS-C14	Homo sapiens	Magdalenian industry	Within	Charcoal	Not required	ABA	NA			Yes		Utrilla et al. 2012. The Ebro Basin in NE Spain: A crossroads during the Magdalenian. Quaternary International 272-273: 88-104		Pretreatment assigned based on known standard protocols in Groningen Lab (e.g., Haesaerts et al 2013 Radiocarbon)	q	NA	NA	NA
414	42.23	-0.92	13612	76	Eurasia	Legunova,,Zaragoza,Spain	42.23	-0.92	Reliable	GrA-27843	11780	60	60	60	13612	76	Equal	Charcoal	AMS-C14	Homo sapiens	Magdalenian industry	Within	Charcoal	Not required	ABA	NA			Yes		Utrilla et al. 2012. The Ebro Basin in NE Spain: A crossroads during the Magdalenian. Quaternary International 272-273: 88-104		Pretreatment assigned based on known standard protocols in Groningen Lab (e.g., Haesaerts et al 2013 Radiocarbon)	q	NA	NA	NA
415	42.23	-0.92	13471	64	Eurasia	Legunova,,Zaragoza,Spain	42.23	-0.92	Reliable	GrA-27841	11640	60	60	60	13471	64	Equal	Charcoal	AMS-C14	Homo sapiens	Magdalenian industry	Within	Charcoal	Not required	ABA	NA			Yes		Utrilla et al. 2012. The Ebro Basin in NE Spain: A crossroads during the Magdalenian. Quaternary International 272-273: 88-104		Pretreatment assigned based on known standard protocols in Groningen Lab (e.g., Haesaerts et al 2013 Radiocarbon)	q	NA	NA	NA
416	42.23	-0.92	13111	58	Eurasia	Legunova,,Zaragoza,Spain	42.23	-0.92	Reliable	GrA-27846	11240	60	60	60	13111	58	Equal	Charcoal	AMS-C14	Homo sapiens	Magdalenian industry	Within	Charcoal	Not required	ABA	NA			Yes		Utrilla et al. 2012. The Ebro Basin in NE Spain: A crossroads during the Magdalenian. Quaternary International 272-273: 88-104		Pretreatment assigned based on known standard protocols in Groningen Lab (e.g., Haesaerts et al 2013 Radiocarbon)	q	NA	NA	NA
417	42.23	-0.92	12685	39	Eurasia	Legunova,,Zaragoza,Spain	42.23	-0.92	Reliable	GrA-24295	10760	60	60	60	12685	39	Equal	Charcoal	AMS-C14	Homo sapiens	Magdalenian industry	Within	Charcoal	Not required	ABA	NA			Yes		Utrilla et al. 2012. The Ebro Basin in NE Spain: A crossroads during the Magdalenian. Quaternary International 272-273: 88-104		Pretreatment assigned based on known standard protocols in Groningen Lab (e.g., Haesaerts et al 2013 Radiocarbon)	m	NA	NA	NA
418	42.19	-0.92	12560	118	Eurasia	Pena 14,,La Cuenca del Ebro, Zaragoza,Spain	42.19	-0.92	Reliable	GrN-26000	10630	100	100	100	12560	118	Equal	Charcoal	C14	Homo sapiens	Magdalenian industry	Within	Charcoal								Utrilla et al. 2012. The Ebro Basin in NE Spain: A crossroads during the Magdalenian. Quaternary International 272-273: 88-104		NA	d	NA	NA	NA
419	42.19	-0.92	12226	292	Eurasia	Pena 14,,La Cuenca del Ebro, Zaragoza,Spain	42.19	-0.92	Reliable	GrN-26001	10430	190	190	190	12226	292	Equal	Charcoal	C14	Homo sapiens	Magdalenian industry	Within	Charcoal								Utrilla et al. 2012. The Ebro Basin in NE Spain: A crossroads during the Magdalenian. Quaternary International 272-273: 88-104		NA	d	NA	NA	NA
420	42.19	-0.92	11803	265	Eurasia	Pena 14,,La Cuenca del Ebro, Zaragoza,Spain	42.19	-0.92	Reliable	GrN-25096	10160	130	130	130	11803	265	Equal	Charcoal	C14	Homo sapiens	Magdalenian industry	Within	Charcoal								Utrilla et al. 2012. The Ebro Basin in NE Spain: A crossroads during the Magdalenian. Quaternary International 272-273: 88-104		NA	d	NA	NA	NA
421	41.37	-0.61	22715	136	Eurasia	Gato-2,Epila,Zaragoza,Spain	41.37	-0.61	Reliable	GrA-30684	18850	100	100	100	22715	136	Equal	Charcoal	AMS-C14	Homo sapiens	Magdalenian industry	Within	Charcoal	Not required	ABA	NA			Yes		Utrilla et al. 2012. The Ebro Basin in NE Spain: A crossroads during the Magdalenian. Quaternary International 272-273: 88-104		Pretreatment assigned based on known standard protocols in Groningen Lab (e.g., Haesaerts et al 2013 Radiocarbon)	2	NA	NA	NA
422	41.37	-0.61	22541	161	Eurasia	Gato-2,Epila,Zaragoza,Spain	41.37	-0.61	Reliable	GrA-22505	18650	140	140	140	22541	161	Equal	Charcoal	AMS-C14	Homo sapiens	Magdalenian industry	Within	Charcoal	Not required	ABA	NA			Yes		Utrilla et al. 2012. The Ebro Basin in NE Spain: A crossroads during the Magdalenian. Quaternary International 272-273: 88-104		Pretreatment assigned based on known standard protocols in Groningen Lab (e.g., Haesaerts et al 2013 Radiocarbon)	2	NA	NA	NA
423	41.37	-0.61	22119	160	Eurasia	Gato-2,Epila,Zaragoza,Spain	41.37	-0.61	Reliable	GrA-22503	18260	130	130	130	22119	160	Equal	Charcoal	AMS-C14	Homo sapiens	Magdalenian industry	Within	Charcoal	Not required	ABA	NA			Yes		Utrilla et al. 2012. The Ebro Basin in NE Spain: A crossroads during the Magdalenian. Quaternary International 272-273: 88-104		Pretreatment assigned based on known standard protocols in Groningen Lab (e.g., Haesaerts et al 2013 Radiocarbon)	2	NA	NA	NA
424	41.37	-0.61	21933	145	Eurasia	Gato-2,Epila,Zaragoza,Spain	41.37	-0.61	Reliable	GrA-30683	18090	90	90	90	21933	145	Equal	charcoal	AMS-C14	Homo sapiens	Magdalenian industry	Within	Charcoal	Not required	ABA	NA			Yes		Utrilla et al. 2012. The Ebro Basin in NE Spain: A crossroads during the Magdalenian. Quaternary International 272-273: 88-104		Pretreatment assigned based on known standard protocols in Groningen Lab (e.g., Haesaerts et al 2013 Radiocarbon)	2	NA	NA	NA
425	41.37	-0.61	21420	140	Eurasia	Gato-2,Epila,Zaragoza,Spain	41.37	-0.61	Reliable	GrA-42226	17700	70	70	70	21420	140	Equal	bone	AMS-C14	Homo sapiens	Magdalenian industry	Within	Collagen	Not reported	AG	NA			Yes		Utrilla et al. 2012. The Ebro Basin in NE Spain: A crossroads during the Magdalenian. Quaternary International 272-273: 88-104		Pretreatment assigned based on known standard protocols in Groningen Lab (e.g., Aerts-Bijma et al. 1997 AMS sample handling in Groningen)	2	NA	NA	NA
426	40.51	-0.55	34848	246	Eurasia	Los Toros,Cantavieja,,Spain	40.51	-0.55	Reliable	GrA-24788	30920	240	240	240	34848	246	Equal	Charcoal	AMS-C14	Homo sapiens	Aurignacian industry	Within	Charcoal	Not required	ABA	NA			Yes		Utrilla et al. 2010. The Upper Palaeolithic in the Ebro Basin at the XXIst century beginning.		Pretreatment assigned based on known standard protocols in Groningen Lab (e.g., Haesaerts et al 2013 Radiocarbon)	a2/b	NA	NA	NA
427	40.51	-0.55	31537	212	Eurasia	Los Toros,Cantavieja,,Spain	40.51	-0.55	Reliable	GrA-29140	27770	180	180	180	31537	212	Equal	Charcoal	AMS-C14	Homo sapiens	Aurignacian industry	Within	Charcoal	Not required	ABA	NA			Yes		Utrilla et al. 2010. The Upper Palaeolithic in the Ebro Basin at the XXIst century beginning.		Pretreatment assigned based on known standard protocols in Groningen Lab (e.g., Haesaerts et al 2013 Radiocarbon)	a2/b	NA	NA	NA
428	40.65	-0.54	29408	266	Eurasia	Angel 1, Angel de Ladrunan,Teruel,Aragon,Spain	40.65	-0.54	Reliable	GrA-16961	25330	190	190	190	29408	266	Equal	Charcoal	AMS-C14	Homo sapiens	Aurignacian industry	Within	Charcoal	Not required	ABA	NA			Yes		Utrilla et al. 2010. The Upper Palaeolithic in the Ebro Basin at the XXIst century beginning.		Pretreatment assigned based on known standard protocols in Groningen Lab (e.g., Haesaerts et al 2013 Radiocarbon)	10b med	NA	NA	NA
429	40.51	-0.55	17567	117	Eurasia	Los Toros,Cantavieja,,Spain	40.51	-0.55	Reliable	GrA-27867	14410	70	70	70	17567	117	Equal	bone	AMS-C14	Homo sapiens	Magdalenian industry	Within	Collagen	Not reported	AG	NA			Yes		Utrilla et al. 2012. The Ebro Basin in NE Spain: A crossroads during the Magdalenian. Quaternary International 272-273: 88-104		Pretreatment assigned based on known standard protocols in Groningen Lab (e.g., Aerts-Bijma et al. 1997 AMS sample handling in Groningen)	a2/b	NA	NA	NA
430	39.01	-0.3	33795	568	Eurasia	Mallaetes or Malladetes (?),Barx,Valencia,Spain	39.01	-0.3	Reliable	KN-I/926	29690	560	560	560	33795	568	Equal	charcoal	C14	Homo sapiens	Aurignacian industry	Within	Charcoal						No		Fortea Perez and Jorda Cerda 1976. La cueva de Les Mallaetes y los Problemas del Paleolitico Superior del Mediterraneo EspaÃ±ol.		NA	2-XI	NA
431	39.01	-0.3	29189	284	Eurasia	Malladetes or Mallaetes,Barx,Valencia,Spain	39.01	-0.3	Reliable	Beta-155607	25120	240	240	240	29189	284	Equal	charcoal of Pinus nigra type associated with the bone preserved in glass vial from earliet excavations	AMS-C14	Homo sapiens	Gravettian industry	Within	Charcoal	Not required	ABA	NA					Villaverde and Roman. El Gravetiense de la vertiente mediterrÃ¡nea ibÃ©rica: estado de la cuestiÃ_n y perspectivas. In: â€œRepensando el Gravetienseâ€ù		Pretreatment assigned based on known standard protocols in Beta Analytic (http://www.radiocarbon.com/pretreatment-carbon-dating.htm#Acid)	12 from sector E at a depth of 2.75 - 2.90 m, XII	NA	NA	NA
432	39.01	-0.3	26058	699	Eurasia	Mallaetes or Malladetes (?),Barx,Valencia,Spain	39.01	-0.3	Reliable	KN-I/920	21710	650	650	650	26058	699	Equal	charcoal	C14	Homo sapiens	Gravettian industry	Within	Charcoal						No		Fortea Perez and Jorda Cerda 1976. La cueva de Les Mallaetes y los Problemas del Paleolitico Superior del Mediterraneo EspaÃ±ol.		NA	2-VI	NA
433	39	-0.27	24748	1012	Eurasia	Parpallo,Gandia,Valencia,Spain	39	-0.27	Reliable	BM-859	20490	900	900	900	24748	1012	Equal	cervus elaphus bone and antler fragments	C14	Homo sapiens	Solutrean industry	Within	Collagen								Fortea Perez and Jorda Cerda 1976. La cueva de Les Mallaetes y los Problemas del Paleolitico Superior del Mediterraneo EspaÃ±ol.		NA	6.5-7.0 M	NA	NA	NA
434	39.01	-0.3	24314	571	Eurasia	Mallaetes or Malladetes (?),Barx,Valencia,Spain	39.01	-0.3	Reliable	KN-I/919	20140	460	460	460	24314	571	Equal	charcoal	C14	Homo sapiens	Solutrean industry	Within	Charcoal								Fortea Perez and Jorda Cerda 1976. La cueva de Les Mallaetes y los Problemas del Paleolitico Superior del Mediterraneo EspaÃ±ol.		NA	V a	NA
435	38.8	-0.47	43067	2058	Eurasia	Cova Beneito,Muro,Alicante,Spain	38.8	-0.47	Reliable	Gif-8307	38200	2000	2000	2000	43067	2058	Equal	Charcoal	C14	Homo sapiens	Cultural layer	Within	Charcoal								Villar Calvo 1998 La pervivencia del Musteriense en la mitad sur peninsular durante el Pleniglacial Superior. Una revisiÃ_n crÃ_tica de las dataciones		NA	B8/BAS, -262 cm	NA	NA	NA
436	38.8	-0.47	38377	1315	Eurasia	Cova Beneito,Muro de Alcoy,Alicante,Spain	38.8	-0.47	Reliable	AA-1388	33900	1100	1100	1100	38377	1315	Equal	charcoal	AMS-C14	Homo sapiens	Cultural layer	Within	Charcoal	Not required	ABA	NA	No	No	Yes		Schmidt et al. 2012. Rapid climate change and variability of settlement patterns in Iberia during the Late Pleistocene. Quaternary International 274:179-204		Pretreatment assigned based on known standard protocols in Arizona AMS radiocarbon lab (Jull et al. 2002. Accelerator Mass Spectrometry at Arizonaâ€_)	C4, IX or VIII	NA	NA	NA
437	38.92	-0.12	38323	425	Eurasia	Foradada,,Valencia,Spain	38.92	-0.12	Reliable	Beta-132349	33900	310	310	310	38323	425	Equal	Charcoal	AMS-C14	Homo sapiens	Cultural layer	Within	Charcoal	Not required	ABA	NA	No	No	Yes		Schmidt et al. 2012. Rapid climate change and variability of settlement patterns in Iberia during the Late Pleistocene. Quaternary International 274:179-204		Pretreatment assigned based on known standard protocols in Beta Analytic (http://www.radiocarbon.com/pretreatment-carbon-dating.htm#Acid)	Secor I, VII	NA	NA	NA
438	38.92	-0.12	34044	184	Eurasia	Foradada,,Valencia,Spain	38.92	-0.12	Reliable	Beta-103783	29950	200	200	200	34044	184	Equal	Charcoal	AMS-C14	Homo sapiens	Aurignacian industry	Within	Charcoal	Not required	ABA	NA					Casabo i Bernad 2014 La esfera de Cova Foradada (XÃ bia, Marina Alta), un objeto singular de los inicios del paleolÃ_tico superior		Pretreatment assigned based on known standard protocols in Beta Analytic (http://www.radiocarbon.com/pretreatment-carbon-dating.htm#Acid)	Sector I, VI	NA	NA	NA
439	38.92	-0.12	33640	190	Eurasia	Foradada,,Valencia,Spain	38.92	-0.12	Reliable	Beta-103781	29440	190	190	190	33640	190	Equal	Charcoal	AMS-C14	Homo sapiens	Aurignacian industry	Within	Charcoal	Not required	ABA	NA					Casabo i Bernad 2014 La esfera de Cova Foradada (XÃ bia, Marina Alta), un objeto singular de los inicios del paleolÃ_tico superior		Pretreatment assigned based on known standard protocols in Beta Analytic (http://www.radiocarbon.com/pretreatment-carbon-dating.htm#Acid)	Sector I, V	NA	NA	NA
440	38.92	-0.12	32184	318	Eurasia	Foradada,,Valencia,Spain	38.92	-0.12	Reliable	Beta-132351	28300	170	170	170	32184	318	Equal	Charcoal	AMS-C14	Homo sapiens	Cultural layer	Within	Charcoal	Not required	ABA	NA	No	No	Yes		Schmidt et al. 2012. Rapid climate change and variability of settlement patterns in Iberia during the Late Pleistocene. Quaternary International 274:179-204		Pretreatment assigned based on known standard protocols in Beta Analytic (http://www.radiocarbon.com/pretreatment-carbon-dating.htm#Acid)	Sector II, II	NA	NA	NA
441	38.92	-0.12	30695	419	Eurasia	Foradada,,Valencia,Spain	38.92	-0.12	Reliable	Beta-132350	26610	460	460	460	30695	419	Equal	Charcoal	AMS-C14	Homo sapiens	Cultural layer	Within	Charcoal	Not required	ABA	NA	No	No	Yes		Schmidt et al. 2012. Rapid climate change and variability of settlement patterns in Iberia during the Late Pleistocene. Quaternary International 274:179-204		Pretreatment assigned based on known standard protocols in Beta Analytic (http://www.radiocarbon.com/pretreatment-carbon-dating.htm#Acid)	Sector II, II	NA	NA	NA
442	46.96	0.71	40416	433	Eurasia	Bordes-Fitte,Abilly,Indre-et-Loire,France	46.96	0.71	Reliable	Beta-249596	35770	380	380	380	40416	433	Equal	Bone rangifer tarandus from bottom collagen extraction with allkali	AMS-C14	Homo sapiens	Aurignacian industry	Within	Collagen	Not reported	ABA	NA					Thomsen et al 2016. Testing single-grain quartz OSL methods using sediment samples with independent age control from the Bordes-Fitte rockshelter (Roches d'Abilly site, Central France). Quaternary Geochronology 31: 77-96		Pretreatment assigned based on known standard protocols in Beta Analytic (http://www.radiocarbon.com/pretreatment-carbon-dating.htm#Acid)	GFU E, GC4	NA	NA	NA
443	46.67	0.83	39825	352	Eurasia	Les Cottes,St. Pierre de Maille,,France	46.67	0.83	Reliable	MAMS-10816	35250	280	280	280	39825	352	Equal	Bone with cutmarks 13665	AMS-C14	Homo sapiens	Clear butchering	Direct	Collagen								Talamo et al. 2012. A radiocarbon chronology for the complete Middle to Upper Palaeolithic transitional sequence of Les CottÃ©s (France). Journal of Archaeological Science 39:175-183		NA	4.5	NA
444	46.67	0.83	39719	353	Eurasia	Les Cottes,Saint-Pierre-de-Maille,,France	46.67	0.83	Reliable	MAMS-10805	35160	280	280	280	39719	353	Equal	Bone 9709	AMS-C14	Homo sapiens	Aurignacian industry	Within	Collagen								Talamo et al. 2012. A radiocarbon chronology for the complete Middle to Upper Palaeolithic transitional sequence of Les CottÃ©s (France). Journal of Archaeological Science 39:175-183		NA	04.1r	NA
445	46.67	0.83	39708	353	Eurasia	Les Cottes,Saint-Pierre-de-Maille,,France	46.67	0.83	Reliable	MAMS-10808	35150	280	280	280	39708	353	Equal	Bone-9713	AMS-C14	Homo sapiens	Aurignacian industry	Within	Collagen								Talamo et al. 2012. A radiocarbon chronology for the complete Middle to Upper Palaeolithic transitional sequence of Les CottÃ©s (France). Journal of Archaeological Science 39:175-183		NA	04.4b	NA
446	46.67	0.83	39412	396	Eurasia	Les Cottes,St. Pierre de Maille,,France	46.67	0.83	Reliable	OxA-V-2382-47	34870	340	340	340	39412	396	Equal	Bone with cutmarks 13669	AMS-C14	Homo sapiens	Clear butchering	Direct	Collagen	Acceptable	AF	NA	No	No	Yes		Talamo et al. 2012. A radiocarbon chronology for the complete Middle to Upper Palaeolithic transitional sequence of Les CottÃ©s (France). Journal of Archaeological Science 39:175-183		NA	4.5	NA
447	46.67	0.83	39202	380	Eurasia	Les Cottes,Saint-Pierre-de-Maille,,France	46.67	0.83	Reliable	OxA-V-2381-45	34650	340	340	340	39202	380	Equal	Bone 9709	AMS-C14	Homo sapiens	Aurignacian industry	Within	Collagen	Acceptable	AF	NA	No	No	Yes		Talamo et al. 2012. A radiocarbon chronology for the complete Middle to Upper Palaeolithic transitional sequence of Les CottÃ©s (France). Journal of Archaeological Science 39:175-183		NA	04.1r	NA
448	46.96	0.71	39085	1023	Eurasia	Bordes-Fitte,Abilly,Indre-et-Loire,France	46.96	0.71	Reliable	Lyon-6920 (SacA-18936)	34520	850	850	850	39085	1023	Equal	Bone Rangifer tarandus from top	AMS-C14	Homo sapiens	Aurignacian industry	Within	Collagen								Thomsen et al 2016. Testing single-grain quartz OSL methods using sediment samples with independent age control from the Bordes-Fitte rockshelter (Roches d'Abilly site, Central France). Quaternary Geochronology 31: 77-96		NA	GFU E, GC4	NA
449	46.67	0.83	38894	251	Eurasia	Les Cottes,St. Pierre de Maille,,France	46.67	0.83	Reliable	EVA-7	34380	210	210	210	38894	251	Equal	Bone with cutmarks 13665	AMS-C14	Homo sapiens	Clear butchering	Direct	Collagen								Talamo et al. 2012. A radiocarbon chronology for the complete Middle to Upper Palaeolithic transitional sequence of Les CottÃ©s (France). Journal of Archaeological Science 39:175-183		NA	4.5	NA	NA	NA
450	46.67	0.83	38854	229	Eurasia	Les Cottes,Saint-Pierre-de-Maille,,France	46.67	0.83	Reliable	EVA-10	34350	190	190	190	38854	229	Equal	Bone 9709	AMS-C14	Homo sapiens	Aurignacian industry	Within	Collagen								Talamo et al. 2012. A radiocarbon chronology for the complete Middle to Upper Palaeolithic transitional sequence of Les CottÃ©s (France). Journal of Archaeological Science 39:175-183		NA	04.1r	NA	NA	NA
451	46.67	0.83	38844	245	Eurasia	Les Cottes,Saint-Pierre-de-Maille,,France	46.67	0.83	Reliable	EVA-9	34330	210	210	210	38844	245	Equal	Bone with cutmarks 9706	AMS-C14	Homo sapiens	Clear butchering	Direct	Collagen								Talamo et al. 2012. A radiocarbon chronology for the complete Middle to Upper Palaeolithic transitional sequence of Les CottÃ©s (France). Journal of Archaeological Science 39:175-183		NA	2.1	NA	NA	NA
452	46.67	0.83	38769	246	Eurasia	Les Cottes,St. Pierre de Maille,,France	46.67	0.83	Reliable	EVA-14	34250	220	220	220	38769	246	Equal	Bone with cutmarks 13669	AMS-C14	Homo sapiens	Clear butchering	Direct	Collagen								Talamo et al. 2012. A radiocarbon chronology for the complete Middle to Upper Palaeolithic transitional sequence of Les CottÃ©s (France). Journal of Archaeological Science 39:175-183		NA	4.5	NA	NA	NA
453	46.67	0.83	38755	489	Eurasia	Les Cottes,St. Pierre de Maille,,France	46.67	0.83	Reliable	OxA-V-2381-52	34220	400	400	400	38755	489	Equal	Bone with cutmarks 13665	AMS-C14	Homo sapiens	Clear butchering	Direct	Collagen	Acceptable	AF	NA	No	No	Yes		Talamo et al. 2012. A radiocarbon chronology for the complete Middle to Upper Palaeolithic transitional sequence of Les CottÃ©s (France). Journal of Archaeological Science 39:175-183		NA	4.5	NA
454	46.67	0.83	38592	289	Eurasia	Les Cottes,Saint-Pierre-de-Maille,,France	46.67	0.83	Reliable	MAMS-19827	34080	250	250	250	38592	289	Equal	Bone with cutmarks 13672	AMS-C14	Homo sapiens	Clear butchering	Direct	Collagen								Talamo et al. 2012. A radiocarbon chronology for the complete Middle to Upper Palaeolithic transitional sequence of Les CottÃ©s (France). Journal of Archaeological Science 39:175-183		NA	4.9	NA
455	46.67	0.83	38529	454	Eurasia	Les Cottes,Saint-Pierre-de-Maille,,France	46.67	0.83	Reliable	OxA-V-2381-44	34050	350	350	350	38529	454	Equal	Bone with cutmarks 9706	AMS-C14	Homo sapiens	Clear butchering	Direct	Collagen	Acceptable	AF	NA	No	No	Yes		Talamo et al. 2012. A radiocarbon chronology for the complete Middle to Upper Palaeolithic transitional sequence of Les CottÃ©s (France). Journal of Archaeological Science 39:175-183		NA	2.1	NA
456	46.67	0.83	38425	364	Eurasia	Les Cottes,Saint-Pierre-de-Maille,,France	46.67	0.83	Reliable	MAMS-10812	33960	280	280	280	38425	364	Equal	Bone with cutmarks 9720	AMS-C14	Homo sapiens	Clear butchering	Direct	Collagen								Talamo et al. 2012. A radiocarbon chronology for the complete Middle to Upper Palaeolithic transitional sequence of Les CottÃ©s (France). Journal of Archaeological Science 39:175-183		NA	04.2r	NA
457	46.67	0.83	38347	436	Eurasia	Les Cottes,Saint-Pierre-de-Maille,,France	46.67	0.83	Reliable	OxA-V-2381-49	33920	320	320	320	38347	436	Equal	Bone with cutmarks 9720	AMS-C14	Homo sapiens	Clear butchering	Direct	Collagen	Acceptable	AF	NA	No	No	Yes		Talamo et al. 2012. A radiocarbon chronology for the complete Middle to Upper Palaeolithic transitional sequence of Les CottÃ©s (France). Journal of Archaeological Science 39:175-183		NA	04.2r	NA
458	46.67	0.83	38148	371	Eurasia	Les Cottes,Saint-Pierre-de-Maille,,France	46.67	0.83	Reliable	EVA-22	33750	250	250	250	38148	371	Equal	Bone with cutmarks 9720	AMS-C14	Homo sapiens	Clear butchering	Direct	Collagen								Talamo et al. 2012. A radiocarbon chronology for the complete Middle to Upper Palaeolithic transitional sequence of Les CottÃ©s (France). Journal of Archaeological Science 39:175-183		NA	04.2r	NA	NA	NA
459	46.67	0.83	38111	355	Eurasia	Les Cottes,Saint-Pierre-de-Maille,,France	46.67	0.83	Reliable	MAMS-10826	33710	230	230	230	38111	355	Equal	Bone with cutmarks 13671	AMS-C14	Homo sapiens	Clear butchering	Direct	Collagen								Talamo et al. 2012. A radiocarbon chronology for the complete Middle to Upper Palaeolithic transitional sequence of Les CottÃ©s (France). Journal of Archaeological Science 39:175-183		NA	4.4	NA
460	46.67	0.83	37580	558	Eurasia	Les Cottes,Saint-Pierre-de-Maille,,France	46.67	0.83	Reliable	OxA-V-2384-10	33340	390	390	390	37580	558	Equal	Bone 9711	AMS-C14	Homo sapiens	Aurignacian industry	Within	Collagen	Acceptable	AF	NA	No	No	Yes		Talamo et al. 2012. A radiocarbon chronology for the complete Middle to Upper Palaeolithic transitional sequence of Les CottÃ©s (France). Journal of Archaeological Science 39:175-183		NA	04.0r	NA
461	46.67	0.83	37480	435	Eurasia	Les Cottes,Saint-Pierre-de-Maille,,France	46.67	0.83	Reliable	MAMS-10807	33240	230	230	230	37480	435	Equal	Bone 9711	AMS-C14	Homo sapiens	Aurignacian industry	Within	Collagen								Talamo et al. 2012. A radiocarbon chronology for the complete Middle to Upper Palaeolithic transitional sequence of Les CottÃ©s (France). Journal of Archaeological Science 39:175-183		NA	04.0r	NA
462	46.67	0.83	36619	417	Eurasia	Les Cottes,Saint-Pierre-de-Maille,,France	46.67	0.83	Reliable	OxA-V-2381-48	32590	280	280	280	36619	417	Equal	Bone with cutmarks 9719	AMS-C14	Homo sapiens	Clear butchering	Direct	Collagen	Acceptable	AF	NA	No	No	Yes		Talamo et al. 2012. A radiocarbon chronology for the complete Middle to Upper Palaeolithic transitional sequence of Les CottÃ©s (France). Journal of Archaeological Science 39:175-183		NA	2.1	NA
463	46.67	0.83	35644	314	Eurasia	Les Cottes,Saint-Pierre-de-Maille,,France	46.67	0.83	Reliable	OxA-V-2381-46	31750	280	280	280	35644	314	Equal	Bone 9717	AMS-C14	Homo sapiens	Aurignacian industry	Within	Collagen	Acceptable	AF	NA	No	No	Yes		Talamo et al. 2012. A radiocarbon chronology for the complete Middle to Upper Palaeolithic transitional sequence of Les CottÃ©s (France). Journal of Archaeological Science 39:175-183		NA	2.1	NA
464	46.96	0.71	35531	276	Eurasia	Bordes Fitte,Abilly,Indre-et-Loire,France	46.96	0.71	Reliable	Beta-234193	31640	230	230	230	35531	276	Equal	Bone collagen extraction with alkali	AMS-C14	Homo sapiens	Aurignacian industry	Within	Collagen	Not reported	ABA	NA					Thomsen et al 2016. Testing single-grain quartz OSL methods using sediment samples with independent age control from the Bordes-Fitte rockshelter (Roches d'Abilly site, Central France). Quaternary Geochronology 31: 77-96		Pretreatment assigned based on known standard protocols in Beta Analytic (http://www.radiocarbon.com/pretreatment-carbon-dating.htm#Acid)	GFU F, GC 5	NA	NA	NA
465	46.67	0.83	35533	299	Eurasia	Les Cottes,Saint-Pierre-de-Maille,,France	46.67	0.83	Reliable	OxA-V-2381-47	31640	260	260	260	35533	299	Equal	Bone 9718	AMS-C14	Homo sapiens	Aurignacian industry	Within	Collagen	Acceptable	AF	NA	No	No	Yes		Talamo et al. 2012. A radiocarbon chronology for the complete Middle to Upper Palaeolithic transitional sequence of Les CottÃ©s (France). Journal of Archaeological Science 39:175-183		NA	2.1	NA
466	46.67	0.83	35349	228	Eurasia	Les Cottes,Saint-Pierre-de-Maille,,France	46.67	0.83	Reliable	MAMS-10810	31470	180	180	180	35349	228	Equal	Bone 9718	AMS-C14	Homo sapiens	Aurignacian industry	Within	Collagen								Talamo et al. 2012. A radiocarbon chronology for the complete Middle to Upper Palaeolithic transitional sequence of Les CottÃ©s (France). Journal of Archaeological Science 39:175-183		NA	2.1	NA
467	46.37	0.68	14999	123	Eurasia	Bois Ragot,Gouex,,France	46.37	0.68	Reliable	OxA-12080	12630	50	50	50	14999	123	Equal	Harpoon fragment	AMS-C14	Homo sapiens	Single artifact	Direct	Collagen	Acceptable	AF	NA	No	No	Yes		Plisson, H. Examen tracéologique des pointes aziliennes du Bois-Ragot. In La grotte du Bois-Ragot à Gouex (Vienne). Magdalénien et Azilien. Essais sur les hommes et leur environnement (eds Chollet, A. & Dujardin, V.). Mémoire de la Société Préhistorique Française XXXVIII, 183-189 (2005)		NA	BR6	NA
468	46.37	0.68	14871	158	Eurasia	Bois Ragot,Gouex,,France	46.37	0.68	Reliable	OxA-12079	12560	50	50	50	14871	158	Equal	Harpoon fragment	AMS-C14	Homo sapiens	Single artifact	Direct	Collagen	Acceptable	AF	NA	No	No	Yes		Plisson, H. Examen tracéologique des pointes aziliennes du Bois-Ragot. In La grotte du Bois-Ragot à Gouex (Vienne). Magdalénien et Azilien. Essais sur les hommes et leur environnement (eds Chollet, A. & Dujardin, V.). Mémoire de la Société Préhistorique Française XXXVIII, 183-189 (2005)		NA	BR5	NA
469	46.67	0.83	45626	903	Eurasia	Les Cottes,St. Pierre de Maille,,France	46.67	0.83	Reliable	OxA-V-2381-51	42090	900	900	900	45626	903	Equal	bone with cut marks 13664	AMS-C14	Homo sp.	Clear butchering	Direct	Collagen	Acceptable	AF	NA	No	No	Yes		Talamo et al. 2012. A radiocarbon chronology for the complete Middle to Upper Palaeolithic transitional sequence of Les CottÃ©s (France). Journal of Archaeological Science 39:175-183		NA	6	NA
470	46.67	0.83	43955	572	Eurasia	Les Cottes,St. Pierre de Maille,,France	46.67	0.83	Reliable	OxA-V-2381-50	40280	650	650	650	43955	572	Equal	bone with cut marks 13662	AMS-C14	Homo sp.	Clear butchering	Direct	Collagen	Acceptable	AF	NA	No	No	Yes		Talamo et al. 2012. A radiocarbon chronology for the complete Middle to Upper Palaeolithic transitional sequence of Les CottÃ©s (France). Journal of Archaeological Science 39:175-183		NA	6	NA
471	46.67	0.83	42569	200	Eurasia	Les Cottes,St. Pierre de Maille,,France	46.67	0.83	Reliable	MAMS-10803	38540	270	270	270	42569	200	Equal	bone 9695 from layer 06 rc	AMS-C14	Homo sp.	Chatelperronian industry	Within	Collagen								Talamo et al. 2012. A radiocarbon chronology for the complete Middle to Upper Palaeolithic transitional sequence of Les CottÃ©s (France). Journal of Archaeological Science 39:175-183		NA	6	NA
472	46.67	0.83	42495	112	Eurasia	Les Cottes,St. Pierre de Maille,,France	46.67	0.83	Reliable	MAMS-10823	38430	42	42	42	42495	112	Equal	digested bone 13668	AMS-C14	Homo sp.	Chatelperronian industry	Within	Collagen								Talamo et al. 2012. A radiocarbon chronology for the complete Middle to Upper Palaeolithic transitional sequence of Les CottÃ©s (France). Journal of Archaeological Science 39:175-183		NA	6	NA
473	46.67	0.83	42378	285	Eurasia	Les Cottes,St. Pierre de Maille,,France	46.67	0.83	Reliable	MAMS-10824	38210	420	420	420	42378	285	Equal	digested bone 13668	AMS-C14	Homo sp.	Chatelperronian industry	Within	Collagen								Talamo et al. 2012. A radiocarbon chronology for the complete Middle to Upper Palaeolithic transitional sequence of Les CottÃ©s (France). Journal of Archaeological Science 39:175-183		NA	6	NA
474	46.67	0.83	42331	209	Eurasia	Les Cottes,St. Pierre de Maille,,France	46.67	0.83	Reliable	EVA-13	38150	290	290	290	42331	209	Equal	bone 13668	AMS-C14	Homo sp.	Chatelperronian industry	Within	Collagen								Talamo et al. 2012. A radiocarbon chronology for the complete Middle to Upper Palaeolithic transitional sequence of Les CottÃ©s (France). Journal of Archaeological Science 39:175-183		NA	6	NA	NA	NA
475	46.67	0.83	42149	311	Eurasia	Les Cottes,St. Pierre de Maille,,France	46.67	0.83	Reliable	OxA-V-2382-46	37850	450	450	450	42149	311	Equal	digested bone 13668	AMS-C14	Homo sp.	Chatelperronian industry	Within	Collagen	Acceptable	AF	NA	No	No	Yes		Talamo et al. 2012. A radiocarbon chronology for the complete Middle to Upper Palaeolithic transitional sequence of Les CottÃ©s (France). Journal of Archaeological Science 39:175-183		NA	6	NA
476	46.96	0.71	41808	638	Eurasia	Bordes-Fitte,Abilly,Indre-et-Loire,France	46.96	0.71	Reliable	OxA-22342	37400	800	800	800	41808	638	Equal	Tooth Equus caballus	AMS-C14	Homo sp.	Chatelperronian industry	Within	Collagen	Acceptable	AF	NA	No	No	Yes		Thomsen et al 2016. Testing single-grain quartz OSL methods using sediment samples with independent age control from the Bordes-Fitte rockshelter (Roches d'Abilly site, Central France). Quaternary Geochronology 31: 77-96		NA	GFU D, GC3	NA
477	46.67	0.83	41833	374	Eurasia	Les Cottes,St. Pierre de Maille,,France	46.67	0.83	Reliable	OxA-V-2382-45	37400	500	500	500	41833	374	Equal	digested bone 13668	AMS-C14	Homo sp.	Chatelperronian industry	Within	Collagen	Acceptable	AF	NA	No	No	Yes		Talamo et al. 2012. A radiocarbon chronology for the complete Middle to Upper Palaeolithic transitional sequence of Les CottÃ©s (France). Journal of Archaeological Science 39:175-183		NA	6	NA
478	46.67	0.83	41320	308	Eurasia	Les Cottes,St. Pierre de Maille,,France	46.67	0.83	Reliable	EVA-12	36720	320	320	320	41320	308	Equal	digested bone 13668	AMS-C14	Homo sp.	Chatelperronian industry	Within	Collagen								Talamo et al. 2012. A radiocarbon chronology for the complete Middle to Upper Palaeolithic transitional sequence of Les CottÃ©s (France). Journal of Archaeological Science 39:175-183		NA	6	NA	NA	NA
479	46.67	0.83	41012	439	Eurasia	Les Cottes,St. Pierre de Maille,,France	46.67	0.83	Reliable	OxA-V-2381-53	36410	450	450	450	41012	439	Equal	bone with cut marks 13666	AMS-C14	Homo sp.	Clear butchering	Direct	Collagen	Acceptable	AF	NA	No	No	Yes		Talamo et al. 2012. A radiocarbon chronology for the complete Middle to Upper Palaeolithic transitional sequence of Les CottÃ©s (France). Journal of Archaeological Science 39:175-183		NA	6	NA
480	46.67	0.83	40830	290	Eurasia	Les Cottes,St. Pierre de Maille,,France	46.67	0.83	Reliable	EVA-11	36180	240	240	240	40830	290	Equal	bone with cut marks 13666	AMS-C14	Homo sp.	Clear butchering	Direct	Collagen								Talamo et al. 2012. A radiocarbon chronology for the complete Middle to Upper Palaeolithic transitional sequence of Les CottÃ©s (France). Journal of Archaeological Science 39:175-183		NA	6	NA	NA	NA
481	45.23	0.88	38425	1067	Eurasia	Combe Sauniere,Sarliac-sur-l'Isle,Aquitaine,France	45.23	0.88	Reliable	OxA-6507	34000	850	850	850	38425	1067	Equal	bone	AMS-C14	Homo sapiens	Aurignacian industry	Within	Collagen				No	No	Yes		Banks et al. 2013. Revisiting the chronology of the Proto-Aurignacian and the Early Aurignacian in Europe: A reply to Higham et al.â€™s comments on Banks et al. (2013). Journal of Human Evolution		NA	VIII	NA
482	45.67	0.5	38023	576	Eurasia	Fontechevade,Montbron,,France	45.67	0.5	Reliable	UCIAMS-11216	33720	410	410	410	38023	576	Equal	XAD purified collagen	AMS-C14	Homo sapiens	Human remains	Within	Collagen		XAD						Chase et al. 2007. New dates for the FontÃ©chevade (Charente, France) Homo remains. Journal of Human Evolution 52:217-221		NA	E1, 2.6-2.85 m	NA
483	45.67	0.5	37602	549	Eurasia	Fontechevade,Montbron,,France	45.67	0.5	Reliable	UCIAMS-11217	33360	380	380	380	37602	549	Equal	XAD purified collagen	AMS-C14	Homo sapiens	Human remains	Within	Collagen		XAD						Chase et al. 2007. New dates for the FontÃ©chevade (Charente, France) Homo remains. Journal of Human Evolution 52:217-221		NA	E1, 2.6-2.85 m	NA
484	45.5	0.3	37531	512	Eurasia	La Quina Aval,Gardes-le-Pontaroux,Charente,France	45.5	0.3	Reliable	OxA-15054	33290	330	330	330	37531	512	Equal	same Rangifer sample as OxA-6147	AMS-C14	Homo sapiens	Aurignacian industry	Within	Collagen				No	No	Yes		Verna et al. 2012. The Early Aurignacian human remains from La Quina-Aval (France). Journal of Human Evolution 62:605-617		NA	Level 3	NA
485	45.5	0.3	36972	1039	Eurasia	La Quina Aval,Gardes-le-Pontaroux,Charente,France	45.5	0.3	Reliable	OxA-6147 (LYON-256)	32650	850	850	850	36972	1039	Equal	Rangifer bone	AMS-C14	Homo sapiens	Aurignacian industry	Within	Collagen	Acceptable	AF	NA	No	No	Yes		Verna et al. 2012. The Early Aurignacian human remains from La Quina-Aval (France). Journal of Human Evolution 62:605-617		NA	Level 3	NA
486	45.68	0.42	31057	132	Eurasia	Les Garennes,Vilhonneur,Charente,France	45.68	0.42	Reliable	Beta-216141	27010	210	210	210	31057	132	Equal	Human rib nÂ° 18	AMS-C14	Homo sapiens	Human remains	Direct	Collagen								Henry-Gambier et al. 2007 New hominid remains associated with Gravettian parietal art		NA	NA	Beta-215141 in inqua	NA	NA
487	45.68	0.42	30887	137	Eurasia	Les Garennes,Vilhonneur,Charente,France	45.68	0.42	Reliable	Beta-216142	26690	190	190	190	30887	137	Equal	Human rib nÂ° 19	AMS-C14	Homo sapiens	Human remains	Direct	Collagen								Henry-Gambier et al. 2007		NA	NA	NA	NA	NA
488	45.09	0.92	13639	201	Eurasia	Faurelie,Mauzens-et-Miremont,Dordogne,France	45.09	0.92	Reliable	Gif-3649	11780	180	180	180	13639	201	Equal	charcoal from hearth	C14	Homo sapiens	Clear hearth	Direct	Charcoal								V. Laroulandie unpublished; Langlais M. e.a. 2012. QI 272-273: 138-149.		NA	5	NA	NA	NA
489	45.3	0.17	43457	833	Eurasia	La Quina, Avant station, Charente, France	45.3	0.17	Reliable	OxA-21706	39400	1000	1000	1000	43457	833	Equal	R. tarandus metatarsal, scraped	AMS-C14	Homo sp.	Single artifact	Direct	Collagen	Acceptable	AF	3.4	No	No	Yes		Higham et al. 2014. The timing and spatiotemporal patterning of Neanderthal disappearance. 535
490	45.3	0.17	42402	712	Eurasia	La Quina, Avant station, Charente, France	45.3	0.17	Reliable	OxA-21707	38100	900	900	900	42402	712	Equal	cf. R. tarandus femoral shaft fragment with cutmarks	AMS-C14	Homo sp.	Single artifact	Direct	Collagen	Acceptable	AF	3.3	No	No	Yes		Higham et al. 2014. The timing and spatiotemporal patterning of Neanderthal disappearance. 536
491	45.5	0.3	40591	479	Eurasia	La Quina Aval,Gardes-le-Pontaroux,Charente,France	45.5	0.3	Reliable	OxA-10261/LYON-1367	35950	450	450	450	40591	479	Equal	bone	AMS-C14	Homo sp.	Chatelperronian industry	Within	Collagen	Acceptable	AF	NA	No	No	Yes		Dujardin and Tymula 2005 Relecture chronologique de sites palÃ©olithiques et Ã©pipalÃ©olithiques anciennement fouillÃ©s en Poitou-Charentes. Bulletin de la SociÃ©tÃ© prÃ©historique franÃ§aise 102:771-788		NA	B, 4	NA
492	45.23	0.88	40502	1045	Eurasia	Combe SauniÃ¨re,Sarliac-sur-l'Isle,Aquitaine,France	45.23	0.88	Reliable	OxA-6503	35900	1100	1100	1100	40502	1045	Equal	bone	AMS-C14	Homo sp.	Chatelperronian industry	Within	Collagen				No	No	Yes		Pettitt 1999. Disappearing from the world: and archaeological perspective on Neanderthal exctinction. Oxford Journal of Archaeology 18:217-240		NA	X	NA
493	45.23	0.88	37354	1085	Eurasia	Combe Sauniere,Sarliac-sur-l'Isle,Aquitaine,Fra	45.23	0.88	Reliable	OxA-6504	33000	900	900	900	37354	1085	Equal	bone	AMS-C14	Homo sp.	Chatelperronian industry	Within	Collagen				No	No	Yes		Pettitt 1999. Disappearing from the world: and archaeological perspective on Neanderthal exctinction. Oxford Journal of Archaeology 18:217-240		NA	X	NA
494	44.97	0.93	37903	501	Eurasia	Ferrassie,Savignac-de-Miremont,Dordogne,France	44.97	0.93	Reliable	OxA-15218	33610	340	340	340	37903	501	Equal	bone from K3	AMS-C14	Homo sapiens	Aurignacian industry	Within	Collagen	Acceptable	AF	NA	No	No	Yes		Bertran et al. 2008. Continental palaeoenvironments during MIS 2 and 3 in southwestern France: the La Ferrassie rockshelter record. Quaternary Science Reviews 27:2048-2063		NA	K3b	NA
495	44.97	0.93	37474	722	Eurasia	Ferrassie,Savignac-de-Miremont,Dordogne,France	44.97	0.93	Reliable	GrN-5751	33220	570	570	570	37474	722	Equal	bone	C14	Homo sapiens	Aurignacian industry	Within	Collagen								Bertran et al. 2008. Continental palaeoenvironments during MIS 2 and 3 in southwestern France: the La Ferrassie rockshelter record. Quaternary Science Reviews 27:2048-2063		NA	K6	NA	NA	NA
496	44.97	0.93	35224	316	Eurasia	Ferrassie,Savignac-de-Miremont,Dordogne,France	44.97	0.93	Reliable	Gif-4277	31300	300	300	300	35224	316	Equal	bones	C14	Homo sapiens	Aurignacian industry	Within	Collagen								Bertran et al. 2008. Continental palaeoenvironments during MIS 2 and 3 in southwestern France: the La Ferrassie rockshelter record. Quaternary Science Reviews 27:2048-2063		NA	K4	NA	NA	NA
497	44.97	0.93	34941	396	Eurasia	Ferrassie,Savignac-de-Miremont,Dordogne,France	44.97	0.93	Reliable	GrN-5750	30970	395	395	395	34941	396	Equal	charred bone	C14	Homo sapiens	Aurignacian industry	Within	Collagen								Bertran et al. 2008. Continental palaeoenvironments during MIS 2 and 3 in southwestern France: the La Ferrassie rockshelter record. Quaternary Science Reviews 27:2048-2063		NA	G1	NA	NA	NA
498	44.97	0.93	34577	180	Eurasia	Ferrassie,Savignac-de-Miremont,Dordogne,France	44.97	0.93	Reliable	GrA-31933	30640	170	170	170	34577	180	Equal	charred bone	AMS-C14	Homo sapiens	Aurignacian industry	Within	Burnt bone	Not reported	AG	NA			Yes		Bertran et al. 2008. Continental palaeoenvironments during MIS 2 and 3 in southwestern France: the La Ferrassie rockshelter record. Quaternary Science Reviews 27:2048-2063		Pretreatment assigned based on known standard protocols in Groningen Lab (e.g., Aerts-Bijma et al. 1997 AMS sample handling in Groningen)	I 1	NA	NA	NA
499	44.97	0.93	33616	154	Eurasia	Ferrassie,Savignac-de-Miremont,Dordogne,France	44.97	0.93	Reliable	GrA-31945	29390	140	140	140	33616	154	Equal	charred bone from K3	AMS-C14	Homo sapiens	Aurignacian industry	Within	Burnt bone	Not reported	AG	NA			Yes		Bertran et al. 2008. Continental palaeoenvironments during MIS 2 and 3 in southwestern France: the La Ferrassie rockshelter record. Quaternary Science Reviews 27:2048-2063		Pretreatment assigned based on known standard protocols in Groningen Lab (e.g., Aerts-Bijma et al. 1997 AMS sample handling in Groningen)	K3b	NA	NA	NA
500	44.97	0.93	33087	470	Eurasia	Ferrassie,Savignac de Miremont,Dordogne,France	44.97	0.93	Reliable	OxA-15217	29000	370	370	370	33087	470	Equal	bone	AMS-C14	Homo sapiens	Aurignacian industry	Within	Collagen	Acceptable	AF	NA	No	No	Yes		Bertran et al. 2008. Continental palaeoenvironments during MIS 2 and 3 in southwestern France: the La Ferrassie rockshelter record. Quaternary Science Reviews 27:2048-2063		NA	D2H	NA
501	44.97	0.93	33035	902	Eurasia	Ferrassie,Savignac de Miremont,Dordogne,France	44.97	0.93	Reliable	OxA-405	29000	850	850	850	33035	902	Equal	bone	AMS-C14	Homo sapiens	Aurignacian industry	Within	Collagen				No	No	Yes		Bertran et al. 2008. Continental palaeoenvironments during MIS 2 and 3 in southwestern France: the La Ferrassie rockshelter record. Quaternary Science Reviews 27:2048-2063		NA	G1	NA
502	44.97	0.93	33343	1720	Eurasia	Ferrassie,Savignac-de-Miremont,Dordogne,France	44.97	0.93	Reliable	Gif-2427	28820	1500	1500	1500	33343	1720	Equal	bone	C14	Homo sapiens	Aurignacian industry	Within	Collagen								Bertran et al. 2008. Continental palaeoenvironments during MIS 2 and 3 in southwestern France: the La Ferrassie rockshelter record. Quaternary Science Reviews 27:2048-2063		NA	K 3 d carrÃ© H	NA	NA	NA
503	44.97	0.93	32763	415	Eurasia	Ferrassie,Savignac-de-Miremont,Dordogne,France	44.97	0.93	Reliable	Gif-4271	28700	250	250	250	32763	415	Equal	bone	C14	Homo sapiens	Aurignacian industry	Within	Collagen								Bertran et al. 2008. Continental palaeoenvironments during MIS 2 and 3 in southwestern France: the La Ferrassie rockshelter record. Quaternary Science Reviews 27:2048-2063		NA	I 1	NA	NA	NA
504	44.97	0.93	32799	1061	Eurasia	Ferrassie,Savignac-de-Miremont,Dordogne,France	44.97	0.93	Reliable	OxA-409	28600	1050	1050	1050	32799	1061	Equal	bone	AMS-C14	Homo sapiens	Aurignacian industry	Within	Collagen				No	No	Yes		Bertran et al. 2008. Continental palaeoenvironments during MIS 2 and 3 in southwestern France: the La Ferrassie rockshelter record. Quaternary Science Reviews 27:2048-2063		NA	K4	NA
505	44.97	0.93	32036	294	Eurasia	Ferrassie,Savignac-de-Miremont,Dordogne,France	44.97	0.93	Reliable	GrA-31935	28190	150	150	150	32036	294	Equal	charred bone	AMS-C14	Homo sapiens	Chatelperronian industry	Within	Collagen	Not reported	AG	NA			Yes		Bertran et al. 2008. Continental palaeoenvironments during MIS 2 and 3 in southwestern France: the La Ferrassie rockshelter record. Quaternary Science Reviews 27:2048-2063		Pretreatment assigned based on known standard protocols in Groningen Lab (e.g., Aerts-Bijma et al. 1997 AMS sample handling in Groningen)	L3a	NA	NA	NA
506	44.97	0.93	32147	783	Eurasia	Ferrassie,Savignac de Miremont,Dordogne,France	44.97	0.93	Reliable	OxA-402	27900	770	770	770	32147	783	Equal	Bone	AMS-C14	Homo sapiens	Gravettian industry	Within	Collagen				No	No	Yes		Bertran et al. 2008. Continental palaeoenvironments during MIS 2 and 3 in southwestern France: the La Ferrassie rockshelter record. Quaternary Science Reviews 27:2048-2063		NA	D2X	NA
507	44.97	0.93	31806	760	Eurasia	Ferrassie,Savignac de Miremont,Dordogne,France	44.97	0.93	Reliable	OxA-403	27530	720	720	720	31806	760	Equal	Bone	AMS-C14	Homo sapiens	Gravettian industry	Within	Collagen				No	No	Yes		Bertran et al. 2008. Continental palaeoenvironments during MIS 2 and 3 in southwestern France: the La Ferrassie rockshelter record. Quaternary Science Reviews 27:2048-2063		NA	D2H	NA
508	44.97	0.93	31390	256	Eurasia	Ferrassie,Savignac-de-Miremont,Dordogne,France	44.97	0.93	Reliable	Gif-4274	27500	280	280	280	31390	256	Equal	bones	C14	Homo sapiens	Aurignacian industry	Within	Collagen								Bertran et al. 2008. Continental palaeoenvironments during MIS 2 and 3 in southwestern France: the La Ferrassie rockshelter record. Quaternary Science Reviews 27:2048-2063		NA	K2	NA	NA	NA
509	44.97	0.93	31122	213	Eurasia	Ferrassie,Savignac-de-Miremont,Dordogne,France	44.97	0.93	Reliable	Gif-4275	27100	320	320	320	31122	213	Equal	bones	C14	Homo sapiens	Aurignacian industry	Within	Collagen								Bertran et al. 2008. Continental palaeoenvironments during MIS 2 and 3 in southwestern France: the La Ferrassie rockshelter record. Quaternary Science Reviews 27:2048-2063		NA	K3b	NA	NA	NA
510	44.97	0.93	30967	106	Eurasia	Ferrassie,Savignac-de-Miremont,Dordogne,France	44.97	0.93	Reliable	GrA-31931	26830	140	140	140	30967	106	Equal	charrred bone	AMS-C14	Homo sapiens	Aurignacian industry	Within	Burnt bone	Not reported	AG	NA			Yes		Bertran et al. 2008. Continental palaeoenvironments during MIS 2 and 3 in southwestern France: the La Ferrassie rockshelter record. Quaternary Science Reviews 27:2048-2063		Pretreatment assigned based on known standard protocols in Groningen Lab (e.g., Aerts-Bijma et al. 1997 AMS sample handling in Groningen)	Els G1	NA	NA	NA
511	44.97	0.93	30909	171	Eurasia	Ferrassie,Savignac-de-Miremont,Dordogne,France	44.97	0.93	Reliable	Gif-4273	26750	250	250	250	30909	171	Equal	bones	C14	Homo sapiens	Aurignacian industry	Within	Collagen								Bertran et al. 2008. Continental palaeoenvironments during MIS 2 and 3 in southwestern France: the La Ferrassie rockshelter record. Quaternary Science Reviews 27:2048-2063		NA	J	NA	NA	NA
512	44.97	0.93	30331	595	Eurasia	Ferrassie,Savignac-de-Miremont,Dordogne,France	44.97	0.93	Reliable	OxA-404	26250	620	620	620	30331	595	Equal	bone	AMS-C14	Homo sapiens	Gravettian industry	Within	Collagen				No	No	Yes		Bertran et al. 2008. Continental palaeoenvironments during MIS 2 and 3 in southwestern France: the La Ferrassie rockshelter record. Quaternary Science Reviews 27:2048-2063		NA	E	NA
513	44.97	0.93	30346	287	Eurasia	Ferrassie,Savignac-de-Miremont,Dordogne,France	44.97	0.93	Reliable	Gif-4266	26100	210	210	210	30346	287	Equal	bone	C14	Homo sapiens	Aurignacian industry	Within	Collagen								Bertran et al. 2008. Continental palaeoenvironments during MIS 2 and 3 in southwestern France: the La Ferrassie rockshelter record. Quaternary Science Reviews 27:2048-2063		NA	Els GO	NA	NA	NA
514	44.97	0.93	29645	358	Eurasia	Ferrassie,Savignac-de-Miremont,Dordogne,France	44.97	0.93	Reliable	Gif-4272	25480	250	250	250	29645	358	Equal	bone	C14	Homo sapiens	Aurignacian industry	Within	Collagen								Bertran et al. 2008. Continental palaeoenvironments during MIS 2 and 3 in southwestern France: the La Ferrassie rockshelter record. Quaternary Science Reviews 27:2048-2063		NA	I 2	NA	NA	NA
515	44.83	0.87	29163	171	Eurasia	Cussac 1,Cussac,Dordogne,France	44.83	0.87	Reliable	Beta-156643	25120	120	120	120	29163	171	Equal	rib	AMS-C14	Homo sapiens	Human remains	Direct	Collagen								Pettit 2011 The Palaeolithic Origins of Human Burial: 156		NA	NA	NA	NA	NA
516	44.95	0.32	19089	230	Eurasia	Saint-Germain-la-RiviÃ¨re,Saint-Germain-La-RiviÃ¨re,Gironde,France	44.95	0.32	Reliable	GifA-95456	15780	200	200	200	19089	230	Equal	adult woman rib	AMS-C14	Homo sapiens	Human remains	Direct	Collagen								Gambier et al. 2000 Datation de vestiges humains prÃ©-sumÃ©s du PalÃ©olithique supÃ©rieur par la mÃ©thode du Carbone 14 en spectromÃ©trie de masse par accÃ©lÃ©rateur. Paleo 12:201-212.		NA	burial	NA	NA	NA
517	44.95	1	18930	147	Eurasia	Laugerie-Basse,Les Eyzies-de-Tayac,Dordogne,France	44.95	1	Reliable	GifA-94204	15660	130	130	130	18930	147	Equal	adult man bone	AMS-C14	Homo sapiens	Human remains	Direct	Collagen								Gambier et al. 2000 Datation de vestiges humains prÃ©-sumÃ©s du PalÃ©olithique supÃ©rieur par la mÃ©thode du Carbone 14 en spectromÃ©trie de masse par accÃ©lÃ©rateur. Paleo 12:201-212.		NA	Ã©chantillon 1	NA	NA	NA
518	43.11	0.98	32325	307	Eurasia	Tarte,Cassagne,Haute-Garonne,France	43.11	0.98	Reliable	Ly-2105-OxA	28410	150	150	150	32325	307	Equal	Reindeer metacarpus from 1c	AMS-C14	Homo sapiens	Gravettian industry	Within	Collagen								Foucher and San Juan-Foucher 2008. DU SILEX, DE Lâ€™OS ET DES COQUILLAGES: MATIERES ET ESPACES GEOGRAPHIQUES DANS LE GRAVETTIEN PYRENEEN		NA	1b-c	NA
519	43.11	0.98	31142	106	Eurasia	Tarte,Cassagne,Haute-Garonne,France	43.11	0.98	Reliable	Ly-2999-OxA	27180	150	150	150	31142	106	Equal	reindeer bone from 1c	AMS-C14	Homo sapiens	Gravettian industry	Within	Collagen								Foucher and San Juan-Foucher 2008. DU SILEX, DE Lâ€™OS ET DES COQUILLAGES: MATIERES ET ESPACES GEOGRAPHIQUES DANS LE GRAVETTIEN PYRENEEN		NA	1b-c	NA
520	43.11	0.98	30837	136	Eurasia	Tarte,Cassagne,Haute-Garonne,France	43.11	0.98	Reliable	Ly-2104-OxA	26600	170	170	170	30837	136	Equal	Bovid metatarsus from 1b	AMS-C14	Homo sapiens	Gravettian industry	Within	Collagen								Foucher and San Juan-Foucher 2008. DU SILEX, DE Lâ€™OS ET DES COQUILLAGES: MATIERES ET ESPACES GEOGRAPHIQUES DANS LE GRAVETTIEN PYRENEEN		NA	1b-c	NA
521	43.23	0.67	25366	165	Eurasia	Lespugue,,Haute Garonne,France	43.23	0.67	Reliable	LYON-1186/GrA-16156	21020	130	130	130	25366	165	Equal	Equus bone	AMS-C14	Homo sapiens	Solutrean industry	Within	Collagen								Juan-Foucher 2005. Aiguilles, sagaies et pendeloques: lâ€™industrie solutreenne sur matiere dure animale de l'abri des Harpons (Lespugue, Haute-Garonne)		NA	D (3)	NA
522	43.6	0.32	23189	357	Eurasia	Roc de Sers,Sers,Charente,France	43.6	0.32	Reliable	Gif-3609	19230	300	300	300	23189	357	Equal	burnet bone	C14	Homo sapiens	Solutrean industry	Within	Burnt bone								V. Dujardin website		NA	NA	NA	NA	NA
523	43.23	0.67	21374	151	Eurasia	Lespugue,,Haute Garonne,France	43.23	0.67	Reliable	LYON-1187:GrA-15933	17670	80	80	80	21374	151	Equal	distal extremity of tibia Cervus elaphus	AMS-C14	Homo sapiens	Solutrean industry	Within	Collagen								Juan-Foucher 2005. Aiguilles, sagaies et pendeloques: lâ€™industrie solutreenne sur matiere dure animale de l'abri des Harpons (Lespugue, Haute-Garonne)		NA	D (3)	NA
524	43.72	0.82	15756	198	Eurasia	Fontales,Saint-Antonin-Noble-Val,Tarn-et-Garonne,France	43.72	0.82	Reliable	GifA-96327	13140	120	120	120	15756	198	Equal	Human bone? Sur pointe barbelee	AMS-C14	Homo sapiens	Human remains	Direct	Collagen								Paleo 2001		NA	I - III	NA	NA	NA
525	42.18	0.05	26772	222	Eurasia	Fuente del Trucho,Asque Colungo,Huesca,Spain	42.18	0.05	Reliable	Beta-80691	22460	150	150	150	26772	222	Equal	500 g bone	AMS-C14	Homo sapiens	Aurignacian industry	Within	Collagen	Not reported	ABA	NA					Utrilla et al. 2010. The Upper Palaeolithic in the Ebro Basin at the XXIst century beginning.		Pretreatment assigned based on known standard protocols in Beta Analytic (http://www.radiocarbon.com/pretreatment-carbon-dating.htm#Acid)	AR-UA3	NA	NA	NA
526	42.18	0.05	25077	188	Eurasia	Fuente del Trucho,Asque Colungo,Huesca,Spain	42.18	0.05	Reliable	GrA-29915	20800	100	100	100	25077	188	Equal	Charcoal	AMS-C14	Homo sapiens	Aurignacian industry	Within	Charcoal	Not required	ABA	NA			Yes		Utrilla et al. 2010. The Upper Palaeolithic in the Ebro Basin at the XXIst century beginning.		Pretreatment assigned based on known standard protocols in Groningen Lab (e.g., Haesaerts et al 2013 Radiocarbon)	reworked	NA	NA	NA
527	42.18	0.05	22956	146	Eurasia	Fuente del Trucho,Asque Colungo,Asturias,Spain	42.18	0.05	Reliable	Beta-72393	19060	80	80	80	22956	146	Equal	500 g bone	AMS-C14	Homo sapiens	Cultural layer	Within	Collagen	Not reported	ABA	NA					Mir and Salas 2000 La cueva de la Fuente del Trucho y su industria lÃ_tica arcaizante del Pleniglacial superior (Colungo, Huesca). Bolskan 17		Pretreatment assigned based on known standard protocols in Beta Analytic (http://www.radiocarbon.com/pretreatment-carbon-dating.htm#Acid)	LBB-UA1	NA	NA	NA
528	41.93	0.81	38705	276	Eurasia	Cova Gran,Santa Linya, Balaguer,Catalonia,Spain	41.93	0.81	Reliable	AA-68834	34179	247	247	247	38705	276	Equal	charcoal from hearth	C14	Homo sapiens	Clear hearth	Direct	Charcoal	Not required	ABOx	NA	No	No	Yes		Schmidt et al. 2012. Rapid climate change and variability of settlement patterns in Iberia during the Late Pleistocene. Quaternary International 274:179-204		Pretreatment assigned based on known standard protocols in Arizona AMS radiocarbon lab (Jull et al. 2002. Accelerator Mass Spectrometry at Arizonaâ€_)	497D	NA	NA	NA
529	41.93	0.81	36804	637	Eurasia	Cova Gran,Santa Linya, Balaguer,Catalonia,Spain	41.93	0.81	Reliable	Beta-207578	32630	450	450	450	36804	637	Equal	charcoal	AMS-C14	Homo sapiens	Cultural layer	Within	Charcoal	Not required	ABA	NA	No	No	Yes		Schmidt et al. 2012. Rapid climate change and variability of settlement patterns in Iberia during the Late Pleistocene. Quaternary International 274:179-204		Pretreatment assigned based on known standard protocols in Beta Analytic (http://www.radiocarbon.com/pretreatment-carbon-dating.htm#Acid)	497D	NA	NA	NA
530	38.69	0.15	30075	341	Eurasia	Cendres,Moraira,Valencia,Spain	38.69	0.15	Reliable	Beta-189078	25850	260	260	260	30075	341	Equal	Charcoal	AMS-C14	Homo sapiens	Cultural layer	Within	Charcoal	Not required	ABA	NA	No	No	Yes		Schmidt et al. 2012. Rapid climate change and variability of settlement patterns in Iberia during the Late Pleistocene. Quaternary International 274:179-204		Pretreatment assigned based on known standard protocols in Beta Analytic (http://www.radiocarbon.com/pretreatment-carbon-dating.htm#Acid)	XVIC	NA	NA	NA
531	38.69	0.15	28278	234	Eurasia	Cendres,Moraira,Valencia,Spain	38.69	0.15	Reliable	Beta-142283	24240	220	220	220	28278	234	Equal	Charcoal	AMS-C14	Homo sapiens	Cultural layer	Within	Charcoal	Not required	ABA	NA	No	No	Yes		Schmidt et al. 2012. Rapid climate change and variability of settlement patterns in Iberia during the Late Pleistocene. Quaternary International 274:179-204		Pretreatment assigned based on known standard protocols in Beta Analytic (http://www.radiocarbon.com/pretreatment-carbon-dating.htm#Acid)	XVIA	NA	NA	NA
532	38.69	0.15	28130	183	Eurasia	Cendres,Moraira,Valencia,Spain	38.69	0.15	Reliable	Beta-155606	24080	150	150	150	28130	183	Equal	Charcoal	AMS-C14	Homo sapiens	Cultural layer	Within	Charcoal	Not required	ABA	NA	No	No	Yes		Schmidt et al. 2012. Rapid climate change and variability of settlement patterns in Iberia during the Late Pleistocene. Quaternary International 274:179-204		Pretreatment assigned based on known standard protocols in Beta Analytic (http://www.radiocarbon.com/pretreatment-carbon-dating.htm#Acid)	XVIA	NA	NA	NA
533	38.69	0.15	25553	185	Eurasia	Cendres,Moraira,Valencia,Spain	38.69	0.15	Reliable	Beta-142282	21230	180	180	180	25553	185	Equal	Charcaol	AMS-C14	Homo sapiens	Cultural layer	Within	Charcoal	Not required	ABA	NA	No	No	Yes		Schmidt et al. 2012. Rapid climate change and variability of settlement patterns in Iberia during the Late Pleistocene. Quaternary International 274:179-204		NA	XIV	NA	NA	NA
534	38.69	0.15	22638	150	Eurasia	Cendres,Moraira,Valencia,Spain	38.69	0.15	Reliable	Beta-118027	18750	130	130	130	22638	150	Equal	Charcoal Pinus nigra	AMS-C14	Homo sapiens	Solutrean industry	Within	Charcoal	Not required	ABA	NA					Aura et al. 2012.The Solutrean-Magdalenian transition: A view from Iberia. Quaternary International 272-273:75-87		Pretreatment assigned based on known standard protocols in Beta Analytic (http://www.radiocarbon.com/pretreatment-carbon-dating.htm#Acid)	XIII B	NA	NA	NA
535	38.69	0.15	20794	179	Eurasia	Cendres,Moraira,Alicante,Spain	38.69	0.15	Reliable	Beta-118024	17230	130	130	130	20794	179	Equal	Charcoal Pinus nigra	AMS-C14	Homo sapiens	Solutrean industry	Within	Charcoal	Not required	ABA	NA	No	No	Yes		Aura et al. 2012.The Solutrean-Magdalenian transition: A view from Iberia. Quaternary International 272-273:75-87		Pretreatment assigned based on known standard protocols in Beta Analytic (http://www.radiocarbon.com/pretreatment-carbon-dating.htm#Acid)	XIIB	NA	NA	NA
536	38.69	0.15	19350	104	Eurasia	Cendres,Moraira,Alicante,Spain	38.69	0.15	Reliable	Beta-287541	16030	60	60	60	19350	104	Equal	charcoal	AMS-C14	Homo sapiens	Clear hearth	Within	Charcoal	Not required	ABA	NA	No	No	Yes		Villaverde Bonilla et al. 2012. The end of the Upper Palaeolithic in the Mediterranean Basin of the Iberian Peninsula. Quaternary International 272-273:17-32.		Pretreatment assigned based on known standard protocols in Beta Analytic (http://www.radiocarbon.com/pretreatment-carbon-dating.htm#Acid)	XIIB	NA	NA	NA
537	38.69	0.15	19115	182	Eurasia	Cendres,Moraira,Alicante,Spain	38.69	0.15	Reliable	Ly-5586	15820	150	150	150	19115	182	Equal	charcoal	C14	Homo sapiens	Clear hearth	Within	Charcoal	Not required		NA	No	No			Villaverde Bonilla et al. 2012. The end of the Upper Palaeolithic in the Mediterranean Basin of the Iberian Peninsula. Quaternary International 272-273:17-32.		NA	XIIB	NA
538	38.69	0.15	18873	68	Eurasia	Cendres,Moraira,Alicante,Spain	38.69	0.15	Reliable	Beta-287540	15630	60	60	60	18873	68	Equal	charcoal	AMS-C14	Homo sapiens	Clear hearth	Within	Charcoal	Not required	ABA	NA	No	No	Yes		Villaverde Bonilla et al. 2012. The end of the Upper Palaeolithic in the Mediterranean Basin of the Iberian Peninsula. Quaternary International 272-273:17-32.		Pretreatment assigned based on known standard protocols in Beta Analytic (http://www.radiocarbon.com/pretreatment-carbon-dating.htm#Acid)	XIIB	NA	NA	NA
539	38.69	0.15	17692	97	Eurasia	Cendres,Moraira,Alicante,Spain	38.69	0.15	Reliable	Beta-287539	14510	50	50	50	17692	97	Equal	charcoal	AMS-C14	Homo sapiens	Clear hearth	Within	Charcoal	Not required	ABA	NA	No	No	Yes		Villaverde Bonilla et al. 2012. The end of the Upper Palaeolithic in the Mediterranean Basin of the Iberian Peninsula. Quaternary International 272-273:17-32.		Pretreatment assigned based on known standard protocols in Beta Analytic (http://www.radiocarbon.com/pretreatment-carbon-dating.htm#Acid)	XIIB	NA	NA	NA
540	38.69	0.15	16750	160	Eurasia	Cendres,Moraira,,Spain	38.69	0.15	Reliable	Ly-5834	13840	85	85	85	16750	160	Equal	charcoal	C14	Homo sapiens	Clear hearth	Within	Charcoal	Not required		NA	No	No	Yes		Villaverde Bonilla et al. 2012. The end of the Upper Palaeolithic in the Mediterranean Basin of the Iberian Peninsula. Quaternary International 272-273:17-32.		NA	Xi	NA
541	38.69	0.15	16542	197	Eurasia	Cendres,Moraira,,Spain	38.69	0.15	Reliable	Beta-118022	13690	120	120	120	16542	197	Equal	charcoal from XIC	AMS-C14	Homo sapiens	Clear hearth	Within	Charcoal	Not required	ABA	NA	No	No	Yes		Villaverde Bonilla et al. 2012. The end of the Upper Palaeolithic in the Mediterranean Basin of the Iberian Peninsula. Quaternary International 272-273:17-32.		Pretreatment assigned based on known standard protocols in Beta Analytic (http://www.radiocarbon.com/pretreatment-carbon-dating.htm#Acid)	Xi	NA	NA	NA
542	38.69	0.15	16122	93	Eurasia	Cendres,Moraira,,Spain	38.69	0.15	Reliable	Beta-287552	13400	50	50	50	16122	93	Equal	charcoal	AMS-C14	Homo sapiens	Clear hearth	Within	Charcoal	Not required	ABA	NA	No	No	Yes		Villaverde Bonilla et al. 2012. The end of the Upper Palaeolithic in the Mediterranean Basin of the Iberian Peninsula. Quaternary International 272-273:17-32.		Pretreatment assigned based on known standard protocols in Beta Analytic (http://www.radiocarbon.com/pretreatment-carbon-dating.htm#Acid)	Xi	NA	NA	NA
543	38.69	0.15	16059	97	Eurasia	Cendres,Moraira,,Spain	38.69	0.15	Reliable	Beta-287538	13350	50	50	50	16059	97	Equal	charcoal	AMS-C14	Homo sapiens	Living floor	Within	Charcoal	Not required	ABA	NA	No	No	Yes		Villaverde Bonilla et al. 2012. The end of the Upper Palaeolithic in the Mediterranean Basin of the Iberian Peninsula. Quaternary International 272-273:17-32.		Pretreatment assigned based on known standard protocols in Beta Analytic (http://www.radiocarbon.com/pretreatment-carbon-dating.htm#Acid)	Xi	NA	NA	NA
544	38.69	0.15	15967	98	Eurasia	Cendres,Moraira,,Spain	38.69	0.15	Reliable	Beta-287550	13280	50	50	50	15967	98	Equal	charcoal	AMS-C14	Homo sapiens	Living floor	Within	Charcoal	Not required	ABA	NA	No	No	Yes		Villaverde Bonilla et al. 2012. The end of the Upper Palaeolithic in the Mediterranean Basin of the Iberian Peninsula. Quaternary International 272-273:17-32.		Pretreatment assigned based on known standard protocols in Beta Analytic (http://www.radiocarbon.com/pretreatment-carbon-dating.htm#Acid)	Xi	NA	NA	NA
545	38.69	0.15	15856	785	Eurasia	Cendres,Moraira,,Spain	38.69	0.15	Reliable	Beta-287551	13220	503	503	503	15856	785	Equal	charcoal	AMS-C14	Homo sapiens	Living floor	Within	Charcoal	Not required	ABA	NA	No	No	Yes		Villaverde Bonilla et al. 2012. The end of the Upper Palaeolithic in the Mediterranean Basin of the Iberian Peninsula. Quaternary International 272-273:17-32.		Pretreatment assigned based on known standard protocols in Beta Analytic (http://www.radiocarbon.com/pretreatment-carbon-dating.htm#Acid)	Xi	NA	NA	NA
546	38.69	0.15	15746	124	Eurasia	Cendres,Moraira,,Spain	38.69	0.15	Reliable	Beta-189079	13120	60	60	60	15746	124	Equal	charcoal	AMS-C14	Homo sapiens	Living floor	Within	Charcoal	Not required	ABA	NA	No	No	Yes		Villaverde Bonilla et al. 2012. The end of the Upper Palaeolithic in the Mediterranean Basin of the Iberian Peninsula. Quaternary International 272-273:17-32.		Pretreatment assigned based on known standard protocols in Beta Analytic (http://www.radiocarbon.com/pretreatment-carbon-dating.htm#Acid)	Xi	NA	NA	NA
547	38.69	0.15	15001	172	Eurasia	Cendres,Moraira,,Spain	38.69	0.15	Reliable	Ly-5220	12650	80	80	80	15001	172	Equal	charcoal	C14	Homo sapiens	Living floor	Within	Charcoal	Not required		NA	No	No	Yes		Villaverde Bonilla et al. 2012. The end of the Upper Palaeolithic in the Mediterranean Basin of the Iberian Peninsula. Quaternary International 272-273:17-32.		NA	Xi	NA
548	38.69	0.15	14635	248	Eurasia	Cendres,Moraira,Alicante,Spain	38.69	0.15	Reliable	Beta-142284	12470	100	100	100	14635	248	Equal	from layer Xa ? (Journal of World Prehistory 12, 1998: 121-198,)	AMS-C14	Homo sapiens	Probable hearth	Within	Charcoal	Not required		NA	No	No	Yes		Villaverde Bonilla et al. 2012. The end of the Upper Palaeolithic in the Mediterranean Basin of the Iberian Peninsula. Quaternary International 272-273:17-32.		NA	IX	NA	NA	NA
549	51.4	1.27	11635	288	Eurasia	Thatcham,Thatcham,Berkshire,United Kingdom	51.4	1.27	Reliable	Q-658	10030	170	170	170	11635	288	Equal	charcoal from hearth, site II	C14	Homo sapiens	Clear hearth	Direct	Charcoal								Godwin, H. and Willis, E.H., 1964. Cambridge University natural radiocarbon measurements VI. Radiocarbon, 6, pp.116-137.		NA		NA
550	50.8	1.7	15596	193	Eurasia	Rinxent,Rinxent,Pas-de-Calais,France	50.8	1.7	Reliable	OxA-1343	13030	120	120	120	15596	193	Equal	Andouiller	AMS-C14	Homo sapiens	Cultural layer	Within	Collagen				No	No	Yes		Hedges et al. 1988 Oxford radiocarbon datelist 8		NA		NA
551	50.03	1.93	7436	643	Eurasia	Fontaine sur Somme,,Somme,France	50.03	1.93	Reliable	OxA-1342	6540	600	600	600	7436	643	Equal	antler axe	AMS-C14	Homo sapiens	Single artifact	Direct	Collagen	Not reported	AC	NA	No	No	Yes		Hedges et al. 1988 Oxford radiocarbon datelist 8		NA		NA
552	46.64	1.06	23120	288	Eurasia	Abri Fritsch,Pouligny-Saint-Pierre,,France	46.64	1.06	Reliable	GrN-5499	19180	230	230	230	23120	288	Equal	burned bone	C14	Homo sapiens	Solutrean industry	Within	Burnt bone								Teberger and Street. 2002. Hiatus or continuity? New results for the question of pleniglacial settlement in Central Europe. Antiquity 76: 691-698.		NA	8d	NA	NA	NA
553	45.02	1.1	32380	473	Eurasia	Rochette,Saint-Leon-sur-Vezere,Dordogne,France	45.02	1.1	Reliable	GrN-4529	28420	320	320	320	32380	473	Equal	bone	C14	Homo sapiens	Aurignacian industry	Within	Collagen						No		Delibrias and Evin 1974 Sommaire des datations 14C concernant la prÃ©histoire en France: 1. - Dates parues de 1955 Ã 1974. Bulletin de la SociÃ©tÃ© prÃ©historique franÃ§aise. Comptes rendus des sÃ©ances mensuelles 71: 149-156		NA	5C	NA	NA	NA
554	45.1	1.47	30876	300	Eurasia	Moulin de Laguenay,Chasteaux,Correze, France	45.1	1.47	Reliable	Lyon-3361 Poz	26770	380	380	380	30876	300	Equal	willow charcoal from hearth	AMS-C14	Homo sapiens	Clear hearth	Direct	Charcoal								Mélard, N., Pigeaud, R., Primault, J. and Rodet, J., 2010. Gravettian painting and associated activity at Le Moulin de Laguenay (Lissac-sur-Couze, Corrèze). Antiquity, 84(325), pp.666-680.		NA	hearth	NA
555	45.15	1.53	29225	717	Eurasia	Le Raysse,Brive-la-Gaillarde,CorrÃ¨ze,France	45.15	1.53	Reliable	Ly-2782	25000	660	660	660	29225	717	Equal	bone	C14	Homo sapiens	Cultural layer	Within	Collagen								Evin et al. 1985 Lyon natural radiocarbon measurements X. Radiocarbon 27: 386-454		NA	4	NA
556	45.15	1.53	27863	439	Eurasia	Le Raysse,Brive-la-Gaillarde,CorrÃ¨ze,France	45.15	1.53	Reliable	Ly-2783	23630	480	480	480	27863	439	Equal		C14	Homo sapiens	Cultural layer	Within	Collagen								Evin et al. 1985 Lyon natural radiocarbon measurements X. Radiocarbon 27: 386-454		NA		NA
557	45.02	1.1	27740	110	Eurasia	La Rochette 1,Saint-Leon-sur-Vezere,Dordogne,France	45.02	1.1	Reliable	OxA-11053	23630	130	130	130	27740	110	Equal	right ulna of Homo	AMS-C14	Homo sapiens	Human remains	Direct	Collagen	Acceptable	AF	NA	No	No	Yes		Street et al. 2006 A critical review of the German Paleolithic hominin record. Journal of Human Evolution 51:551-579		NA		NA
558	45	1.07	22480	226	Eurasia	Lascaux,Montignac-sur-VÃ©zÃ¨re,Dordogne,France	45	1.07	Reliable	GifA-95582	18600	190	190	190	22480	226	Equal	reindeer bone	AMS-C14	Homo sapiens	Solutrean industry	Within	Collagen								Petrognani and Sauvet 2012. La parentÃ© formelle des grottes de Lascaux et de Gabillou est-elle formellement Ã©tablie? Bulletin de la SociÃ©tÃ© prÃ©historique franÃ§aise 109: 441-455		NA	48	NA	NA	NA
559	44.77	1.33	47911	1287	Eurasia	Roc-de-Combe,Nadaillac,Dordogne,France	44.77	1.33	Reliable	Gif-101265	45100	2100	2100	2100	47911	1287	Equal	bone	AMS-C14	Controversial	Chatelperronian industry	Within	Collagen								Grayson and Delpech 2008. The large mammals of Roc de Combe (Lot, France): The ChÃ¢telperronian and Aurignacian assemblages. Journal of Anthropological Archaeology 27:338-362		NA	8	NA	NA	NA
560	44.77	1.33	44081	1187	Eurasia	Roc-de-Combe,Nadaillac,Dordogne,France	44.77	1.33	Reliable	Gif-101266	40000	1300	1300	1300	44081	1187	Equal	bone	AMS-C14	Controversial	Chatelperronian industry	Within	Collagen								Grayson and Delpech 2008. The large mammals of Roc de Combe (Lot, France): The ChÃ¢telperronian and Aurignacian assemblages. Journal of Anthropological Archaeology 27:338-362		NA	8	NA	NA	NA
561	44.77	1.33	43545	809	Eurasia	Roc-de-Combe,,Lot,France	44.77	1.33	Reliable	GifA-101264	39540	970	970	970	43545	809	Equal	bone	AMS-C14	Controversial	Chatelperronian industry	Within	Collagen								Grayson and Delpech 2008. The large mammals of Roc de Combe (Lot, France): The ChÃ¢telperronian and Aurignacian assemblages. Journal of Anthropological Archaeology 27:338-362		NA	8	NA	NA	NA
562	44.81	1.16	42756	1658	Eurasia	Grotte XVI,Cenac-et-Saint-Julien,Dordogne,France	44.81	1.16	Reliable	AA-2997	38100	1670	1670	1670	42756	1658	Equal	bone	AMS-C14	Controversial	Chatelperronian industry	Within	Collagen		ABA	NA			Yes		Grayson and Delpech 2008. The large mammals of Roc de Combe (Lot, France): The ChÃ¢telperronian and Aurignacian assemblages. Journal of Anthropological Archaeology 27:338-362		Pretreatment assigned based on known standard protocols in Arizona AMS radiocarbon lab (Jull et al. 2002. Accelerator Mass Spectrometry at Arizonaâ€_)	B	NA	NA	NA
563	44.81	1.16	39617	1303	Eurasia	Grotte XVI,Cenac-et-Saint-Julien,Dordogne,France	44.81	1.16	Reliable	GifA-95581	35000	1200	1200	1200	39617	1303	Equal	bone	AMS-C14	Controversial	Chatelperronian industry	Within	Collagen								Grayson and Delpech 2008. The large mammals of Roc de Combe (Lot, France): The ChÃ¢telperronian and Aurignacian assemblages. Journal of Anthropological Archaeology 27:338-362		NA	B	NA	NA	NA
564	44.88	1.26	41790	1450	Eurasia	Caminade [Caneda],La Caneda,Dordogne?,France	44.88	1.26	Reliable	GifA-97185	37200	1500	1500	1500	41790	1450	Equal	bone (mixed sample cf Bordes 2002)	AMS-C14	Homo sapiens	Aurignacian industry	Within	Collagen								White 2007. Chapter 24: Systems of Personal Ornamentation in the Early Upper Palaeolithic: Methodological Challenges and New Observations. In: White, R., 2007. Systems of personal ornamentation in the Early Upper Palaeolithic: methodological challenges and new observations. Rethinking the Human Revolution: New Behavioural and Biological Perspectives on the Origin and Dispersal of Modern Human, pp…		NA	G	NA	NA	NA
565	44.94	1.01	40374	713	Eurasia	Abri Pataud,les Eyzies-de-Tayac,Dordogne,France	44.94	1.01	Reliable	OxA-21578	35750	700	700	700	40374	713	Equal	Rangifer tarandus, femur, fragment of medial shaft, cutmarks	AMS-C14	Homo sapiens	Single artifact	Direct	Collagen	Acceptable	AF	NA	No	No	Yes		Higham et al. 2011. Precision dating of the Palaeolithic: A new radiocarbon chronology for the Abri Pataud (France), a key Aurignacian sequence. Journal of Human Evolution 61:549-563.		NA	14	NA
566	44.88	1.26	40036	1120	Eurasia	Caminade [Caneda],La Caneda,Dordogne?,France	44.88	1.26	Reliable	GifA-97186	35400	1100	1100	1100	40036	1120	Equal	Bone	AMS-C14	Homo sapiens	Aurignacian industry	Within	Collagen								Banks et al. 2013. Revisiting the chronology of the Proto-Aurignacian and the Early Aurignacian in Europe: A reply to Higham et al.â€™s comments on Banks et al. (2013). Journal of Human Evolution		NA	F	NA	NA	NA
567	44.94	1.01	40042	781	Eurasia	Abri Pataud,Les-Eyzies-de-Tayac,Dordogne,France	44.94	1.01	Reliable	OxA-15216	35400	750	750	750	40042	781	Equal	bone	AMS-C14	Homo sapiens	Aurignacian industry	Within	Collagen	Acceptable	AF	3.2	No	No	Yes		Higham et al. 2011. Precision dating of the Palaeolithic: A new radiocarbon chronology for the Abri Pataud (France), a key Aurignacian sequence. Journal of Human Evolution 61:549-563.		NA	13	NA
568	45	1.04	39835	1158	Eurasia	Castanet,Sergeac,Dordogne,France	45	1.04	Reliable	GifA-97313	35200	1100	1100	1100	39835	1158	Equal	bone unidentified	AMS-C14	Homo sapiens	Aurignacian industry	Within	Collagen								Banks et al. 2013. Revisiting the chronology of the Proto-Aurignacian and the Early Aurignacian in Europe: A reply to Higham et al.â€™s comments on Banks et al. (2013). Journal of Human Evolution		NA	inferior, 131	NA	NA	NA
569	44.94	1.01	39624	659	Eurasia	Abri Pataud,les Eyzies-de-Tayac,Dordogne,France	44.94	1.01	Reliable	OxA-21579	35000	600	600	600	39624	659	Equal	Rangifer tarandus, scapula, glenoid cavity, cutmarks	AMS-C14	Homo sapiens	Clear butchering	Direct	Collagen	Acceptable	AF	3.3	No	No	Yes		Higham et al. 2011. Precision dating of the Palaeolithic: A new radiocarbon chronology for the Abri Pataud (France), a key Aurignacian sequence. Journal of Human Evolution 61:549-563.		NA	14	NA
570	44.94	1.01	39634	711	Eurasia	Abri Pataud,les Eyzies-de-Tayac,Dordogne,France	44.94	1.01	Reliable	OxA-21597	35000	650	650	650	39634	711	Equal	Rangifer tarandus, radius, fragment of shaft, cutmarks	AMS-C14	Homo sapiens	Single artifact	Direct	Collagen	Acceptable	AF	3.1	No	No	Yes		Movius H. L., 1975. Excavation of the Abri Pataud (Eyzies (Dordogne). Peabody Museum of Archaeology and Ethnology. Higham T. e.a. 2011. JHE 61: 549-563		NA	14	NA
571	44.94	1.01	39471	663	Eurasia	Abri Pataud,Les-Eyzies-de-Tayac,Dordogne,France	44.94	1.01	Reliable	OxA-21599	34850	600	600	600	39471	663	Equal	Rangifer tarandus, tibia, fragment of proximal shaft, cutmarks	AMS-C14	Homo sapiens	Single artifact	Direct	Collagen	Acceptable	AF	3.2	No	No	Yes		Higham et al. 2011. Precision dating of the Palaeolithic: A new radiocarbon chronology for the Abri Pataud (France), a key Aurignacian sequence. Journal of Human Evolution 61:549-563.		NA	13	NA
572	44.77	1.33	39400	1337	Eurasia	Roc-de-Combe,Nadaillac,Perigord,France	44.77	1.33	Reliable	OxA-1263	34800	1200	1200	1200	39400	1337	Equal	bone	AMS-C14	Homo sapiens	Aurignacian industry	Within	Collagen								Grayson and Delpech 2008. The large mammals of Roc de Combe (Lot, France): The ChÃ¢telperronian and Aurignacian assemblages. Journal of Anthropological Archaeology 27:338-362		NA	7c	NA
573	44.94	1.01	39367	671	Eurasia	Abri Pataud,Les-Eyzies-de-Tayac,Dordogne,France	44.94	1.01	Reliable	OxA-21598	34750	600	600	600	39367	671	Equal	Rangifer tarandus? Long bone, fragment of medial shaft, cutmarks	AMS-C14	Homo sapiens	Single artifact	Direct	Collagen	Acceptable	AF	3.2	No	No	Yes		Higham et al. 2011. Precision dating of the Palaeolithic: A new radiocarbon chronology for the Abri Pataud (France), a key Aurignacian sequence. Journal of Human Evolution 61:549-563.		NA	13	NA
574	44.94	1.01	39082	711	Eurasia	Abri Pataud,les Eyzies-de-Tayac,Dordogne,France	44.94	1.01	Reliable	OxA-21596	34500	600	600	600	39082	711	Equal	Rangifer tarandus, tibia, fragment of medial shaft, cutmarks	AMS-C14	Homo sapiens	Single artifact	Direct	Collagen	Acceptable	AF	3.2	No	No	Yes		Higham et al. 2011. Precision dating of the Palaeolithic: A new radiocarbon chronology for the Abri Pataud (France), a key Aurignacian sequence. Journal of Human Evolution 61:549-563.		NA	14	NA
575	44.94	1.01	38822	755	Eurasia	Abri Pataud,les Eyzies-de-Tayac,Dordogne,France	44.94	1.01	Reliable	OxA-21671	34300	600	600	600	38822	755	Equal	Rangifer tarandus, femur, fragment fragment of anterior face of mid shaft, retouchoir	AMS-C14	Homo sapiens	Single artifact	Direct	Collagen	Acceptable	AF	3.2	No	No	Yes		Higham et al. 2011. Precision dating of the Palaeolithic: A new radiocarbon chronology for the Abri Pataud (France), a key Aurignacian sequence. Journal of Human Evolution 61:549-563.		NA	12	NA
576	44.94	1.01	38692	709	Eurasia	Abri Pataud,Les-Eyzies-de-Tayac,Dordogne,France	44.94	1.01	Reliable	OxA-21600	34200	550	550	550	38692	709	Equal	Rangifer tarandus, metatarsal III-IV,fragment of medial shaft, cutmarks	AMS-C14	Homo sapiens	Single artifact	Direct	Collagen	Acceptable	AF	3.2	No	No	Yes		Higham et al. 2011. Precision dating of the Palaeolithic: A new radiocarbon chronology for the Abri Pataud (France), a key Aurignacian sequence. Journal of Human Evolution 61:549-563.		NA	13	NA
577	44.94	1.01	38474	733	Eurasia	Abri Pataud,les Eyzies-de-Tayac,Dordogne,France	44.94	1.01	Reliable	OxA-21672	34050	550	550	550	38474	733	Equal	Equus ferus, metapodial III, fragment of proximal articulation, cutmarks	AMS-C14	Homo sapiens	Clear butchering	Direct	Collagen	Acceptable	AF	3.2	No	No	Yes		Higham et al. 2011. Precision dating of the Palaeolithic: A new radiocarbon chronology for the Abri Pataud (France), a key Aurignacian sequence. Journal of Human Evolution 61:549-563.		NA	12	NA
578	44.94	1.01	37925	674	Eurasia	Abri Pataud,Les-Eyzies-de-Tayac,Dordogne,France	44.94	1.01	Reliable	OxA-21679	33650	500	500	500	37925	674	Equal	Equus ferus, fractured right M1/M2 tooth, humanly smashed	AMS-C14	Homo sapiens	Clear butchering	Direct	Collagen	Acceptable	AF	3.2	No	No	Yes		Higham et al. 2011. Precision dating of the Palaeolithic: A new radiocarbon chronology for the Abri Pataud (France), a key Aurignacian sequence. Journal of Human Evolution 61:549-563.		NA	10	NA
579	44.94	1.01	37812	719	Eurasia	Abri Pataud,les Eyzies-de-Tayac,Dordogne,France	44.94	1.01	Reliable	OxA-21580	33550	550	550	550	37812	719	Equal	Horse, fragment of proxial metapodial III, rtouchoir	AMS-C14	Homo sapiens	Single artifact	Direct	Collagen	Acceptable	AF	3.1	No	No	Yes		Higham et al. 2011. Precision dating of the Palaeolithic: A new radiocarbon chronology for the Abri Pataud (France), a key Aurignacian sequence. Journal of Human Evolution 61:549-563.		NA	11	NA
580	44.94	1.01	37812	719	Eurasia	Abri Pataud,les Eyzies-de-Tayac,Dordogne,France	44.94	1.01	Reliable	OxA-21581	33550	550	550	550	37812	719	Equal	Rrangifer tarandus, fragment of deial shaft tibia, cutmarks	AMS-C14	Homo sapiens	Single artifact	Direct	Collagen	Acceptable	AF	3.2	No	No	Yes		Higham et al. 2011. Precision dating of the Palaeolithic: A new radiocarbon chronology for the Abri Pataud (France), a key Aurignacian sequence. Journal of Human Evolution 61:549-563.		NA	11	NA
581	44.94	1.01	37750	664	Eurasia	Abri Pataud,les Eyzies-de-Tayac,Dordogne,France	44.94	1.01	Reliable	OxA-21602	33500	500	500	500	37750	664	Equal	Horse, fragment of proximal epiphysis , metatarsal III, rtouchoir	AMS-C14	Homo sapiens	Single artifact	Direct	Collagen	Acceptable	AF	3.2	No	No	Yes		Higham et al. 2011. Precision dating of the Palaeolithic: A new radiocarbon chronology for the Abri Pataud (France), a key Aurignacian sequence. Journal of Human Evolution 61:549-563.		NA	11	NA
582	44.94	1.01	37696	661	Eurasia	Abri Pataud,les Eyzies-de-Tayac,Dordogne,France	44.94	1.01	Reliable	OxA-21670	33450	500	500	500	37696	661	Equal	Rangifer tarandus, radius, diaphyseal fragment, cutmarks	AMS-C14	Homo sapiens	Clear butchering	Direct	Collagen	Acceptable	AF	3.3	No	No	Yes		Higham et al. 2011. Precision dating of the Palaeolithic: A new radiocarbon chronology for the Abri Pataud (France), a key Aurignacian sequence. Journal of Human Evolution 61:549-563.		NA	12	NA
583	44.77	1.33	37847	1310	Eurasia	Roc-de-Combe [Nadaillac],Nadaillac,Perigord,France	44.77	1.33	Reliable	OxA-1262	33400	1100	1100	1100	37847	1310	Equal	bone	AMS-C14	Homo sapiens	Aurignacian industry	Within	Collagen								Grayson and Delpech 2008. The large mammals of Roc de Combe (Lot, France): The ChÃ¢telperronian and Aurignacian assemblages. Journal of Anthropological Archaeology 27:338-362		NA	7b	NA
584	44.94	1.01	37643	658	Eurasia	Abri Pataud,Les-Eyzies-de-Tayac,Dordogne,France	44.94	1.01	Reliable	OxA-21673	33400	500	500	500	37643	658	Equal	BID, animal bone, cutmarks	AMS-C14	Homo sapiens	Clear butchering	Direct	Collagen	Acceptable	AF	3.2	No	No	Yes		Higham et al. 2011. Precision dating of the Palaeolithic: A new radiocarbon chronology for the Abri Pataud (France), a key Aurignacian sequence. Journal of Human Evolution 61:549-563.		NA	9	NA
585	44.94	1.01	37294	659	Eurasia	Abri Pataud,les Eyzies-de-Tayac,Dordogne,France	44.94	1.01	Reliable	OxA/OxA-X- 2276-19	33050	500	500	500	37294	659	Equal	rangifer tarandus, right tibia, diaphyseal fragment, cutmarks	AMS-C14	Homo sapiens	Clear butchering	Direct	Collagen	Acceptable	AF	3.3	No	No	Yes		Higham et al. 2011. Precision dating of the Palaeolithic: A new radiocarbon chronology for the Abri Pataud (France), a key Aurignacian sequence. Journal of Human Evolution 61:549-563.		NA	8	NA
586	44.94	1.01	37085	673	Eurasia	Abri Pataud,les Eyzies-de-Tayac,Dordogne,France	44.94	1.01	Reliable	OxA-21680	32850	500	500	500	37085	673	Equal	Bovini, femur, diaphyseal fragment, retouchoir	AMS-C14	Homo sapiens	Single artifact	Direct	Collagen	Acceptable	AF	3.2	No	No	Yes		Higham et al. 2011. Precision dating of the Palaeolithic: A new radiocarbon chronology for the Abri Pataud (France), a key Aurignacian sequence. Journal of Human Evolution 61:549-563.		NA	7	NA
587	44.94	1.01	36490	626	Eurasia	Abri Pataud,les Eyzies-de-Tayac,Dordogne,France	44.94	1.01	Reliable	OxA-21583	32400	450	450	450	36490	626	Equal	Bos/Horse femur, fragment of medial shaft, retouchoir	AMS-C14	Homo sapiens	Single artifact	Direct	Collagen	Acceptable	AF	3.1	No	No	Yes		Higham et al. 2011. Precision dating of the Palaeolithic: A new radiocarbon chronology for the Abri Pataud (France), a key Aurignacian sequence. Journal of Human Evolution 61:549-563.		NA	7	NA
588	44.94	1.01	36212	591	Eurasia	Abri Pataud,les Eyzies-de-Tayac,Dordogne,France	44.94	1.01	Reliable	OxA-21584	32200	450	450	450	36212	591	Equal	Bos/Horse, long bone, fragment of schaft, cutmarks	AMS-C14	Homo sapiens	Clear butchering	Direct	Collagen	Acceptable	AF	3.2	No	No	Yes		Higham et al. 2011. Precision dating of the Palaeolithic: A new radiocarbon chronology for the Abri Pataud (France), a key Aurignacian sequence. Journal of Human Evolution 61:549-563.		NA	7	NA
589	44.94	1.01	36145	580	Eurasia	Abri Pataud,les Eyzies-de-Tayac,Dordogne,France	44.94	1.01	Reliable	OxA/OxA-X-2276-20	32150	450	450	450	36145	580	Equal	Equus/Bovine, humerus/femur with cutmarks	AMS-C14	Homo sapiens	Clear butchering	Direct	Collagen	Acceptable	AF	NA	No	No	Yes		Higham et al. 2011. Precision dating of the Palaeolithic: A new radiocarbon chronology for the Abri Pataud (France), a key Aurignacian sequence. Journal of Human Evolution 61:549-563.		NA	7	NA
590	44.77	1.33	36366	1197	Eurasia	Roc-de-Combe [Nadaillac],Nadaillac,Perigord,France	44.77	1.33	Reliable	OxA-1259	32000	1000	1000	1000	36366	1197	Equal	bone	AMS-C14	Homo sapiens	Aurignacian industry	Within	Collagen								Grayson and Delpech 2008. The large mammals of Roc de Combe (Lot, France): The ChÃ¢telperronian and Aurignacian assemblages. Journal of Anthropological Archaeology 27:338-362		NA	5	NA
591	44.94	1.01	35787	508	Eurasia	Abri Pataud,Les Eyzies-de-Tayac,Dordogne,France	44.94	1.01	Reliable	OxA-22778	31850	450	450	450	35787	508	Equal	NID, fractured disphyseal fragment, humanly smashed	AMS-C14	Homo sapiens	Clear butchering	Direct	Collagen	Acceptable	AF	3.2	No	No	Yes		Higham et al. 2011. Precision dating of the Palaeolithic: A new radiocarbon chronology for the Abri Pataud (France), a key Aurignacian sequence. Journal of Human Evolution 61:549-563.		NA	6	NA
592	44.94	1.01	35253	403	Eurasia	Abri Pataud,les Eyzies-de-Tayac,Dordogne,France	44.94	1.01	Reliable	OxA-21582	31300	400	400	400	35253	403	Equal	Large/medium sieze herbivore, rib/vertebra fragment wit cutmarks	AMS-C14	Homo sapiens	Clear butchering	Direct	Collagen	Acceptable	AF	3.2	No	No	Yes		Higham et al. 2011. Precision dating of the Palaeolithic: A new radiocarbon chronology for the Abri Pataud (France), a key Aurignacian sequence. Journal of Human Evolution 61:549-563.		NA	8	NA
593	44.94	1.01	35223	393	Eurasia	Abri Pataud,Les Eyzies-de-Tayac,Dordogne,France	44.94	1.01	Reliable	OxA-21677	31270	390	390	390	35223	393	Equal	NID, small diaphyseal fragment with cutmarks (duplicate)	AMS-C14	Homo sapiens	Clear butchering	Direct	Collagen	Acceptable	AF	3.3	No	No	Yes		Higham et al. 2011. Precision dating of the Palaeolithic: A new radiocarbon chronology for the Abri Pataud (France), a key Aurignacian sequence. Journal of Human Evolution 61:549-563.		NA	6	NA
594	44.94	1.01	35207	402	Eurasia	Abri Pataud,Les Eyzies-de-Tayac,Dordogne,France	44.94	1.01	Reliable	OxA-21676	31250	400	400	400	35207	402	Equal	NID, small diaphyseal fragment with cutmarks	AMS-C14	Homo sapiens	Clear butchering	Direct	Collagen	Acceptable	AF	3.3	No	No	Yes	Yes	Higham et al. 2011. Precision dating of the Palaeolithic: A new radiocarbon chronology for the Abri Pataud (France), a key Aurignacian sequence. Journal of Human Evolution 61:549-563.		NA	6	NA
595	44.94	1.01	35162	402	Eurasia	Abri Pataud,Les Eyzies-de-Tayac,Dordogne,France	44.94	1.01	Reliable	OxA-21681	31200	400	400	400	35162	402	Equal	Equus ferus, upper cheek unerupte tooth broken	AMS-C14	Homo sapiens	Aurignacian industry	Within	Collagen	Acceptable	AF	3.2	No	No	Yes		Higham et al. 2011. Precision dating of the Palaeolithic: A new radiocarbon chronology for the Abri Pataud (France), a key Aurignacian sequence. Journal of Human Evolution 61:549-563.		NA	6	NA
596	44.81	1.16	33828	502	Eurasia	Grotte XVI,Cenac-et-Saint-Julien,Dordogne,France	44.81	1.16	Reliable	GifA-94201	29710	510	510	510	33828	502	Equal		AMS-C14	Homo sapiens	Aurignacian industry	Within	Collagen								Grayson and Delpech 2008. The large mammals of Roc de Combe (Lot, France): The ChÃ¢telperronian and Aurignacian assemblages. Journal of Anthropological Archaeology 27:338-362		NA	Abb	NA	NA	NA
597	44.77	1.33	33102	774	Eurasia	Roc-de-Combe [Nadaillac],Nadaillac,Perigord,France	44.77	1.33	Reliable	OxA-1442	29100	700	700	700	33102	774	Equal	bone	AMS-C14	Homo sapiens	Aurignacian industry	Within	Collagen								Grayson and Delpech 2008. The large mammals of Roc de Combe (Lot, France): The ChÃ¢telperronian and Aurignacian assemblages. Journal of Anthropological Archaeology 27:338-362		NA	7a	NA
598	44.77	1.33	32567	744	Eurasia	Roc-de-Combe [Nadaillac],Nadaillac,Perigord,France	44.77	1.33	Reliable	OxA-1441	28500	700	700	700	32567	744	Equal	bone	AMS-C14	Homo sapiens	Aurignacian industry	Within	Collagen								Grayson and Delpech 2008. The large mammals of Roc de Combe (Lot, France): The ChÃ¢telperronian and Aurignacian assemblages. Journal of Anthropological Archaeology 27:338-362		NA	5	NA
599	44.94	1.01	32158	423	Eurasia	Abri Pataud,Les Eyzies-de-Tayac,Dordogne,France	44.94	1.01	Reliable	OxA-21586	28230	290	290	290	32158	423	Equal	Rangifer tarandus radius fragment of distal shaft with cutmarks	AMS-C14	Homo sapiens	Single artifact	Direct	Collagen	Acceptable	AF	3.1	No	No	Yes		Higham et al. 2011. Precision dating of the Palaeolithic: A new radiocarbon chronology for the Abri Pataud (France), a key Aurignacian sequence. Journal of Human Evolution 61:549-563.		NA	5 sublayer H3 back: superior	NA
600	44.94	1.01	32093	399	Eurasia	Abri Pataud,Les Eyzies-de-Tayac,Dordogne,France	44.94	1.01	Reliable	OxA-21585	28180	270	270	270	32093	399	Equal	Rangifer tarandus long bone fragment of medial shaft: retouchoir	AMS-C14	Homo sapiens	Single artifact	Direct	Collagen	Acceptable	AF	3.1	No	No	Yes		Higham et al. 2011. Precision dating of the Palaeolithic: A new radiocarbon chronology for the Abri Pataud (France), a key Aurignacian sequence. Journal of Human Evolution 61:549-563.		NA	5 back	NA
601	44.94	1.01	32075	414	Eurasia	Abri Pataud,Les Euzies-de-Tayac,Dordogne,France	44.94	1.01	Reliable	OxA-21587	28150	290	290	290	32075	414	Equal	Rangifer tarandus, metacarpal III-IV fragment of proximal epiphysis & proxiaml shaft with cutmarks	AMS-C14	Homo sapiens	Single artifact	Direct	Collagen	Acceptable	AF	3.2	No	No	Yes		Higham et al. 2011. Precision dating of the Palaeolithic: A new radiocarbon chronology for the Abri Pataud (France), a key Aurignacian sequence. Journal of Human Evolution 61:549-563.		NA	5, front lower, W1	NA
602	44.81	1.16	32140	514	Eurasia	Grotte XVI,Cenac-et-Saint-Julien,Dordogne,France	44.81	1.16	Reliable	AA-6840	28140	405	405	405	32140	514	Equal		AMS-C14	Homo sapiens	Aurignacian industry	Within	Collagen								Grayson and Delpech 2008. The large mammals of Roc de Combe (Lot, France): The ChÃ¢telperronian and Aurignacian assemblages. Journal of Anthropological Archaeology 27:338-362		NA	Abb	NA	NA	NA
603	44.77	1.33	32110	616	Eurasia	Roc-de-Combe [Nadaillac],Nadaillac,Perigord,France	44.77	1.33	Reliable	OxA-1261	28000	550	550	550	32110	616	Equal	bone	AMS-C14	Homo sapiens	Aurignacian industry	Within	Collagen								Grayson and Delpech 2008. The large mammals of Roc de Combe (Lot, France): The ChÃ¢telperronian and Aurignacian assemblages. Journal of Anthropological Archaeology 27:338-362		NA	7a	NA
604	44.77	1.33	31626	535	Eurasia	Roc-de-Combe [Nadaillac],Nadaillac,Perigord,France	44.77	1.33	Reliable	OxA-1315	27500	500	500	500	31626	535	Equal	bone	AMS-C14	Homo sapiens	Aurignacian industry	Within	Collagen								Grayson and Delpech 2008. The large mammals of Roc de Combe (Lot, France): The ChÃ¢telperronian and Aurignacian assemblages. Journal of Anthropological Archaeology 27:338-362		NA	6	NA
605	44.94	1.01	30920	191	Eurasia	Abri Pataud,Les Eyzies-de-Tayac,Dordogne,France	44.94	1.01	Reliable	OxA/OxA-X-2225-38	26780	280	280	280	30920	191	Equal	Rangifer tarandus, femur, fragment of proximal shaft, cutmarks	AMS-C14	Homo sapiens	Single artifact	Direct	Collagen	Acceptable	AF	3.2	No	No	Yes		Higham et al. 2011. Precision dating of the Palaeolithic: A new radiocarbon chronology for the Abri Pataud (France), a key Aurignacian sequence. Journal of Human Evolution 61:549-563.		NA	5 front upper Q4	NA
606	44.81	1.16	30521	445	Eurasia	Grotte XVI,Cenac-et-Saint-Julien,Perigord,France	44.81	1.16	Reliable	AA-2670	26430	470	470	470	30521	445	Equal		C14	Homo sapiens	Aurignacian industry	Within	Collagen								Grayson and Delpech 2008. The large mammals of Roc de Combe (Lot, France): The ChÃ¢telperronian and Aurignacian assemblages. Journal of Anthropological Archaeology 27:338-362		NA	Abc	NA	NA	NA
607	44.77	1.33	29850	1243	Eurasia	Roc-de-Combe [Nadaillac],Nadaillac,Perigord,France	44.77	1.33	Reliable	OxA-1260	25500	1200	1200	1200	29850	1243	Equal	bone	AMS-C14	Homo sapiens	Aurignacian industry	Within	Collagen								Grayson and Delpech 2008. The large mammals of Roc de Combe (Lot, France): The ChÃ¢telperronian and Aurignacian assemblages. Journal of Anthropological Archaeology 27:338-362		NA	6	NA
608	44.94	1.01	25882	277	Eurasia	Abri Pataud,Les Eyzies-de-Tayac,Dordogne,France	44.94	1.01	Reliable	OxA-21588	21588	280	280	280	25882	277	Equal	Rangifer tarandus, central + forth tarsal, whole bone with cutmarks	AMS-C14	Homo sapiens	Clear butchering	Direct	Collagen	Acceptable	AF	NA	No	No	Yes		Higham et al. 2011. Precision dating of the Palaeolithic: A new radiocarbon chronology for the Abri Pataud (France), a key Aurignacian sequence. Journal of Human Evolution 61:549-563.		NA	5 sublayer R-1/2 front: middle 1, R3	NA
609	44.06	1.66	18542	165	Eurasia	Lafaye,Bruniquel,Tarn/Garonne,France	44.06	1.66	Reliable	GifA-95047	15290	150	150	150	18542	165	Equal	adult women bone	AMS-C14	Homo sapiens	Human remains	Direct	Collagen								Gambier et al. 2000 Datation de vestiges humains prÃ©-sumÃ©s du PalÃ©olithique supÃ©rieur par la mÃ©thode du Carbone 14 en spectromÃ©trie de masse par accÃ©lÃ©rateur. Paleo 12:201-212.		NA	NA	NA	NA	NA
610	44.05	1.67	16282	389	Eurasia	Courbet,Penne,Tarn/Garonne,France	44.05	1.67	Reliable	GifA-90170	13490	260	260	260	16282	389	Equal	human bone	AMS-C14	Homo sapiens	Human remains	Direct	Collagen								Tisnerat-Laborde, N., Valladas, H. and LADIER, F., 1997. Nouvelles datations carbone 14 en SMA pour le Magdalénien supérieur de la vallée de l'Aveyron. Bulletin de la Société préhistorique de l'Ariège, 52, pp.129-135.		NA	10, C7	NA	NA	NA
611	44.97	1.02	15655	281	Eurasia	La Madeleine,Tursac,Dordogne,France	44.97	1.02	Reliable	Ly-921	13070	190	190	190	15655	281	Equal	human bone	C14	Homo sapiens	Human remains	Direct	Collagen								Gambier et al. 2000 Datation de vestiges humains prÃ©-sumÃ©s du PalÃ©olithique supÃ©rieur par la mÃ©thode du Carbone 14 en spectromÃ©trie de masse par accÃ©lÃ©rateur. Paleo 12:201-212.		NA	13	NA
612	44.97	1.02	14911	459	Eurasia	La Madeleine,Tursac,Dordogne,France	44.97	1.02	Reliable	Ly-919	12640	260	260	260	14911	459	Equal	human bone	C14	Homo sapiens	Human remains	Direct	Collagen								Gambier et al. 2000 Datation de vestiges humains prÃ©-sumÃ©s du PalÃ©olithique supÃ©rieur par la mÃ©thode du Carbone 14 en spectromÃ©trie de masse par accÃ©lÃ©rateur. Paleo 12:201-212.		NA	F7	NA
613	44.79	1.31	13060	147	Eurasia	Roc-de-Cave, Saint-Cirq-Madelon, France	44.79	1.31	Reliable	GifA-95048	11210	140	140	140	13060	147	Equal	rib	AMS-C14	Homo sapiens	Human remains	Direct	Collagen								Gambier et al. 2000. Datation de vestiges humains presumes du paleolithique superieur par la methode du carbone 14 en spectrometrie de masse par accelerateur. Paleo 12:201-212		NA	NA	NA	NA	NA
614	44.97	1.02	11859	221	Eurasia	La Madeleine,Tursac,Dordogne,France	44.97	1.02	Reliable	GifA-95457	10190	100	100	100	11859	221	Equal	enfant bone (cranium)	AMS-C14	Homo sapiens	Human remains	Direct	Collagen								Gambier et al. 2000 Datation de vestiges humains prÃ©-sumÃ©s du PalÃ©olithique supÃ©rieur par la mÃ©thode du Carbone 14 en spectromÃ©trie de masse par accÃ©lÃ©rateur. Paleo 12:201-212.		NA	NA	NA	NA	NA
615	43.01	1.63	39362	634	Eurasia	Tuto de Camalhot,Saint-Jean-des-Verges,Ariege,France	43.01	1.63	Reliable	GifA-99093	34750	570	570	570	39362	634	Equal	bone	AMS-C14	Homo sapiens	Aurignacian industry	Within	Collagen								Zilhao et al. 2004. La Grotte des FÃ©es (Chatelperron, Allier) ou une interstratification Â« Chatelperronien-Aurignacien Â» illusoire. histoire des fouilles, stratigraphie et datations. PALEO		NA	70-80?	NA	NA	NA
616	43.01	1.63	36279	747	Eurasia	Tuto de Camalhot,Saint-Jean-des-Verges,Ariege,France	43.01	1.63	Reliable	GifA-99674	32180	570	570	570	36279	747	Equal		AMS-C14	Homo sapiens	Aurignacian industry	Within	Collagen								Zilhao et al. 2004. La Grotte des FÃ©es (Chatelperron, Allier) ou une interstratification Â« Chatelperronien-Aurignacien Â» illusoire. histoire des fouilles, stratigraphie et datations. PALEO		NA	70-80?	NA	NA	NA
617	43.01	1.63	28256	195	Eurasia	Tutto de Camalhot,Saint-Jean-des-Verges,,France	43.01	1.63	Reliable	LYON-996/GrA-14938	24220	160	160	160	28256	195	Equal	tooth bouquetin	AMS-C14	Homo sapiens	Gravettian industry	Within	Collagen								Juan-Foucher 2005/2006. Industrie osseuse decoree du Gravettien des Pyrenees. MUNIBE 57:95-111		NA		NA
618	43.01	1.63	28420	595	Eurasia	Tuto de Camalhot,Saint-Jean-des-Verges,Ariege,France	43.01	1.63	Reliable	Gif-2941	24200	600	600	600	28420	595	Equal	bone	C14	Homo sapiens	Aurignacian industry	Within	Collagen								Delibrias and Evin 1980 Bulletin de la SociÃ©tÃ© prÃ©historique franÃ§aise, T. 77, No. 7 (1980), pp. 215-224		NA	70-80?	NA	NA	NA
619	43.01	1.63	27583	115	Eurasia	Tutto de Camalhot,Saint-Jean-des-Verges,,France	43.01	1.63	Reliable	GrA-14939/LYON-997	23380	150	150	150	27583	115	Equal	Equus tooth	AMS-C14	Homo sapiens	Gravettian industry	Within	Collagen								Juan-Foucher 2005/2006. Industrie osseuse decoree du Gravettien des Pyrenees. MUNIBE 57:95-111		NA	NA	NA	NA	NA
620	43.01	1.63	27218	321	Eurasia	Tutto de Camalhot,Saint-Jean-des-Verges,,France	43.01	1.63	Reliable	Gif-2942	22980	330	330	330	27218	321	Equal	bone	C14	Homo sapiens	Gravettian industry	Within	Collagen								Delibrias and Evin 1980 Bulletin de la SociÃ©tÃ© prÃ©historique franÃ§aise, T. 77, No. 7 (1980), pp. 215-224		NA	NA	NA	NA	NA
621	42.96	1.61	42083	1184	Eurasia	Carane 3,Foix,,France	42.96	1.61	Reliable	LYON-856	37600	1300	1300	1300	42083	1184	Equal	Teeth	AMS-C14	Homo sapiens	Cultural layer	Within	Collagen								Foucher et al. 1999. Le site gravettien de la Carane-3 Foix, Ariege. Bulletin de la Societe prehistorique Ariege-Pyrenees		NA	1.4	NA
622	42.98	1.2	32048	562	Eurasia	Enlene,Montesquieu-Avantes,Ariege,France	42.98	1.2	Reliable	GifA-97306	27980	480	480	480	32048	562	Equal	metacarpal Cervus elaphus	AMS-C14	Homo sapiens	Cultural layer	Within	Collagen								Klaric et al 2007. Regional groups in the European Middle Gravettian: a reconsideration of the Rayssian technology. Antiquity 81:176-190.		NA	5	NA	NA	NA
623	42.96	1.61	30615	367	Eurasia	Carane 3,Foix,Pyrenees orientales,France	42.96	1.61	Reliable	GifA-100404	26490	390	390	390	30615	367	Equal	diaphyse indeterm.	AMS-C14	Homo sapiens	Cultural layer	Within	Collagen								Foucher and San Juan-Foucher 2008. DU SILEX, DE Lâ€™OS ET DES COQUILLAGES: MATIERES ET ESPACES GEOGRAPHIQUES DANS LE GRAVETTIEN PYRENEEN		NA	1.2 and 1.3	NA	NA	NA
624	42.98	1.2	30056	419	Eurasia	Enlene,Montesquieu-Avantes,Ariege,France	42.98	1.2	Reliable	LYON-1627/GrA-	25850	360	360	360	30056	419	Equal	Teeth from Q8-Q9	AMS-C14	Homo sapiens	Cultural layer	Within	Collagen								Foucher and San Juan-Foucher 2008. DU SILEX, DE Lâ€™OS ET DES COQUILLAGES: MATIERES ET ESPACES GEOGRAPHIQUES DANS LE GRAVETTIEN PYRENEEN		NA	5	NA
625	42.98	1.2	28664	387	Eurasia	Enlene,Montesquieu-Avantes,Ariege,France	42.98	1.2	Reliable	Gif-6656	24600	350	350	350	28664	387	Equal	bone	C14	Homo sapiens	Cultural layer	Within	Collagen								Foucher and San Juan-Foucher 2008. DU SILEX, DE Lâ€™OS ET DES COQUILLAGES: MATIERES ET ESPACES GEOGRAPHIQUES DANS LE GRAVETTIEN PYRENEEN		NA	5	NA	NA	NA
626	42.96	1.61	27868	244	Eurasia	Carane 3,Foix,Pyrenees orientales,France	42.96	1.61	Reliable	GifA-99245	23710	270	270	270	27868	244	Equal	bone Cervus from 1.2	AMS-C14	Homo sapiens	Cultural layer	Within	Collagen								Foucher et al. 1999. Le site gravettien de la Carane-3 Foix, Ariege. Bulletin de la Societe prehistorique Ariege-Pyrenees		NA	1.2 and 1.3	NA	NA	NA
627	42.95	1.13	16457	145	Eurasia	Tuc d'Audoubert, Cheval Rouge,Montesquieu-AvantÃ¨s,AriÃ¨ge,France	42.95	1.13	Reliable	Poz-8431	13640	80	80	80	16457	145	Equal	bone	AMS-C14	Homo sapiens	Cultural layer	Within	Collagen	Acceptable	AF	NA			Yes		Costamagno et al. 2015. Reexamining the timing of reindeer disappearance in southwestern France in the larger context of late glacial faunal turnover. Quaternary International.		Pretreatment assigned based on known standard protocols in Poznan radiocarbon lab (http://radiocarbon.pl/)	CR	NA
628	42.09	1.62	12975	172	Eurasia	Guilanya,Naves,Perpirineo de Lleida,Spain	42.09	1.62	Reliable	Ua-34297	11095	195	195	195	12975	172	Equal	human collagen	AMS-C14	Homo sapiens	Human remains	Direct	Collagen								Garcia-Guixé, E., Martínez-Moreno, J., Mora, R., Núñez, M. and Richards, M.P., 2009. Stable isotope analysis of human and animal remains from the Late Upper Palaeolithic site of Balma Guilanyà, southeastern Pre-Pyrenees, Spain. Journal of Archaeological Science, 36(4), pp.1018-1026.		NA	E-HB	NA
629	42.09	1.62	11882	396	Eurasia	Guilanya,Naves,Perpirineo de Lleida,Spain	42.09	1.62	Reliable	Ua-34298	10195	255	255	255	11882	396	Equal	human collagen	AMS-C14	Homo sapiens	Human remains	Direct	Collagen								Garcia-Guixé, E., Martínez-Moreno, J., Mora, R., Núñez, M. and Richards, M.P., 2009. Stable isotope analysis of human and animal remains from the Late Upper Palaeolithic site of Balma Guilanyà, southeastern Pre-Pyrenees, Spain. Journal of Archaeological Science, 36(4), pp.1018-1026.		NA	E-HB	NA
630	41.53	1.69	42262	824	Eurasia	Abric Romani,Capellades,Barcelona,Spain	41.53	1.69	Reliable	AA-8037B	37900	1000	1000	1000	42262	824	Equal	charcoal	AMS-C14	Homo sapiens	Cultural layer	Within	Charcoal	Not required	ABA	NA	No	No	Yes		Schmidt et al. 2012. Rapid climate change and variability of settlement patterns in Iberia during the Late Pleistocene. Quaternary International 274:179-204		Pretreatment assigned based on known standard protocols in Arizona AMS radiocarbon lab (Jull et al. 2002. Accelerator Mass Spectrometry at Arizonaâ€_)	2, above layer 2	NA	NA	NA
631	41.53	1.69	41721	838	Eurasia	Abric Romani,Capellades,Barcelona,Spain	41.53	1.69	Reliable	AA-7395	37290	990	990	990	41721	838	Equal	charcoal	AMS-C14	Homo sapiens	Cultural layer	Within	Charcoal	Not required	ABA	NA	No	No	Yes		Schmidt et al. 2012. Rapid climate change and variability of settlement patterns in Iberia during the Late Pleistocene. Quaternary International 274:179-204		Pretreatment assigned based on known standard protocols in Arizona AMS radiocarbon lab (Jull et al. 2002. Accelerator Mass Spectrometry at Arizonaâ€_)	2, above layer 2	NA	NA	NA
632	41.53	1.69	41235	804	Eurasia	Abric Romani,Capellades,Barcelona,Spain	41.53	1.69	Reliable	AA-6608	36740	920	920	920	41235	804	Equal	charcoal	AMS-C14	Homo sapiens	Cultural layer	Within	Charcoal	Not required	ABA	NA	No	No	Yes		Schmidt et al. 2012. Rapid climate change and variability of settlement patterns in Iberia during the Late Pleistocene. Quaternary International 274:179-204		Pretreatment assigned based on known standard protocols in Arizona AMS radiocarbon lab (Jull et al. 2002. Accelerator Mass Spectrometry at Arizonaâ€_)	2, above layer 2	NA	NA	NA
633	41.53	1.69	41137	575	Eurasia	Abric Romani,Capellades,Barcelona,Spain	41.53	1.69	Reliable	NzA-2311	36590	640	640	640	41137	575	Equal	Charcoal	AMS-C14	Homo sapiens	Cultural layer	Within	Charcoal	Not required		NA	No	No			Schmidt et al. 2012. Rapid climate change and variability of settlement patterns in Iberia during the Late Pleistocene. Quaternary International 274:179-204		NA	2, above layer 2	NA
634	41.53	1.69	40045	834	Eurasia	Abric Romani,Capellades,Barcelona,Spain	41.53	1.69	Reliable	AA-8037A	35400	810	810	810	40045	834	Equal	charcoal	AMS-C14	Homo sapiens	Cultural layer	Within	Charcoal	Not required	ABA	NA	No	No	Yes		Schmidt et al. 2012. Rapid climate change and variability of settlement patterns in Iberia during the Late Pleistocene. Quaternary International 274:179-204		Pretreatment assigned based on known standard protocols in Arizona AMS radiocarbon lab (Jull et al. 2002. Accelerator Mass Spectrometry at Arizonaâ€_)	2, above layer 2	NA	NA	NA
635	41.53	1.69	32503	706	Eurasia	Abric Romani,Capellades,Barcelona,Spain	41.53	1.69	Reliable	NzA-1817	28440	650	650	650	32503	706	Equal	Charcoal	AMS-C14	Homo sapiens	Cultural layer	Within	Charcoal				No	No			Schmidt et al. 2012. Rapid climate change and variability of settlement patterns in Iberia during the Late Pleistocene. Quaternary International 274:179-204		NA	2, above layer 2	NA
636	41.53	1.69	27372	475	Eurasia	Abric Romani,Capellades,Barcelona,Spain	41.53	1.69	Reliable	NzA-1818	23160	490	490	490	27372	475	Equal	Charcoal	AMS-C14	Homo sapiens	Cultural layer	Within	Charcoal				No	No			Schmidt et al. 2012. Rapid climate change and variability of settlement patterns in Iberia during the Late Pleistocene. Quaternary International 274:179-204		NA	2, above layer 2	NA
637	41.87	1.23	15833	111	Eurasia	Parco,Alos de Balaguer,Llerida,Spain	41.87	1.23	Reliable	OxA-10798	13175	60	60	60	15833	111	Equal	charcoal from hearth	AMS-C14	Homo sapiens	Clear hearth	Direct	Charcoal	Not required	ABA		No	No	Yes		Bronk Ramsey C. et al. 2002. Archaeometry 44: 1-149.		NA	II	NA
638	41.87	1.23	14777	280	Eurasia	Parco,Alos de Balaguer,Llerida,Spain	41.87	1.23	Reliable	OxA-10835	12560	130	130	130	14777	280	Equal	charcoal from hearth	AMS-C14	Homo sapiens	Clear hearth	Direct	Charcoal	Not required	ABA		No	No	Yes		Bronk Ramsey C. et al. 2002. Archaeometry 44: 1-149.		NA	II	NA
639	41.87	1.23	14612	206	Eurasia	Parco,Alos de Balaguer,Llerida,Spain	41.87	1.23	Reliable	OxA-10797	12460	60	60	60	14612	206	Equal	charcoal from hearth	AMS-C14	Homo sapiens	Clear hearth	Direct	Charcoal	Not required	ABA		No	No	Yes		Bronk Ramsey C. et al. 2002. Archaeometry 44: 1-149.		NA	II	NA
640	52.1	2.49	11111	604	Eurasia	North Sea,,,	52.1	2.49	Reliable	UtC-3750	9640	400	400	400	11111	604	Equal	human cranial bone	AMS-C14	Homo sapiens	Human remains	Direct	Collagen								Glimmerveen, J., Mol, D. and van der Plicht, H., 2006. The Pleistocene reindeer of the North Sea—initial palaeontological data and archaeological remarks. Quaternary International, 142, pp.242-246.		NA	collected by fishers	NA
641	50.71	2.21	19348	349	Eurasia	Hallines, Levert,Hallines,Pas-de-Calais,France	50.71	2.21	Reliable	Gif-1712	16000	300	300	300	19348	349	Equal	bone	C14	Homo sapiens	Cultural layer	Within	Collagen								Miller 2012 Mapping the expansion of the Northwest Magdalenian. Quaternary International 272-273: 209-230		NA	NA	NA	NA	NA
642	49.9	2.3	26657	299	Eurasia	Amiens Renancourt,Amiens,Somme,France	49.9	2.3	Reliable	Ly-633	22360	240	240	240	26657	299	Equal	Bone	C14	Homo sapiens	Chassean industry	Within	Collagen						No		Evin, J., Marien, G. and Pachiaudi, C., 1973. Lyon natural radiocarbon measurements IV. Radiocarbon, 15(3), pp.514-533.	Yes	NA	SONDAGE 13	Could not find this record in the literature. The same lab code (Ly-633) is reported in Evin et al 1973 Lyon natural radiocarbon measurements list IV, with a different age and geographical location
643	48.34	2.76	26788	553	Eurasia	La Pente-des-Brosses,Montigny-sur-Loing,Sein-et-Marne,France	48.34	2.76	Reliable	OxA-180	22500	600	600	600	26788	553	Equal	reindeer bone	AMS-C14	Homo sapiens	Cultural layer	Within	Collagen				No	No	Yes		Gowlett, J.A., Hall, E.T., Hedges, R.E. and Perry, C., 1986. Radiocarbon dates from the Oxford AMS system: Archaeometry datelist 3. Archaeometry, 28(1), pp.116-125.		NA	["residual clay pocket"]	NA
644	48.34	2.76	26546	571	Eurasia	La Pente-des-Brosses,Montigny-sur-Loing,Sein-et-Marne,France	48.34	2.76	Reliable	OxA-179	22200	600	600	600	26546	571	Equal	reindeer bone	AMS-C14	Homo sapiens	Cultural layer	Within	Collagen				No	No	Yes		Gowlett, J.A., Hall, E.T., Hedges, R.E. and Perry, C., 1986. Radiocarbon dates from the Oxford AMS system: Archaeometry datelist 3. Archaeometry, 28(1), pp.116-125.		NA	["residual clay pocket"]	NA
645	48.64	2.46	15519	489	Eurasia	Etiolles, Les Coudrays,Etiolles,Essonne,France	48.64	2.46	Reliable	OxA-139	13000	300	300	300	15519	489	Equal	bone from hearth N20 020 NÂ° 224	AMS-C14	Homo sapiens	Clear hearth	Direct	Collagen				No	No	Yes		Gowlett, J.A., Hall, E.T., Hedges, R.E. and Perry, C., 1986. Radiocarbon dates from the Oxford AMS system: Archaeometry datelist 3. Archaeometry, 28(1), pp.116-125.		NA		NA
646	48.64	2.46	15502	491	Eurasia	Etiolles, Les Coudrays,Etiolles,Essonne,France	48.64	2.46	Reliable	OxA-138	12990	300	300	300	15502	491	Equal	bone from hearth N20 - 121 NÂ° 157	AMS-C14	Homo sapiens	Clear hearth	Direct	Collagen				No	No	Yes		Gowlett, J.A., Hall, E.T., Hedges, R.E. and Perry, C., 1986. Radiocarbon dates from the Oxford AMS system: Archaeometry datelist 3. Archaeometry, 28(1), pp.116-125.		NA		NA
647	48.64	2.46	15390	373	Eurasia	Etiolles, Les Coudrays,Etiolles,Essonne,France	48.64	2.46	Reliable	OxA-175	12900	220	220	220	15390	373	Equal	bone from hearth N20.021, 332 A & B	AMS-C14	Homo sapiens	Clear hearth	Direct	Collagen				No	No	Yes		Gowlett, J.A., Hall, E.T., Hedges, R.E. and Perry, C., 1986. Radiocarbon dates from the Oxford AMS system: Archaeometry datelist 3. Archaeometry, 28(1), pp.116-125.		NA		NA
648	48.39	2.91	14508	599	Eurasia	Pincevent, La Grand-Paroisse,La Grande-Paroisse,Seine-et-Marne,France	48.39	2.91	Reliable	Gif-358	12300	400	400	400	14508	599	Equal	charcoal from hearth 3 house 1 from 10B21	C14	Homo sapiens	Clear hearth	Direct	Charcoal								Delibrias, G., Guillier, M.T. and Labeyrie, J., 1970. Gif natural radiocarbon measurements V. Radiocarbon, 12(2), pp.421-443.		NA	IV-H1	NA	NA	NA
649	48.39	2.91	13607	515	Eurasia	Pincevent, La Grand-Paroisse,La Grande-Paroisse,Seine-et-Marne,France	48.39	2.91	Reliable	Lv-292	11610	400	400	400	13607	515	Equal	charcoal from hearth 1, upper	C14	Homo sapiens	Clear hearth	Direct	Charcoal								Gilot, E., 1969. Louvain natural radiocarbon measurements VII. Radiocarbon, 11(1), pp.106-111.		NA	III	NA
650	48.39	2.91	13206	335	Eurasia	Pincevent, La Grand-Paroisse,La Grande-Paroisse,Seine-et-Marne,France	48.39	2.91	Reliable	Lv-293	11310	330	330	330	13206	335	Equal	charcoal from hearth 3	C14	Homo sapiens	Clear hearth	Direct	Charcoal								Gilot, E., 1969. Louvain natural radiocarbon measurements VII. Radiocarbon, 11(1), pp.106-111.		NA		NA
651	48.39	2.91	12736	704	Eurasia	Pincevent, La Grand-Paroisse,La Grande-Paroisse,Seine-et-Marne,France	48.39	2.91	Reliable	Lv-291	10920	540	540	540	12736	704	Equal	charcoal from hearth 1 upper	C14	Homo sapiens	Clear hearth	Direct	Charcoal								Gilot, E., 1969. Louvain natural radiocarbon measurements VII. Radiocarbon, 11(1), pp.106-111.		NA		NA
652	45.58	2.6	19191	195	Eurasia	Plantade,,Tarn/Garonne,France	45.58	2.6	Reliable	GifA-94185	15890	160	160	160	19191	195	Equal	human bone	AMS-C14	Homo sapiens	Human remains	Direct	Collagen								Taborin 1989		NA	c.n. inf.	NA	NA	NA
653	45.58	2.6	15150	236	Eurasia	Plantade,,Tarn/Garonne,France	45.58	2.6	Reliable	GifA-96326	12740	120	120	120	15150	236	Equal	human bone	AMS-C14	Homo sapiens	Human remains	Direct	Collagen								Taborin 1989		NA	c.n.sup.	NA	NA	NA
654	43.35	2.7	41559	509	Eurasia	Aldene, Coquille, Minerve, Fauzan,Cesseras,Herault,France	43.35	2.7	Reliable	Beta-178446	37080	620	620	620	41559	509	Equal	charcoal from stalagmitic floor below the Aurignacian level	AMS-C14	Homo sapiens	Cave art	Within	Charcoal	Not required	ABA	NA					Ambert et al. Attribution des gravures palÃ©olithiques de la grotte d'AldÃ¨ne (Cesseras, HÃ©rault) Ã lâ€™Aurignacien par la datation des remplissages gÃ©ologiques. Comptes Rendus Palevol 4:275-284		Pretreatment assigned based on known standard protocols in Beta Analytic (http://www.radiocarbon.com/pretreatment-carbon-dating.htm#Acid)	c4/c5	NA	NA	NA
655	43.09	2.98	34736	609	Eurasia	Crouzade,Gruissan,Aude,France	43.09	2.98	Reliable	ERL-9415	30640	640	640	640	34736	609	Equal	human bone	AMS-C14	Homo sapiens	Human remains	Direct	Collagen								Henry-Gambier & Sacchi 2008 La Crouzade V-VI (Aude, France): un des plus anciens fossiles dâ€™anatomie moderne en Europe Occidentale. Bulletins et MÃ©moires de la SociÃ©tÃ© dâ€™Anthropologie de Paris, n.s., t. 20, 2008, 1-2, p. 79-104		NA	10	NA	NA	NA
656	43.35	2.7	34288	206	Eurasia	Aldene, Coquille, Minerve, Fauzan,Cesseras,Herault,France	43.35	2.7	Reliable	Beta-188750	30260	220	220	220	34288	206	Equal	very small charcoals fragments	AMS-C14	Homo sapiens	Cave art	Within	Charcoal	Not required	ABA	NA					Ambert et al. Attribution des gravures palÃ©olithiques de la grotte d'AldÃ¨ne (Cesseras, HÃ©rault) Ã lâ€™Aurignacien par la datation des remplissages gÃ©ologiques. Comptes Rendus Palevol 4:275-284		Pretreatment assigned based on known standard protocols in Beta Analytic (http://www.radiocarbon.com/pretreatment-carbon-dating.htm#Acid)	c4/c5	NA	NA	NA
657	43.33	2.34	28588	427	Eurasia	Canecaude I,Villardonnel,Aude,France	43.33	2.34	Reliable	Gif-2710	24510	400	400	400	28588	427	Equal	bone	C14	Homo sapiens	Aurignacian industry	Within	Collagen								Delibrias and Evin 1974 Sommaire des datations 14C concernant la prÃ©histoire en France: 1. - Dates parues de 1955 Ã 1974. Bulletin de la SociÃ©tÃ© prÃ©historique franÃ§aise. Comptes rendus des sÃ©ances mensuelles 71: 149-156		NA	4	NA	NA	NA
658	42.16	2.75	44157	1306	Eurasia	Reclau Viver,,Catalogne,Spain	42.16	2.75	Reliable	OxA-3727	40000	1400	1400	1400	44157	1306	Equal	bone	AMS-C14	Homo sapiens	Cultural layer	Within	Collagen	Not reported	AI	NA	No	No	Yes		Schmidt et al. 2012. Rapid climate change and variability of settlement patterns in Iberia during the Late Pleistocene. Quaternary International 274:179-204		NA	T III 27/4, basal layer	NA
659	42.16	2.75	44007	1180	Eurasia	Arbreda,Serinya, Girone,Catalonia,Spain	42.16	2.75	Reliable	AA-3781	39900	1300	1300	1300	44007	1180	Equal	charcoal	AMS-C14	Homo sapiens	Cultural layer	Within	Charcoal	Not required	ABA	NA	No	No	Yes		Schmidt et al. 2012. Rapid climate change and variability of settlement patterns in Iberia during the Late Pleistocene. Quaternary International 274:179-204		Pretreatment assigned based on known standard protocols in Arizona AMS radiocarbon lab (Jull et al. 2002. Accelerator Mass Spectrometry at Arizonaâ€_)	E2 BE III4, B1 level H	NA	NA	NA
660	42.16	2.75	43022	1033	Eurasia	Arbreda,Serinya, Girone,Catalonia,Spain	42.16	2.75	Reliable	AA-3782	38700	1200	1200	1200	43022	1033	Equal	charcoal	AMS-C14	Homo sapiens	Cultural layer	Within	Charcoal	Not required	ABA	NA	No	No	Yes		Schmidt et al. 2012. Rapid climate change and variability of settlement patterns in Iberia during the Late Pleistocene. Quaternary International 274:179-204		Pretreatment assigned based on known standard protocols in Arizona AMS radiocarbon lab (Jull et al. 2002. Accelerator Mass Spectrometry at Arizonaâ€_)	E2 BE III4, B1 level H	NA	NA	NA
661	42.16	2.75	42087	830	Eurasia	Arbreda,SerinyÃ , Girone,Catalonia,Spain	42.16	2.75	Reliable	AA-3779	37700	1000	1000	1000	42087	830	Equal	charcoal	AMS-C14	Homo sapiens	Cultural layer	Within	Charcoal	Not required	ABA	NA	No	No	Yes		Schmidt et al. 2012. Rapid climate change and variability of settlement patterns in Iberia during the Late Pleistocene. Quaternary International 274:179-204		Pretreatment assigned based on known standard protocols in Arizona AMS radiocarbon lab (Jull et al. 2002. Accelerator Mass Spectrometry at Arizonaâ€_)	H top	NA	NA	NA
662	42.16	2.75	42087	830	Eurasia	Arbreda,Serinya, Girone,Catalonia,Spain	42.16	2.75	Reliable	AA-3780	37700	1000	1000	1000	42087	830	Equal	charcoal	AMS-C14	Homo sapiens	Cultural layer	Within	Charcoal	Not required	ABA	NA	No	No	Yes		Schmidt et al. 2012. Rapid climate change and variability of settlement patterns in Iberia during the Late Pleistocene. Quaternary International 274:179-204		Pretreatment assigned based on known standard protocols in Arizona AMS radiocarbon lab (Jull et al. 2002. Accelerator Mass Spectrometry at Arizonaâ€_)	E2 BE III2, B1 level H	NA	NA	NA
663	42.16	2.75	41767	846	Eurasia	Arbreda,Serinya, Girone,Catalonia,Spain	42.16	2.75	Reliable	OxA-3729	37340	1000	1000	1000	41767	846	Equal	bone	AMS-C14	Homo sapiens	Cultural layer	Within	Collagen	Not reported	AI	NA	No	No	Yes		Schmidt et al. 2012. Rapid climate change and variability of settlement patterns in Iberia during the Late Pleistocene. Quaternary International 274:179-204		NA	CE 103 (level H?)	NA
664	42.16	2.75	40121	835	Eurasia	Arbreda,SerinyÃ , Girone,Catalonia,Spain	42.16	2.75	Reliable	OxA-3730	35480	820	820	820	40121	835	Equal	bone	AMS-C14	Homo sapiens	Cultural layer	Within	Collagen	Not reported	AI	NA	No	No	Yes		Schmidt et al. 2012. Rapid climate change and variability of settlement patterns in Iberia during the Late Pleistocene. Quaternary International 274:179-204		NA	BE 111 (level H?)	NA
665	42.16	2.75	38125	932	Eurasia	Mollet,Serinya,Girona,Spain	42.16	2.75	Reliable	OxA-3728	33780	730	730	730	38125	932	Equal	bone	AMS-C14	Homo sapiens	Cultural layer	Within	Collagen	Not reported	AI	NA	No	No	Yes		Schmidt et al. 2012. Rapid climate change and variability of settlement patterns in Iberia during the Late Pleistocene. Quaternary International 274:179-204		NA	2020-03-02	NA
666	42.16	2.75	34872	228	Eurasia	Arbreda,Serinya, Girone,Catalonia,Spain	42.16	2.75	Reliable	OxA-19935	30950	220	220	220	34872	228	Equal	Pinus	AMS-C14	Homo sapiens	Aurignacian industry	Within	Charcoal	Not required	ABA	NA	No	No	Yes		Maroto et al. 2012. Current issues in late Middle Palaeolithic chronology: New assessments from Northern Iberia. Quaternary International 247: 15-25		NA	G (-4.85-4.95)	NA
667	42.16	2.75	34290	436	Eurasia	Reclau Viver,,Catalonia,Spain	42.16	2.75	Reliable	OxA-3726	30190	500	500	500	34290	436	Equal	bone	AMS-C14	Homo sapiens	Cultural layer	Within	Collagen	Not reported	AI	NA	No	No	Yes		Schmidt et al. 2012. Rapid climate change and variability of settlement patterns in Iberia during the Late Pleistocene. Quaternary International 274:179-204		NA	T III 23/3B, 4.4-4.6m	NA
668	41.39	2.15	22811	140	Eurasia	Xemeneia,,,Spain	41.39	2.15	Reliable	Beta-191695	18950	90	90	90	22811	140	Equal	bone	AMS-C14	Homo sapiens	Solutrean industry	Within	Collagen	Not reported	ABA	NA					Aura et al. 2012.The Solutrean-Magdalenian transition: A view from Iberia. Quaternary International 272-273:75-87		Pretreatment assigned based on known standard protocols in Beta Analytic (http://www.radiocarbon.com/pretreatment-carbon-dating.htm#Acid)	NA	NA	NA	NA
669	50.48	3.98	33272	227	Eurasia	Maisieres Canal, champ de fouille,Maisieres,Hainaut,Belgium	50.48	3.98	Reliable	OxA-17962	29060	170	170	170	33272	227	Equal	ivory from tusk of Mammoth, artefact	AMS-C14	Homo sapiens	Single artifact	Direct	Collagen	Acceptable	AF	NA	No	No	Yes		Haesaerts P & Damblon F. 2004. ERAUL 110: 27-28. Jacobi R.M. 2010. Antiquity 84: 26-40.		NA	unity M H (archaeological layer)	NA
670	50.48	3.98	32935	291	Eurasia	Maisieres Canal, champ de fouille,Maisieres,Hainaut,Belgium	50.48	3.98	Reliable	OxA-17947	28780	170	170	170	32935	291	Equal	ivory Mammoth tusk same as OxA-17946 from context J/K 10	AMS-C14	Homo sapiens	Gravettian industry	Within	Collagen	Acceptable	AF	NA	No	No	Yes		Pirson et al. 2012. Chronostratigraphic context of the Middle to Upper Palaeolithic transition: Recent data from Belgium. Quaternary International 259:78-94.		NA	unity M H (archaeological layer)	NA
671	50.48	3.98	32703	365	Eurasia	Maisieres Canal, champ de fouille,Maisieres,Hainaut,Belgium	50.48	3.98	Reliable	OxA-18010	28650	200	200	200	32703	365	Equal	Rangifer tarandus cut radius from contect M10	AMS-C14	Homo sapiens	Clear butchering	Direct	Collagen	Acceptable	AF	NA	No	No	Yes		Pirson et al. 2012. Chronostratigraphic context of the Middle to Upper Palaeolithic transition: Recent data from Belgium. Quaternary International 259:78-94.		NA	unity M H (archaeological layer)	NA
672	50.48	3.98	32522	346	Eurasia	Maisieres Canal, champ de fouille,Maisieres,Hainaut,Belgium	50.48	3.98	Reliable	OxA-18011	28540	180	180	180	32522	346	Equal	cf Rangifer tarandus cut femur from context L10	AMS-C14	Homo sapiens	Clear butchering	Direct	Collagen	Acceptable	AF	NA	No	No	Yes		Pirson et al. 2012. Chronostratigraphic context of the Middle to Upper Palaeolithic transition: Recent data from Belgium. Quaternary International 259:78-94.		NA	unity M H (archaeological layer)	NA
673	50.48	3.98	32273	323	Eurasia	Maisieres Canal, champ de fouille,Maisieres,Hainaut,Belgium	50.48	3.98	Reliable	OxA-18008	28370	170	170	170	32273	323	Equal	Mammoth cut rib from context n.d.	AMS-C14	Homo sapiens	Clear butchering	Direct	Collagen	Acceptable	AF	NA	No	No	Yes		Pirson et al. 2012. Chronostratigraphic context of the Middle to Upper Palaeolithic transition: Recent data from Belgium. Quaternary International 259:78-94.		NA	unity M H (archaeological layer)	NA
674	50.48	3.98	32165	299	Eurasia	Maisieres Canal, champ de fouille,Maisieres,Hainaut,Belgium	50.48	3.98	Reliable	OxA-17946	28290	150	150	150	32165	299	Equal	ivory Mammoth tusk same as OxA-17947 from context J/K 10	AMS-C14	Homo sapiens	Gravettian industry	Within	Collagen	Acceptable	AF	NA	No	No	Yes		Pirson et al. 2012. Chronostratigraphic context of the Middle to Upper Palaeolithic transition: Recent data from Belgium. Quaternary International 259:78-94.		NA	unity M H (archaeological layer)	NA
675	50.48	3.98	32174	433	Eurasia	Maisieres Canal, champ de fouille,Maisieres,Hainaut,Belgium	50.48	3.98	Reliable	GrN-23292	28240	300	300	300	32174	433	Equal	mammalian bone	C14	Homo sapiens	Gravettian industry	Within	Collagen								Pirson et al. 2012. Chronostratigraphic context of the Middle to Upper Palaeolithic transition: Recent data from Belgium. Quaternary International 259:78-94.		NA	unity M H (archaeological layer)	NA	NA	NA
676	50.48	3.98	32101	297	Eurasia	Maisieres Canal, champ de fouille,Maisieres,Hainaut,Belgium	50.48	3.98	Reliable	OxA-18013	28240	150	150	150	32101	297	Equal	Ursus cr. Arctos cut tibia from context M10	AMS-C14	Homo sapiens	Clear butchering	Direct	Collagen	Acceptable	AF	NA	No	No	Yes		Pirson et al. 2012. Chronostratigraphic context of the Middle to Upper Palaeolithic transition: Recent data from Belgium. Quaternary International 259:78-94.		NA	unity M H (archaeological layer)	NA
677	50.48	3.98	31989	299	Eurasia	Maisieres Canal, champ de fouille,Maisieres,Hainaut,Belgium	50.48	3.98	Reliable	OxA-18009	28150	160	160	160	31989	299	Equal	Mammoth gnawed carpal from context J 11	AMS-C14	Homo sapiens	Gravettian industry	Within	Collagen	Acceptable	AF	NA	No	No	Yes		Pirson et al. 2012. Chronostratigraphic context of the Middle to Upper Palaeolithic transition: Recent data from Belgium. Quaternary International 259:78-94.		NA	unity M H (archaeological layer)	NA
678	50.48	3.98	32539	1300	Eurasia	Maisieres Canal, champ de fouille,Maisieres,Hainaut,Belgium	50.48	3.98	Reliable	GrA-9273	28130	1250	1250	1250	32539	1300	Equal	Rangifer tarandus bone	AMS-C14	Homo sapiens	Gravettian industry	Within	Collagen	Not reported	AG	NA			Yes		Pirson et al. 2012. Chronostratigraphic context of the Middle to Upper Palaeolithic transition: Recent data from Belgium. Quaternary International 259:78-94.		Pretreatment assigned based on known standard protocols in Groningen Lab (e.g., Aerts-Bijma et al. 1997 AMS sample handling in Groningen)	unity M H (archaeological layer)	NA	NA	NA
679	50.48	3.98	31734	267	Eurasia	Maisieres Canal, champ de fouille,Maisieres,Hainaut,Belgium	50.48	3.98	Reliable	OxA-18007	27950	170	170	170	31734	267	Equal	Rangifer tarandus cut radius-ulna from contect K11	AMS-C14	Homo sapiens	Clear butchering	Direct	Collagen	Acceptable	AF	NA	No	No	Yes		Pirson et al. 2012. Chronostratigraphic context of the Middle to Upper Palaeolithic transition: Recent data from Belgium. Quaternary International 259:78-94.		NA	unity M H (archaeological layer)	NA
680	50.48	3.98	31527	188	Eurasia	Maisieres Canal, champ de fouille,Maisieres,Hainaut,Belgium	50.48	3.98	Reliable	OxA-18012	27780	160	160	160	31527	188	Equal	Lepus timidus , scraped tibia from context G8	AMS-C14	Homo sapiens	Clear butchering	Direct	Collagen	Acceptable	AF	NA	No	No	Yes		Pirson et al. 2012. Chronostratigraphic context of the Middle to Upper Palaeolithic transition: Recent data from Belgium. Quaternary International 259:78-94.		NA	unity M H (archaeological layer)	NA
681	47.59	3.76	52733	6141	Eurasia	Grotte du Renne, Arcy-sur-Cure,Arcy-sur-Cure,Yonne,France	47.59	3.76	Reliable	OxA-X-2279-44	48700	3600	3600	3600	52733	6141	Equal	bone collagen, Arcy 58 RXb Y13 (11C) fractured left upper M3 Equus ferus	AMS-C14	Controversial	Chatelperronian industry	Within	Collagen	Acceptable	AF	3.3	No	No	Yes		Higham et al. 2010. Chronology of the Grotte du Renne (France) and implications for the context of ornaments and human remains within the ChÃ¢telperronian. PNAS 107:20234-20239		NA	X	NA
682	47.59	3.76	47640	1482	Eurasia	Grotte du Renne, Arcy-sur-Cure,Arcy-sur-Cure,Yonne,France	47.59	3.76	Reliable	OxA-3465	45100	2800	2800	2800	47640	1482	Equal	bone	AMS-C14	Controversial	Chatelperronian industry	Within	Collagen	Not reported	AI	NA	No	No	Yes		Higham et al. 2010. Chronology of the Grotte du Renne (France) and implications for the context of ornaments and human remains within the ChÃ¢telperronian. PNAS 107:20234-20239		NA	IX	NA
683	47.59	3.76	45635	1763	Eurasia	Grotte du Renne, Arcy-sur-Cure,Arcy-sur-Cure,Yonne,France	47.59	3.76	Reliable	OxA-X-2226-12	41500	1900	1900	1900	45635	1763	Equal	bone collagen, Arcy 63 RXb2 07 1027 Right? Tbia midshaft fragment with cutmarks Rangifer tarandus	AMS-C14	Controversial	Clear butchering	Direct	Collagen	Acceptable	AF	3.3	No	No	Yes		Higham et al. 2010. Chronology of the Grotte du Renne (France) and implications for the context of ornaments and human remains within the ChÃ¢telperronian. PNAS 107:20234-20239		NA	X	NA
684	47.59	3.76	44784	1268	Eurasia	Grotte du Renne, Arcy-sur-Cure,Arcy-sur-Cure,Yonne,France	47.59	3.76	Reliable	OxA-X-2279-45	40900	1300	1300	1300	44784	1268	Equal	Arcy 61 RXB B9 342 fractures left upper M2	AMS-C14	Controversial	Chatelperronian industry	Within	Collagen	Acceptable	AF	3.3	No	No	Yes		Higham et al. 2010. Chronology of the Grotte du Renne (France) and implications for the context of ornaments and human remains within the ChÃ¢telperronian. PNAS 107:20234-20239		NA	X	NA
685	47.59	3.76	44999	1647	Eurasia	Grotte du Renne, Arcy-sur-Cure,Arcy-sur-Cure,Yonne,France	47.59	3.76	Reliable	OxA-21576	40800	1700	1700	1700	44999	1647	Equal	bone collagen? Arcy 59 Rxa B9 (55) left humerus fragment with cutmarks	AMS-C14	Controversial	Single artifact	Direct	Collagen	Acceptable	AF	3.2	No	No	Yes		Higham et al. 2010. Chronology of the Grotte du Renne (France) and implications for the context of ornaments and human remains within the ChÃ¢telperronian. PNAS 107:20234-20239		NA	X	NA
686	47.59	3.76	44541	1238	Eurasia	Grotte du Renne, Arcy-sur-Cure,Arcy-sur-Cure,Yonne,France	47.59	3.76	Reliable	OxA-X-2279-18	40600	1300	1300	1300	44541	1238	Equal	bone collagen, Arcy 61 RXb/c B10 2940 fractured left lower cheek tooth Equus ferus	AMS-C14	Controversial	Chatelperronian industry	Within	Collagen	Acceptable	AF	3.2	No	No	Yes		Higham et al. 2010. Chronology of the Grotte du Renne (France) and implications for the context of ornaments and human remains within the ChÃ¢telperronian. PNAS 107:20234-20239		NA	X	NA
687	47.59	3.76	44010	1070	Eurasia	Grotte du Renne, Arcy-sur-Cure,Arcy-sur-Cure,Yonne,France	47.59	3.76	Reliable	OxA-21683	40000	1200	1200	1200	44010	1070	Equal	Tooth, E. ferus, Arcy 58 RVIII Bil (64) fractured right lower cheek tooth	AMS-C14	Controversial	Chatelperronian industry	Within	Collagen	Acceptable	AF	3.3	No	No	Yes		Higham et al. 2010. Chronology of the Grotte du Renne (France) and implications for the context of ornaments and human remains within the ChÃ¢telperronian. PNAS 107:20234-20239		NA	VIII	NA
688	47.59	3.76	43700	754	Eurasia	Grotte du Renne, Arcy-sur-Cure,Arcy-sur-Cure,Yonne,France	47.59	3.76	Reliable	OxA-17843	39800	900	900	900	43700	754	Equal	Bone, R. tarandus, Arcy RIX Z14 113 rigtt astragalus with cut marks	AMS-C14	Controversial	Clear butchering	Direct	Collagen	Acceptable	AF	NA	No	No	Yes		Banadora, Higham e.a. 2010. PNAS1007963107; Zilhao e.a. 2011. Before Farming 2		NA	IX	NA
689	47.59	3.76	43384	1276	Eurasia	Grotte du Renne, Arcy-sur-Cure,Arcy-sur-Cure,Yonne,France	47.59	3.76	Reliable	OxA-X-2226-13	39000	1400	1400	1400	43384	1276	Equal	bone collagen, Arcy R56 A 13 Xc (191) fragmetn of right tibia with cutmarks Rangifer tarandus	AMS-C14	Controversial	Clear butchering	Direct	Collagen	Acceptable	AF	3.3	No	No	Yes		Higham et al. 2010. Chronology of the Grotte du Renne (France) and implications for the context of ornaments and human remains within the ChÃ¢telperronian. PNAS 107:20234-20239		NA	X	NA
690	47.59	3.76	43159	1152	Eurasia	Grotte du Renne, Arcy-sur-Cure,Arcy-sur-Cure,Yonne,France	47.59	3.76	Reliable	OxA-21574	38800	1300	1300	1300	43159	1152	Equal	Bone, R. tarandus, Arcy RIX Z14 113 rigtt astragalus with cut marks	AMS-C14	Controversial	Clear butchering	Direct	Collagen	Acceptable	AF	3.2	No	No	Yes		Higham et al. 2010. Chronology of the Grotte du Renne (France) and implications for the context of ornaments and human remains within the ChÃ¢telperronian. PNAS 107:20234-20239		NA	IX	NA
691	47.59	3.76	42859	588	Eurasia	Grotte du Renne, Arcy-sur-Cure,Arcy-sur-Cure,Yonne,France	47.59	3.76	Reliable	OxA-16696	38760	750	750	750	42859	588	Equal	bone collagen? Large mammal bone with cutmarks, indet.	AMS-C14	Controversial	Clear butchering	Direct	Collagen	Acceptable	AF	NA	No	No	Yes		Caron e.a. 2011. PLoS ONE e21545. Zilhao e.a. 2011. Before Farming 2		NA	X	NA
692	47.59	3.76	42926	819	Eurasia	Grotte du Renne, Arcy-sur-Cure,Arcy-sur-Cure,Yonne,France	47.59	3.76	Reliable	OxA-X-2279-46	38700	1000	1000	1000	42926	819	Equal	Arcy 61 RXb/c C9 2618 fractures left lower cheek tooth	AMS-C14	Controversial	Chatelperronian industry	Within	Collagen	Acceptable	AF	3.3	No	No	Yes		Higham et al. 2010. Chronology of the Grotte du Renne (France) and implications for the context of ornaments and human remains within the ChÃ¢telperronian. PNAS 107:20234-20239		NA	X	NA
693	47.59	3.76	42905	1157	Eurasia	Grotte du Renne, Arcy-sur-Cure,Arcy-sur-Cure,Yonne,France	47.59	3.76	Reliable	OxA-X-2226-7	38500	1300	1300	1300	42905	1157	Equal	bone collagen Arcy RXb 38 1262 left calcaneum with cutmarks Rangifer tarandus	AMS-C14	Controversial	Clear butchering	Direct	Collagen	Not acceptable		3.7	No	No	Yes		Higham et al. 2010. Chronology of the Grotte du Renne (France) and implications for the context of ornaments and human remains within the ChÃ¢telperronian. PNAS 107:20234-20239		NA	X	NA
694	47.59	3.76	42595	1043	Eurasia	Grotte du Renne, Arcy-sur-Cure,Arcy-sur-Cure,Yonne,France	47.59	3.76	Reliable	OxA-21595	38200	1200	1200	1200	42595	1043	Equal	Bone, Species indeter., Arcy R 56 XII Al2 (36) rib fragment with cut marks	AMS-C14	Controversial	Clear butchering	Direct	Collagen	Acceptable	AF	3.3	No	No	Yes		Higham et al. 2010. Chronology of the Grotte du Renne (France) and implications for the context of ornaments and human remains within the ChÃ¢telperronian. PNAS 107:20234-20239		NA	XII	NA
695	47.59	3.76	42549	1169	Eurasia	Grotte du Renne, Arcy-sur-Cure,Arcy-sur-Cure,Yonne,France	47.59	3.76	Reliable	OxA-21557	38100	1300	1300	1300	42549	1169	Equal	bone collagen Rxa Z12 14211 35 clearly modfied awl made from proximal metatarsal fragment shaped and ten polished surface Equus	AMS-C14	Controversial	Single artifact	Direct	Collagen	Acceptable	AF	3.3	No	No	Yes		Higham et al. 2010. Chronology of the Grotte du Renne (France) and implications for the context of ornaments and human remains within the ChÃ¢telperronian. PNAS 107:20234-20239		NA	X	NA
696	47.59	3.76	42237	715	Eurasia	Grotte du Renne, Arcy-sur-Cure,Arcy-sur-Cure,Yonne,France	47.59	3.76	Reliable	OxA-21565	37900	900	900	900	42237	715	Equal	bone collagen? Large mammal bone with cutmarks, indet.	AMS-C14	Controversial	Clear butchering	Direct	Collagen	Acceptable	AF	3.2	No	No	Yes		Higham et al. 2010. Chronology of the Grotte du Renne (France) and implications for the context of ornaments and human remains within the ChÃ¢telperronian. PNAS 107:20234-20239		NA	X	NA
697	47.59	3.76	41464	864	Eurasia	Grotte du Renne, Arcy-sur-Cure,Arcy-sur-Cure,Yonne,France	47.59	3.76	Reliable	OxA-21594	37000	1000	1000	1000	41464	864	Equal	Bone, R. tarandus, Arcy R XII Al2 (1) awi made from tibia fragment, shaped with surface contamination drilled through	AMS-C14	Controversial	Single artifact	Direct	Collagen	Acceptable	AF	3.3	No	No	Yes		Higham et al. 2010. Chronology of the Grotte du Renne (France) and implications for the context of ornaments and human remains within the ChÃ¢telperronian. PNAS 107:20234-20239		NA	XII	NA
698	47.59	3.76	41288	877	Eurasia	Grotte du Renne, Arcy-sur-Cure,Arcy-sur-Cure,Yonne,France	47.59	3.76	Reliable	OxA-21573	36800	1000	1000	1000	41288	877	Equal	Bone, R. tarandus, Arcy 58 R VIII WiO (84) Ieft scaphoid	AMS-C14	Controversial	Chatelperronian industry	Within	Collagen	Acceptable	AF	3.2	No	No	Yes		Higham et al. 2010. Chronology of the Grotte du Renne (France) and implications for the context of ornaments and human remains within the ChÃ¢telperronian. PNAS 107:20234-20239		NA	VIII	NA
699	47.59	3.76	41063	1214	Eurasia	Grotte du Renne, Arcy-sur-Cure,Arcy-sur-Cure,Yonne,France	47.59	3.76	Reliable	OxA-21569	36500	1300	1300	1300	41063	1214	Equal	Bone, R. tarandÃ_s, Arcy 56 R VII X13 119 tibia shaft fragment with cut marks	AMS-C14	Controversial	Single artifact	Direct	Collagen	Acceptable	AF	3.2	No	No	Yes		Higham et al. 2010. Chronology of the Grotte du Renne (France) and implications for the context of ornaments and human remains within the ChÃ¢telperronian. PNAS 107:20234-20239		NA	VII	NA
700	47.59	3.76	40767	1016	Eurasia	Grotte du Renne, Arcy-sur-Cure,Arcy-sur-Cure,Yonne,France	47.59	3.76	Reliable	OxA-21592	36200	1100	1100	1100	40767	1016	Equal	bone collagen?Arcy 1960 RXb2 W9 (2) awl made from metapodial fragment (Note: produced 2.25%N) Rangifer tarandus	AMS-C14	Controversial	Single artifact	Direct	Collagen	Acceptable	AF	3.4	No	No	Yes		Higham et al. 2010. Chronology of the Grotte du Renne (France) and implications for the context of ornaments and human remains within the ChÃ¢telperronian. PNAS 107:20234-20239		NA	X	NA
701	47.59	3.76	40090	778	Eurasia	Grotte du Renne, Arcy-sur-Cure,Arcy-sur-Cure,Yonne,France	47.59	3.76	Reliable	OxA-X-2279-14	35450	750	750	750	40090	778	Equal	Tooth, E. ferus, Arcy 58 RV1I1 0)12 (132) fractured upper right M2	AMS-C14	Controversial	Chatelperronian industry	Within	Collagen	Acceptable	AF	3.3	No	No	Yes		Higham et al. 2010. Chronology of the Grotte du Renne (France) and implications for the context of ornaments and human remains within the ChÃ¢telperronian. PNAS 107:20234-20239		NA	VIII	NA
702	47.59	3.76	39949	932	Eurasia	Grotte du Renne, Arcy-sur-Cure,Arcy-sur-Cure,Yonne,France	47.59	3.76	Reliable	OxA-21593	35300	900	900	900	39949	932	Equal	bone collagen, Arcy RXb2 Z1' 1628 right naviculo-cuboid with cutmarks, Rangifer tarandus	AMS-C14	Controversial	Clear butchering	Direct	Collagen	Acceptable	AF	3.3	No	No	Yes		Higham et al. 2010. Chronology of the Grotte du Renne (France) and implications for the context of ornaments and human remains within the ChÃ¢telperronian. PNAS 107:20234-20239		NA	X	NA
703	47.59	3.76	39634	711	Eurasia	Grotte du Renne, Arcy-sur-Cure,Arcy-sur-Cure,Yonne,France	47.59	3.76	Reliable	OxA-21682	35000	650	650	650	39634	711	Equal	Tooth, E. ferus, Arcy 51 RVII C13 (90) fractured right upper M2	AMS-C14	Controversial	Chatelperronian industry	Within	Collagen	Acceptable	AF	3.3	No	No	Yes		Higham et al. 2010. Chronology of the Grotte du Renne (France) and implications for the context of ornaments and human remains within the ChÃ¢telperronian. PNAS 107:20234-20239		NA	VII	NA
704	47.59	3.76	39471	663	Eurasia	Grotte du Renne, Arcy-sur-Cure,Arcy-sur-Cure,Yonne,France	47.59	3.76	Reliable	OxA-X-2279-12	34850	600	600	600	39471	663	Equal	Tooth, E. ferus, Arcy 51 RVII C13 (90) fractured right upper M1/M2	AMS-C14	Controversial	Chatelperronian industry	Within	Collagen	Acceptable	AF	3.3	No	No	Yes		Higham et al. 2010. Chronology of the Grotte du Renne (France) and implications for the context of ornaments and human remains within the ChÃ¢telperronian. PNAS 107:20234-20239		NA	VI	NA
705	47.59	3.76	39371	859	Eurasia	Grotte du Renne, Arcy-sur-Cure,Arcy-sur-Cure,Yonne,France	47.59	3.76	Reliable	OxA-21591	34750	750	750	750	39371	859	Equal	bone collagen?Arcy 61 RXb1c A11 2665 curmarked ans smashed distal fragment of right humerus Rangifer tarandus	AMS-C14	Controversial	Clear butchering	Direct	Collagen	Acceptable	AF	3.3	No	No	Yes		Higham et al. 2010. Chronology of the Grotte du Renne (France) and implications for the context of ornaments and human remains within the ChÃ¢telperronian. PNAS 107:20234-20239		NA	X	NA
706	47.59	3.76	39250	940	Eurasia	Grotte du Renne, Arcy-sur-Cure,Arcy-sur-Cure,Yonne,France	47.59	3.76	Reliable	OxA-21577	34650	800	800	800	39250	940	Equal	bone collagen, Arcy 59 Rxa B11 3960 right astragalus with cutmarks Rangifer tarandus	AMS-C14	Controversial	Clear butchering	Direct	Collagen	Acceptable	AF	3.2	No	No	Yes		Higham et al. 2010. Chronology of the Grotte du Renne (France) and implications for the context of ornaments and human remains within the ChÃ¢telperronian. PNAS 107:20234-20239		NA	X	NA
707	47.59	3.76	39188	950	Eurasia	Grotte du Renne, Arcy-sur-Cure,Arcy-sur-Cure,Yonne,France	47.59	3.76	Reliable	OxA-21570	34600	800	800	800	39188	950	Equal	Bone, R. tarandus, Arcy R Vil Dli (315) proximal left phalange wfth cut marks	AMS-C14	Controversial	Clear butchering	Direct	Collagen	Acceptable	AF	3.2	No	No	Yes		Higham et al. 2010. Chronology of the Grotte du Renne (France) and implications for the context of ornaments and human remains within the ChÃ¢telperronian. PNAS 107:20234-20239		NA	VII	NA
708	47.59	3.76	39193	889	Eurasia	Grotte du Renne, Arcy-sur-Cure,Arcy-sur-Cure,Yonne,France	47.59	3.76	Reliable	OxA-21572	34600	750	750	750	39193	889	Equal	Bone, R. tarandus, Arcy R Vit b A13 (66) distal right metacarpal wfth cut marks	AMS-C14	Controversial	Clear butchering	Direct	Collagen	Acceptable	AF	3.3	No	No	Yes		Higham et al. 2010. Chronology of the Grotte du Renne (France) and implications for the context of ornaments and human remains within the ChÃ¢telperronian. PNAS 107:20234-20239		NA	VII	NA
709	47.59	3.76	38472	962	Eurasia	Grotte du Renne, Arcy-sur-Cure,Arcy-sur-Cure,Yonne,France	47.59	3.76	Reliable	OxA-21571	34050	750	750	750	38472	962	Equal	Bone, R. tarandus, Arcy R Vit b Cl (392) distal right tibia with cut marks	AMS-C14	Controversial	Clear butchering	Direct	Collagen	Acceptable	AF	3.2	No	No	Yes		Higham et al. 2010. Chronology of the Grotte du Renne (France) and implications for the context of ornaments and human remains within the ChÃ¢telperronian. PNAS 107:20234-20239		NA	VII	NA
710	47.59	3.76	38301	343	Eurasia	Grotte du Renne, Arcy-sur-Cure,Arcy-sur-Cure,Yonne,France	47.59	3.76	Reliable	GrN-1742	33860	250	250	250	38301	343	Equal	charred bone residue	C14	Controversial	Chatelperronian industry	Within	Burnt bone	Not reported	Not reported	NA	No	No	No		David et al. 2001. Le ChÃ¢telperronien de la grotte du Renne Ã Arcy-sur-Cure (Yonne). DonnÃ©es sÃ©dimentologiques et chronostratigraphiques. Bulletin de la Societe prehistorique francaise. 98:207-230		NA	VIII	NA	NA	NA
711	47.59	3.76	37753	565	Eurasia	Grotte du Renne, Arcy-sur-Cure,Arcy-sur-Cure,Yonne,France	47.59	3.76	Reliable	GrN-1736	33500	400	400	400	37753	565	Equal	ash/burnt bones	C14	Controversial	Chatelperronian industry	Within	Burnt bone	Not reported	Not reported	NA	No	No	No		David et al. 2001. Le ChÃ¢telperronien de la grotte du Renne Ã Arcy-sur-Cure (Yonne). DonnÃ©es sÃ©dimentologiques et chronostratigraphiques. Bulletin de la Societe prehistorique francaise. 98:207-230		NA	VIII	NA	NA	NA
712	47.59	3.76	37600	1630	Eurasia	Grotte du Renne, Arcy-sur-Cure,Arcy-sur-Cure,Yonne,France	47.59	3.76	Reliable	Ly-2163	33000	1400	1400	1400	37600	1630	Equal	bone collagen	C14	Controversial	Chatelperronian industry	Within	Collagen	Not reported	Not reported	NA	No	No	No		David et al. 2001. Le ChÃ¢telperronien de la grotte du Renne Ã Arcy-sur-Cure (Yonne). DonnÃ©es sÃ©dimentologiques et chronostratigraphiques. Bulletin de la Societe prehistorique francaise. 98:207-230		NA	VIII	NA
713	47.59	3.76	36160	708	Eurasia	Grotte du Renne, Arcy-sur-Cure,Arcy-sur-Cure,Yonne,France	47.59	3.76	Reliable	OxA-21575	32100	550	550	550	36160	708	Equal	Bone, R. tarandus, Arcy RIX Bi 3 501 right astragalus with cut markt	AMS-C14	Controversial	Clear butchering	Direct	Collagen	Acceptable	AF	3.2	No	No	Yes		Higham et al. 2010. Chronology of the Grotte du Renne (France) and implications for the context of ornaments and human remains within the ChÃ¢telperronian. PNAS 107:20234-20239		NA	IX	NA
714	47.59	3.76	36506	1418	Eurasia	Grotte du Renne, Arcy-sur-Cure,Arcy-sur-Cure,Yonne,France	47.59	3.76	Reliable	Ly-5062	32000	1200	1200	1200	36506	1418	Equal	bone collagen	C14	Controversial	Chatelperronian industry	Within	Collagen	Not reported	Not reported	NA	No	No	No		David et al. 2001. Le ChÃ¢telperronien de la grotte du Renne Ã Arcy-sur-Cure (Yonne). DonnÃ©es sÃ©dimentologiques et chronostratigraphiques. Bulletin de la Societe prehistorique francaise. 98:207-230		NA	VIII	NA
715	47.59	3.76	36003	1412	Eurasia	Grotte du Renne, Arcy-sur-Cure,Arcy-sur-Cure,Yonne,France	47.59	3.76	Reliable	Ly-5063	31500	1200	1200	1200	36003	1412	Equal	burnt bone	C14	Controversial	Chatelperronian industry	Within	Collagen	Not reported	Not reported	NA	No	No	No		David et al. 2001. Le ChÃ¢telperronien de la grotte du Renne Ã Arcy-sur-Cure (Yonne). DonnÃ©es sÃ©dimentologiques et chronostratigraphiques. Bulletin de la Societe prehistorique francaise. 98:207-230		NA	IX	NA
716	47.59	3.76	34731	251	Eurasia	Grotte du Renne, Arcy-sur-Cure,Arcy-sur-Cure,Yonne,France	47.59	3.76	Reliable	GrN-1717	30800	250	250	250	34731	251	Equal	charred bone residu	C14	Homo sapiens	Aurignacian industry	Within	Burnt bone	Not reported	Not reported	NA	No	No	No		David et al. 2001. Le ChÃ¢telperronien de la grotte du Renne Ã Arcy-sur-Cure (Yonne). DonnÃ©es sÃ©dimentologiques et chronostratigraphiques. Bulletin de la Societe prehistorique francaise. 98:207-230		NA	VII	NA	NA	NA
717	47.59	3.76	34031	188	Eurasia	Grotte du Renne, Arcy-sur-Cure,Arcy-sur-Cure,Yonne,France	47.59	3.76	Reliable	EVA-79	29930	208	208	208	34031	188	Equal	bone 58 R VII C7 b	AMS-C14	Homo sapiens	Chatelperronian industry	Within	Collagen	Acceptable	AF	3.2	No	No	Yes		Hublin et al. 2012 Radiocarbon dates from the Grotte du Renne and Saint-CÃ©saire support a Neandertal origin for the ChÃ¢telperronian. PNAS 109:18743-18748		NA	VII	NA	NA	NA
718	47.59	3.77	32256	544	Eurasia	Grande Grotte,Arcy-sur-Cure,Yonne,France	47.59	3.77	Reliable	GifA-91370	28250	430	430	430	32256	544	Equal	charcoal	AMS-C14	Homo sapiens	Gravettian industry	Within	Charcoal								Lacarriere et al. 2015. Les Bossats (Ormesson, Paris basin, France): A new early Gravettian bison processing camp. Quaternary International. 359-360:520-534.		NA	NA	NA	NA	NA
719	47.59	3.77	31992	527	Eurasia	Grande Grotte,Arcy-sur-Cure,Yonne,France	47.59	3.77	Reliable	GifA-95620	27950	440	440	440	31992	527	Equal	burnt bone	AMS-C14	Homo sapiens	Gravettian industry	Within	Burnt bone								Lacarriere et al. 2015. Les Bossats (Ormesson, Paris basin, France): A new early Gravettian bison processing camp. Quaternary International. 359-360:520-534.		NA	NA	NA	NA	NA
720	47.59	3.77	31651	449	Eurasia	Grande Grotte,Arcy-sur-Cure,Yonne,France	47.59	3.77	Reliable	GifA-92330	27630	400	400	400	31651	449	Equal	charcoal	AMS-C14	Homo sapiens	Gravettian industry	Within	Charcoal								Lacarriere et al. 2015. Les Bossats (Ormesson, Paris basin, France): A new early Gravettian bison processing camp. Quaternary International. 359-360:520-534.		NA	NA	NA	NA	NA
721	47.59	3.77	31140	331	Eurasia	Grande Grotte,Arcy-sur-Cure,Yonne,France	47.59	3.77	Reliable	GifA-98185	27080	410	410	410	31140	331	Equal	Mouchage de torche (terminus ante quem for art)	AMS-C14	Homo sapiens	Gravettian industry	Within	Charcoal								Lacarriere et al. 2015. Les Bossats (Ormesson, Paris basin, France): A new early Gravettian bison processing camp. Quaternary International. 359-360:520-534.		NA	NA	NA	NA	NA
722	47.59	3.77	30596	371	Eurasia	Grande Grotte,Arcy-sur-Cure,Yonne,France	47.59	3.77	Reliable	GifA-98184	26470	390	390	390	30596	371	Equal	mouchage de torche (terminus ante quem for art), salle des noyaux de cerise	AMS-C14	Homo sapiens	Gravettian industry	Within	Charcoal								Lacarriere et al. 2015. Les Bossats (Ormesson, Paris basin, France): A new early Gravettian bison processing camp. Quaternary International. 359-360:520-534.		NA	NA	NA	NA	NA
723	47.59	3.77	30353	483	Eurasia	Grande Grotte,Arcy-sur-Cure,Yonne,France	47.59	3.77	Reliable	OxA-5003	26250	500	500	500	30353	483	Equal	charred bone, sol frise rouge	AMS-C14	Homo sapiens	Gravettian industry	Within	Burnt bone				No	No	Yes		Lacarriere et al. 2015. Les Bossats (Ormesson, Paris basin, France): A new early Gravettian bison processing camp. Quaternary International. 359-360:520-534.		NA		NA
724	47.59	3.76	29698	473	Eurasia	Grotte du Renne, Arcy-sur-Cure,Arcy-sur-Cure,Yonne,France	47.59	3.76	Reliable	GrN-4251	25500	380	380	380	29698	473	Equal	charred bone residu	C14	Homo sapiens	Chatelperronian industry	Within	Burnt bone	Not reported	Not reported	NA	No	No	No		David et al. 2001. Le ChÃ¢telperronien de la grotte du Renne Ã Arcy-sur-Cure (Yonne). DonnÃ©es sÃ©dimentologiques et chronostratigraphiques. Bulletin de la Societe prehistorique francaise. 98:207-230		NA	Xb	NA	NA	NA
725	47.59	3.76	28560	386	Eurasia	Grotte du Renne, Arcy-sur-Cure,Arcy-sur-Cure,Yonne,France	47.59	3.76	Reliable	GrN-4216	24500	360	360	360	28560	386	Equal	charred bone "extra"	C14	Homo sapiens	Chatelperronian industry	Within	Burnt bone	Not reported	Not reported	NA	No	No	No		David et al. 2001. Le ChÃ¢telperronien de la grotte du Renne Ã Arcy-sur-Cure (Yonne). DonnÃ©es sÃ©dimentologiques et chronostratigraphiques. Bulletin de la Societe prehistorique francaise. 98:207-230		NA	Xb	NA	NA	NA
726	47.59	3.76	27447	169	Eurasia	Grotte du Renne, Arcy-sur-Cure,Arcy-sur-Cure,Yonne,France	47.59	3.76	Reliable	OxA-21568	23180	210	210	210	27447	169	Equal	Antier R. tarandus, Arcy R V Z8 754, antler with groove and splinter working	AMS-C14	Homo sapiens	Single artifact	Direct	Collagen	Acceptable	AF	3.4	No	No	Yes		Higham et al. 2010. Chronology of the Grotte du Renne (France) and implications for the context of ornaments and human remains within the ChÃ¢telperronian. PNAS 107:20234-20239		NA	V	NA
727	47.59	3.76	27406	161	Eurasia	Grotte du Renne, Arcy-sur-Cure,Arcy-sur-Cure,Yonne,France	47.59	3.76	Reliable	OxA-X-2222-21	23120	190	190	190	27406	161	Equal	bone collagen?Arcy Rxa 37 (98) left tibia fragment (retouchoir)	AMS-C14	Homo sapiens	Single artifact	Direct	Collagen	Not acceptable	AF	3.6	No	No	Yes		Higham et al. 2010. Chronology of the Grotte du Renne (France) and implications for the context of ornaments and human remains within the ChÃ¢telperronian. PNAS 107:20234-20239		NA	X	NA
728	47.59	3.76	27359	188	Eurasia	Grotte du Renne, Arcy-sur-Cure,Arcy-sur-Cure,Yonne,France	47.59	3.76	Reliable	OxA-21567	23070	210	210	210	27359	188	Equal	Antler Rangifer tarandus baton percÃ©, same as OxA-17476	AMS-C14	Homo sapiens	Single artifact	Direct	Collagen	Acceptable	AF	3.3	No	No	Yes		Higham et al. 2010. Chronology of the Grotte du Renne (France) and implications for the context of ornaments and human remains within the ChÃ¢telperronian. PNAS 107:20234-20239		NA	V	NA
729	47.59	3.76	25485	176	Eurasia	Grotte du Renne, Arcy-sur-Cure,Arcy-sur-Cure,Yonne,France	47.59	3.76	Reliable	OxA-21590	21150	160	160	160	25485	176	Equal	bone collagen, Arcy 1961 RXb1 T20 720 (43) clearly worked awl, surface consolidation (1.7%N) Equus f.	AMS-C14	Homo sapiens	Single artifact	Direct	Collagen	Acceptable	AF	3.2	No	No	Yes		Higham et al. 2010. Chronology of the Grotte du Renne (France) and implications for the context of ornaments and human remains within the ChÃ¢telperronian. PNAS 107:20234-20239		NA	X	NA
730	47.59	3.76	19046	461	Eurasia	Grotte du Renne, Arcy-sur-Cure,Arcy-sur-Cure,Yonne,France	47.59	3.76	Reliable	L-340C	15700	400	400	400	19046	461	Equal	Charred bone	C14	Homo sapiens	Chatelperronian industry	Within	Burnt bone	Not reported	Not reported	NA	No	No			Higham et al. 2010. Chronology of the Grotte du Renne (France) and implications for the context of ornaments and human remains within the ChÃ¢telperronian. PNAS 107:20234-20239		NA	IX	NA
731	47.59	3.76	6556	422	Eurasia	Grotte du Renne, Arcy-sur-Cure,Arcy-sur-Cure,Yonne,France	47.59	3.76	Reliable	EVA-47	5703	380	380	380	6556	422	Equal		AMS-C14	Homo sapiens	Chatelperronian industry	Within	Collagen	Acceptable	AF	3.2	No	No	Yes		Hublin et al. 2012 Radiocarbon dates from the Grotte du Renne and Saint-CÃ©saire support a Neandertal origin for the ChÃ¢telperronian. PNAS 109:18743-18748		NA	IXa	NA	NA	NA
732	47.59	3.76	39003	918	Eurasia	Grotte du Renne, Arcy-sur-Cure,Arcy-sur-Cure,Yonne,France	47.59	3.76	Reliable	OxA-8452 (LYON-895)	34450	750	750	750	39003	918	Equal	human teeth Y11-210	AMS-C14	Homo sp.	Human remains	Direct	Collagen	Acceptable	AF	NA	No	No	Yes		Higham et al. 2010. Chronology of the Grotte du Renne (France) and implications for the context of ornaments and human remains within the ChÃ¢telperronian. PNAS 107:20234-20239		NA	Xb2	NA
733	46.41	3.64	43494	365	Eurasia	Fees,Chatelperron,Allier,France	46.41	3.64	Reliable	OxA-14319	39780	390	390	390	43494	365	Equal	bone B4(3)	AMS-C14	Homo sapiens	Aurignacian industry	Within	Collagen	Acceptable	AF	3.2	No	No	Yes		Gravina et al. 2005. Radiocarbon dating of interstratified Neanderthal and early modern human occupations at the Chatelperronian type-site. Nature 438:doi:10.1038/nature04006		NA	B4	NA
734	46.41	3.64	40160	347	Eurasia	Fees,Chatelperron,Allier,France	46.41	3.64	Reliable	OxA-14318	35540	280	280	280	40160	347	Equal	bone B4(1)	AMS-C14	Homo sapiens	Aurignacian industry	Within	Collagen	Acceptable	AF	3.2	No	No	Yes		Gravina et al. 2005. Radiocarbon dating of interstratified Neanderthal and early modern human occupations at the Chatelperronian type-site. Nature 438:doi:10.1038/nature04006		NA	B4	NA
735	46.41	3.64	44232	549	Eurasia	Fees,Chatelperron,Allier,France	46.41	3.64	Reliable	OxA-13621	40650	600	600	600	44232	549	Equal	bone B5A	AMS-C14	Homo sp.	Chatelperronian industry	Within	Collagen	Acceptable	AF	3.2	No	No	Yes		Gravina et al. 2005. Radiocarbon dating of interstratified Neanderthal and early modern human occupations at the Chatelperronian type-site. Nature 438:doi:10.1038/nature04006		NA	B 5	NA
736	46.41	3.64	43060	311	Eurasia	Fees,Chatelperron,Allier,France	46.41	3.64	Reliable	OxA-14320	39240	380	380	380	43060	311	Equal	bone B5(2)	AMS-C14	Homo sp.	Chatelperronian industry	Within	Collagen	Acceptable	AF	3.2	No	No	Yes		Gravina et al. 2005. Radiocarbon dating of interstratified Neanderthal and early modern human occupations at the Chatelperronian type-site. Nature 438:doi:10.1038/nature04006		NA	B 5	NA
737	46.41	3.64	43087	487	Eurasia	Fees,Chatelperron,Allier,France	46.41	3.64	Reliable	OxA-13622	39150	600	600	600	43087	487	Equal	bone B5B	AMS-C14	Homo sp.	Chatelperronian industry	Within	Collagen	Acceptable	AF	3.2	No	No	Yes		Gravina et al. 2005. Radiocarbon dating of interstratified Neanderthal and early modern human occupations at the Chatelperronian type-site. Nature 438:doi:10.1038/nature04006		NA	B 5	NA
738	46.41	3.64	40970	342	Eurasia	Fees,Chatelperron,Allier,France	46.41	3.64	Reliable	OxA-14165	36340	320	320	320	40970	342	Equal	bone B1/3A	AMS-C14	Homo sp.	Chatelperronian industry	Within	Collagen	Acceptable	AF	3.2	No	No	Yes		Gravina et al. 2005. Radiocarbon dating of interstratified Neanderthal and early modern human occupations at the Chatelperronian type-site. Nature 438:doi:10.1038/nature04006		NA	B1 to B3	NA
739	46.41	3.64	40825	702	Eurasia	Fees,Chatelperron,Allier,France	46.41	3.64	Reliable	OxA-13724	36250	750	750	750	40825	702	Equal	bone B1/3H	AMS-C14	Homo sp.	Chatelperronian industry	Within	Collagen	Acceptable	AF	3.2	No	No	Yes		Gravina et al. 2005. Radiocarbon dating of interstratified Neanderthal and early modern human occupations at the Chatelperronian type-site. Nature 438:doi:10.1038/nature04006		NA	B1 to B3	NA
740	46.41	3.64	40589	940	Eurasia	Fees,Chatelperron,Allier,France	46.41	3.64	Reliable	OxA-13723	36000	1000	1000	1000	40589	940	Equal	bone B1/3F	AMS-C14	Homo sp.	Chatelperronian industry	Within	Collagen	Acceptable	AF	3.2	No	No	Yes		Gravina et al. 2005. Radiocarbon dating of interstratified Neanderthal and early modern human occupations at the Chatelperronian type-site. Nature 438:doi:10.1038/nature04006		NA	B1 to B3	NA
741	46.41	3.64	40538	423	Eurasia	Fees,Chatelperron,Allier,France	46.41	3.64	Reliable	OxA-13618	35890	380	380	380	40538	423	Equal	bone B1/3C	AMS-C14	Homo sp.	Chatelperronian industry	Within	Collagen	Acceptable	AF	3.4	No	No	Yes		Gravina et al. 2005. Radiocarbon dating of interstratified Neanderthal and early modern human occupations at the Chatelperronian type-site. Nature 438:doi:10.1038/nature04006		NA	B1 to B3	NA
742	46.41	3.64	40012	524	Eurasia	Fees,Chatelperron,Allier,France	46.41	3.64	Reliable	OxA-13619	35400	450	450	450	40012	524	Equal	bone B1/3D	AMS-C14	Homo sp.	Chatelperronian industry	Within	Collagen	Acceptable	AF	3.4	No	No	Yes		Gravina et al. 2005. Radiocarbon dating of interstratified Neanderthal and early modern human occupations at the Chatelperronian type-site. Nature 438:doi:10.1038/nature04006		NA	B1 to B3	NA
743	46.41	3.64	39481	392	Eurasia	Fees,Chatelperron,Allier,France	46.41	3.64	Reliable	OxA-14166	34940	330	330	330	39481	392	Equal	bone B1/3E	AMS-C14	Homo sp.	Chatelperronian industry	Within	Collagen	Acceptable	AF	3.2	No	No	Yes		Gravina et al. 2005. Radiocarbon dating of interstratified Neanderthal and early modern human occupations at the Chatelperronian type-site. Nature 438:doi:10.1038/nature04006		NA	B1 to B3	NA
744	46.41	3.64	39141	563	Eurasia	Fees,Chatelperron,Allier,France	46.41	3.64	Reliable	OxA-13617	34550	500	500	500	39141	563	Equal	bone B1/3B	AMS-C14	Homo sp.	Chatelperronian industry	Within	Collagen	Acceptable	AF	3.3	No	No	Yes		Gravina et al. 2005. Radiocarbon dating of interstratified Neanderthal and early modern human occupations at the Chatelperronian type-site. Nature 438:doi:10.1038/nature04006		NA	B1 to B3	NA
745	45.06	3.87	35311	2000	Eurasia	Les Rivaux, Loc. 1,Espaly-St-Marcel,,France	45.06	3.87	Reliable	Ly-1988	30600	1600	1600	1600	35311	2000	Equal	horse bones	C14	Homo sapiens	Cultural layer	Within	Collagen								Evin et al. 1983. Lyon natural radiocarbon measurements IX. Radiocarbon 25:59-128.		NA	base B unit [levels 312 & 316]	NA
746	45.7	3.23	33501	322	Eurasia	Le Sire,Mirefleurs,Puy-de-DÃ´me,France	45.7	3.23	Reliable	Beta-145820	29350	310	310	310	33501	322	Equal	horse bone	AMS-C14	Homo sapiens	Cultural layer	Within	Collagen	Not reported	ABA						Digan et al. 2004. Gravettian between SaÃ´ne et Loire: results and recents contributions. PALEO 20:291-304		Pretreatment assigned based on known standard protocols in Beta Analytic (http://www.radiocarbon.com/pretreatment-carbon-dating.htm#Acid)	NA	NA	NA	NA
747	45.7	3.23	31270	264	Eurasia	Le Sire,Mirefleurs,Puy-de-DÃ´me,France	45.7	3.23	Reliable	OxA-10820/LYON-1577	27300	330	330	330	31270	264	Equal	bone	AMS-C14	Homo sapiens	Cultural layer	Within	Collagen	Acceptable	AF	NA	No	No	Yes		Digan et al. 2004. Gravettian between SaÃ´ne et Loire: results and recents contributions. PALEO 20:291-304		NA		NA
748	45.17	3.48	28674	141	Eurasia	Blot 3,Cerzat,Haute-Loire,France	45.17	3.48	Reliable	LYON-1338/GrA-17336	24640	120	120	120	28674	141	Equal	Bone from J2	AMS-C14	Homo sapiens	Gravettian industry	Within	Collagen								Klaric et al 2007. Regional groups in the European Middle Gravettian: a reconsideration of the Rayssian technology. Antiquity 81:176-190.		NA	39	NA
749	45.17	3.48	26460	223	Eurasia	Blot 3,Cerzat,,France	45.17	3.48	Reliable	GrA-17217/LYON-1339	22210	150	150	150	26460	223	Equal	bone from JO	AMS-C14	Homo sapiens	Gravettian industry	Within	Collagen	Not reported	AG	NA			Yes		Klaric et al 2007. Regional groups in the European Middle Gravettian: a reconsideration of the Rayssian technology. Antiquity 81:176-190.		Pretreatment assigned based on known standard protocols in Groningen Lab (e.g., Aerts-Bijma et al. 1997 AMS sample handling in Groningen)	42	NA	NA	NA
750	51.45	4.71	10044	125	Eurasia	Meer I, Meirberg,Meer,Antwerp,Belgium	51.45	4.71	Reliable	GrN-4961	8950	80	80	80	10044	125	Equal	charcoal from hearth 5b	C14	Homo sapiens	Clear hearth	Direct	Charcoal								Cahen, D., Keeley, L.H., Van Noten, F.L., Behm, J.A., Busby, C.I., Dunnell, R.C., Hayden, B., Johnson, L.L., Katz, P., Mohapatra, G.C. and Movius Jr, H.L., 1979. Stone tools, toolkits, and human behavior in prehistory [and comments and reply]. Current Anthropology, 20(4), pp.661-683.		NA	NA	NA	NA	NA
751	50.23	4.92	39287	2615	Eurasia	Trou Magrite,Pont-Ã -Lesse,Namur,Belgium	50.23	4.92	Reliable	GX-18537G	34225	2200	2200	2200	39287	2615	Equal	bone	AMS-C14	Homo sapiens	Aurignacian industry	Within	Collagen								Charles et al. 2003. Aurignacian point, butchery remains and Radiocarbon Accelerator Dates from the Trou Magrite at Pont-Ã -Lesse (Commune of Dinant, Province of Namur, Belgium). Anthropologica et PrÃ_historica, 114: 81â€“84		NA	2 base	NA	NA	NA
752	50.48	4.68	36875	363	Eurasia	Spy, Betche-aux-Rotches,Jemeppe-sur-Sambre,Namur,Belgium	50.48	4.68	Reliable	GrA-32619	32830	200	200	200	36875	363	Equal	SPY2 Spy 1954 flat and triangular spearpoint bone	AMS-C14	Homo sapiens	Single artifact	Direct	Collagen	Not reported	AG	NA			Yes		Otte M. & Miller R. 1999. Eraul 90: 81-95. Flas D. 2008. Anthropologica et Praehistorica 119: 3-253. Germonpre M. 2014. Quaternary Ineternational 337: 28-42.		Pretreatment assigned based on known standard protocols in Groningen Lab (e.g., Aerts-Bijma et al. 1997 AMS sample handling in Groningen)	2	NA	NA	NA
753	50.48	4.68	34210	172	Eurasia	Spy, Betche-aux-Rotches,Jemeppe-sur-Sambre,Namur,Belgium	50.48	4.68	Reliable	GrA-32617	30170	160	160	160	34210	172	Equal	bone retouchoir	AMS-C14	Homo sapiens	Single artifact	Direct	Collagen	Not reported	AG	NA			Yes		Otte M. & Miller R. 1999. Eraul 90: 81-95. Flas D. 2008. Anthropologica et Praehistorica 119: 3-253. Germonpre M. 2014. Quaternary Ineternational 337: 28-42.		Pretreatment assigned based on known standard protocols in Groningen Lab (e.g., Aerts-Bijma et al. 1997 AMS sample handling in Groningen)	NA	NA	NA	NA
754	50.23	4.92	35438	2965	Eurasia	Trou Magrite,Pont-Ã -Lesse,Namur,Belgium	50.23	4.92	Reliable	GX-18538G	30100	2200	2200	2200	35438	2965	Equal	Bone gelatine	AMS-C14	Homo sapiens	Aurignacian industry	Within	Collagen								Charles et al. 2003. Aurignacian point, butchery remains and Radiocarbon Accelerator Dates from the Trou Magrite at Pont-Ã -Lesse (Commune of Dinant, Province of Namur, Belgium). Anthropologica et PrÃ_historica, 114: 81â€“85		NA	2 base	NA	NA	NA
755	50.48	4.68	33248	239	Eurasia	Spy, Betche-aux-Rotches,Jemeppe-sur-Sambre,Namur,Belgium	50.48	4.68	Reliable	GrA-37934	29040	180	180	180	33248	239	Equal	Spy 13071 Ulg first phalanx of Rangifer tarandus	AMS-C14	Homo sapiens	Aurignacian industry	Within	Collagen								Semal et al. 2009 New Data on the Late Neandertals: Direct Dating of the Belgian Spy Fossils. American Journal of Physical Anthropology 138:421-428		NA	Red breccia from the intermediate layer?	NA	NA	NA
756	50.23	4.92	32644	601	Eurasia	Trou Magrite,Pont-Ã -Lesse,Namur,Belgium	50.23	4.92	Reliable	OxA-6595	28640	480	480	480	32644	601	Equal	cut ulna of woolly rhino	AMS-C14	Homo sapiens	Aurignacian industry	Within	Collagen				No	No	Yes		Charles et al. 2003. Aurignacian point, butchery remains and Radiocarbon Accelerator Dates from the Trou Magrite at Pont-Ã -Lesse (Commune of Dinant, Province of Namur, Belgium). Anthropologica et PrÃ_historica, 114: 81â€“85		NA	layer 3	NA
757	50.21	4.95	31745	306	Eurasia	Renard,,,Belgium	50.21	4.95	Reliable	GrA-28196	27920	210	210	210	31745	306	Equal	rib with cutting traces	AMS-C14	Homo sapiens	Equivocal	Direct	Collagen	Not reported	AG	NA					Otte M. & Miller R. 1999. : European Late Pleistocene, Isotope Stages 2 and 3: humans, their ecology & cultural adaptations, Eraul 90: 81-95. Flas D. 2005. Anthropologica et Praehistorica 116: 233-245.		NA	NA	NA	NA	NA
758	50.48	4.68	30693	152	Eurasia	Spy, Betche-aux-Rotches,Jemeppe-sur-Sambre,Namur,Belgium	50.48	4.68	Reliable	GrA-37931	26390	140	140	140	30693	152	Equal	Spy 10640 Ulg, metatarsel fragment Rangifer tarandus with ochre and cutmarks	AMS-C14	Homo sapiens	Clear butchering	Direct	Collagen	Not reported	AG	NA					Semal P. e.a. 2008, American Journal of Physical Anthropology 138: 421-428, Germonpre M. 2014. Quaternary Ineternational 337: 28-42.		NA	NA	NA	NA	NA
759	50.23	4.92	30475	369	Eurasia	Trou Magrite,Pont-Ã -Lesse,Namur,Belgium	50.23	4.92	Reliable	OxA-6594	26320	360	360	360	30475	369	Equal	Bone awl from Rangifer t. metapodial (RBINS, nÂ° 1918)	AMS-C14	Homo sapiens	Single artifact	Direct	Collagen				No	No	Yes		Szmidt et al. 2010. Direct radiocarbon (AMS) dating of split-based points from the (Proto)Aurignacian of Trou de la MÃ¨re Clochette, Northeastern France. Implications for the characterization of the Aurignacian and the timing of technical innovations in Europe. Journal of Archaeological Science 37:758-768		NA	layer 3	NA
760	50.22	4.94	15402	164	Eurasia	Trou de Chaleux,Hulsonniaux,Namur,Belgium	50.22	4.94	Reliable	OxA-3633	12880	100	100	100	15402	164	Equal	bone Equus ferus, Equus caballus arcelini with cutmarks from cave	AMS-C14	Homo sapiens	Clear butchering	Direct	Collagen				No	No	Yes		M. Otte (dir.), 1994: Le MagdalÃ©nien du Trou de Chaleux (Hulsonniaux, Belgique). LiÃ¨ge, ERAUL 60. Stevens R.E. 2009. JAS 36: 653-662.		NA	5	NA
761	50.22	4.94	15370	232	Eurasia	Trou de Chaleux,Hulsonniaux,Namur,Belgium	50.22	4.94	Reliable	OxA-4192	12860	140	140	140	15370	232	Equal	bone Ovibos moschatus with cutmarks from cave	AMS-C14	Homo sapiens	Clear butchering	Direct	Collagen				No	No	Yes		M. Otte (dir.), 1994: Le MagdalÃ©nien du Trou de Chaleux (Hulsonniaux, Belgique). LiÃ¨ge, ERAUL 60. Stevens R.E. 2009. JAS 36: 653-662.		NA	5	NA
762	50.22	4.94	15259	177	Eurasia	Trou de Chaleux,Hulsonniaux,Namur,Belgium	50.22	4.94	Reliable	OxA-3632	12790	100	100	100	15259	177	Equal	bone from Equus caballus arcelini with cutmarks from cave	AMS-C14	Homo sapiens	Clear butchering	Direct	Collagen				No	No	Yes		M. Otte (dir.), 1994: Le MagdalÃ©nien du Trou de Chaleux (Hulsonniaux, Belgique). LiÃ¨ge, ERAUL 60. Stevens R.E. 2009. JAS 36: 653-662.		NA	5	NA
763	50.22	4.94	14994	131	Eurasia	Trou de Chaleux,Hulsonniaux,Namur,Belgium	50.22	4.94	Reliable	OxA-V-2216-45	12630	55	55	55	14994	131	Equal	single bone Equus cavallus arcelini with cutmarks from cave	AMS-C14	Homo sapiens	Clear butchering	Direct	Collagen	Acceptable	AF	NA	No	No	Yes		M. Otte (dir.), 1994: Le MagdalÃ©nien du Trou de Chaleux (Hulsonniaux, Belgique). LiÃ¨ge, ERAUL 60. Stevens R.E. 2009. JAS 36: 653-662.		NA	5	NA
764	50.22	4.94	14431	170	Eurasia	Trou de Chaleux,Hulsonniaux,Namur,Belgium	50.22	4.94	Reliable	OxA-V-2216-44	12375	50	50	50	14431	170	Equal	single bone Equus cavallus arcelini with cutmarks from cave	AMS-C14	Homo sapiens	Clear butchering	Direct	Collagen	Acceptable	AF	NA	No	No	Yes		M. Otte (dir.), 1994: Le MagdalÃ©nien du Trou de Chaleux (Hulsonniaux, Belgique). LiÃ¨ge, ERAUL 60. Stevens R.E. 2009. JAS 36: 653-662.		NA	5	NA
765	50.22	4.87	12732	65	Eurasia	Waulsort, Cave "X",,Namur,Belgium	50.22	4.87	Reliable	OxA-6856	10820	80	80	80	12732	65	Equal	human bone	AMS-C14	Homo sapiens	Human remains	Direct	Collagen	Not reported	AI	NA	No	No	Yes		Ramsey et al. 2002 Radiocarbon dates from the Oxford AMS system: Archaeometry datelist 31. Archaeometry 44(s1):1-50		NA	22-T4	NA
766	50.25	4.9	10839	155	Eurasia	Abri des Autours,Anseremme,Namur,Belgium	50.25	4.9	Reliable	OxA-4917	9500	75	75	75	10839	155	Equal	human bone	AMS-C14	Homo sapiens	Human remains	Direct	Collagen	Not reported	AI	NA	No	No	Yes		Ramsey et al. 2002 Radiocarbon dates from the Oxford AMS system: Archaeometry datelist 31. Archaeometry 44(s1):1-50		NA	tomb 3	NA
767	50.25	4.9	10273	101	Eurasia	Abri des Autours,Anseremme,Namur,Belgium	50.25	4.9	Reliable	OxA-5838	9090	75	75	75	10273	101	Equal	human bone	AMS-C14	Homo sapiens	Human remains	Direct	Collagen	Not reported	AI	NA	No	No	Yes		Ramsey et al. 2002 Radiocarbon dates from the Oxford AMS system: Archaeometry datelist 31. Archaeometry 44(s1):1-50		NA	Tomb 2	NA
768	50.21	4.96	5073	131	Eurasia	Trou du Frontal,Furfooz,Namur,Belgium	50.21	4.96	Reliable	OxA-4196	4430	80	80	80	5073	131	Equal	Homo sapiens	AMS-C14	Homo sapiens	Human remains	Direct	Collagen				No	No	Yes		Otte M. & Miller R. 1999. Chronologie palÃ©olithique du Benelux: phase rÃ©cente (40-10000 BP). In: European Late Pleistocene, Isotope Stages 2 and 3: humans, their ecology & cultural adaptations, Eraul 90:		NA		NA
769	50.35	4.85	2232	109	Eurasia	Bois Laiterie,Profondeville,Namur,Belgium	50.35	4.85	Reliable	GX-21380-6	2235	85	85	85	2232	109	Equal	human bone	AMS-C14	Homo sapiens	Human remains	Direct	Collagen								Bocherens, Hervé & Polet, Caroline & Toussaint, Michel. (2007). Palaeodiet of Mesolithic and Neolithic populations of Meuse Basin (Belgium): evidence from stable isotopes. Journal of Archaeological Science. 34. 10-27. 10.1016/j.jas.2006.03.009.		NA	NA	NA	NA	NA
770	50.48	4.68	37083	391	Eurasia	Spy, Betche-aux-Rotches,Jemeppe-sur-Sambre,Namur,Belgium	50.48	4.68	Reliable	GrA-32627	32970	200	200	200	37083	391	Equal	small mandibular fragment Spy 646a	AMS-C14	Homo sp.	Human remains	Direct	Collagen	Not reported	AG	NA	No	No	Yes	Yes	Crevecoeur et al. 2010. The Spy VI child: A newly discovered Neandertal infant. Journal of Human Evolution. 59:641-656		NA	2	Same as OxA-17977, OxA-21610	Neanderthal	NA
771	50.48	4.68	35705	286	Eurasia	Spy, Betche-aux-Rotches,Jemeppe-sur-Sambre,Namur,Belgium	50.48	4.68	Reliable	GrA-21546	31810	250	250	250	35705	286	Equal	right (?) human scapula fragment	AMS-C14	Homo sp.	Human remains	Direct	Collagen	Acceptable	AG	3.4	No	No	Yes		Semal et al. 2009 New Data on the Late Neandertals: Direct Dating of the Belgian Spy Fossils. American Journal of Physical Anthropology 138:421-428		NA	2	NA	Neanderthal	NA
772	46.3	4.73	32869	1124	Eurasia	Solutre, Terre Seve, Sondage B,Solutre,Burgundy,France	46.3	4.73	Reliable	Ly-312	28650	1100	1100	1100	32869	1124	Equal	bone from sondage B	C14	Homo sapiens	Cultural layer	Direct	Collagen								Evin et al. 1994. Human settlements and the last deglaciation in the French Alps. Radiocarbon 36: 345-357		NA	6 ( B) level 6	NA
773	46.82	4.72	28346	532	Eurasia	Vignes du Chateau Beau,Saint-Martin-sous-Montaigu,Soane-et-Loire,France	46.82	4.72	Reliable	Ly-309	24150	550	550	550	28346	532	Equal	charcoal	C14	Homo sapiens	Clear hearth	Direct	Charcoal								Evin et al. 1994. Human settlements and the last deglaciation in the French Alps. Radiocarbon 36: 345-357		NA	Solutre horse magma hearth	NA
774	46.3	4.73	28285	581	Eurasia	Solutre, Terre-Seve sondage C,Solutre,Burgundy,France	46.3	4.73	Reliable	Ly-317	24050	600	600	600	28285	581	Equal		C14	Homo sapiens	Cultural layer	Direct	Collagen								Evin et al. 1994. Human settlements and the last deglaciation in the French Alps. Radiocarbon 36: 345-357		NA	6 B	NA
775	46.3	4.73	27450	698	Eurasia	Solutre, Terre-Seve sondage C,Solutre,Burgundy,France	46.3	4.73	Reliable	Ly-313	23200	700	700	700	27450	698	Equal		C14	Homo sapiens	Cultural layer	Direct	Collagen								Evin et al. 1994. Human settlements and the last deglaciation in the French Alps. Radiocarbon 36: 345-357		NA	6 B	NA
776	46.82	4.72	27126	572	Eurasia	Vignes du Chateau Beau,Saint-Martin-sous-Montaigu,Soane-et-Loire,France	46.82	4.72	Reliable	Ly-311	22900	600	600	600	27126	572	Equal	bone	C14	Homo sapiens	Cultural layer	Direct	Collagen								Evin et al. 1994. Human settlements and the last deglaciation in the French Alps. Radiocarbon 36: 345-357		NA	Solutre horse magma hearth	NA
777	46.3	4.73	26898	470	Eurasia	Solutre, Terre Seve, Sondage B,Solutre,Burgundy,France	46.3	4.73	Reliable	Ly-561	22650	500	500	500	26898	470	Equal	bone from sondage B	C14	Homo sapiens	Cultural layer	Direct	Collagen								Evin et al. 1994. Human settlements and the last deglaciation in the French Alps. Radiocarbon 36: 345-357		NA	6 ( B) level 6	NA
778	46.3	4.73	25931	763	Eurasia	Solutre, Terre-Seve sondage C,Solutre,Burgundy,France	46.3	4.73	Reliable	Ly-562	21600	700	700	700	25931	763	Equal	bone	C14	Homo sapiens	Cultural layer	Direct	Collagen								Evin et al. 1994. Human settlements and the last deglaciation in the French Alps. Radiocarbon 36: 345-357		NA	6 B	NA
779	45.98	4.03	30059	2628	Eurasia	Le Pre-Brun/Le Saut-du-Perron,St.-Maurice-sur-Loire,,France	45.98	4.03	Reliable	Ly-391b	24900	2000	2000	2000	30059	2628	Equal	charred bone	C14	Homo sapiens	Clear hearth	Direct	Burnt bone								Evin et al. 1994. Human settlements and the last deglaciation in the French Alps. Radiocarbon 36: 345-357		NA	hearth	NA
780	45.98	4.03	27893	1047	Eurasia	Vigne Brun,Villerest,Loire,France	45.98	4.03	Reliable	Ly-2640	23500	1000	1000	1000	27893	1047	Equal	burnt bones	C14	Homo sapiens	Clear hearth	Direct	Burnt bone								Evin et al. 1994. Human settlements and the last deglaciation in the French Alps. Radiocarbon 36: 345-357		NA	sect. 1-9	NA
781	45.98	4.03	27716	694	Eurasia	Vigne Brun,Villerest,Loire,France	45.98	4.03	Reliable	Ly-2637	23450	690	690	690	27716	694	Equal	burned bone from hearth 010	C14	Homo sapiens	Clear hearth	Direct	Burnt bone								Evin et al. 1994. Human settlements and the last deglaciation in the French Alps. Radiocarbon 36: 345-357		NA	sect VIII-IX	NA
782	45.98	4.03	27503	766	Eurasia	Vigne Brun,Villerest,Loire,France	45.98	4.03	Reliable	Ly-2639	23230	760	760	760	27503	766	Equal	burnt bone	C14	Homo sapiens	Clear hearth	Direct	Burnt bone								Evin et al. 1994. Human settlements and the last deglaciation in the French Alps. Radiocarbon 36: 345-357		NA	set 7 hearth 16	NA
783	45.98	4.03	25909	666	Eurasia	Vigne Brun,Villerest,Loire,France	45.98	4.03	Reliable	Ly-2638	21580	600	600	600	25909	666	Equal	burned bone	C14	Homo sapiens	Clear hearth	Direct	Burnt bone								Evin et al. 1994. Human settlements and the last deglaciation in the French Alps. Radiocarbon 36: 345-357		NA	hearth 21	NA
784	45.98	4.03	25061	448	Eurasia	Vigne Brun,Villerest,Loire,France	45.98	4.03	Reliable	Ly-2153	20840	390	390	390	25061	448	Equal	Charred bone	C14	Homo sapiens	Clear hearth	Direct	Burnt bone								Evin et al. 1994. Human settlements and the last deglaciation in the French Alps. Radiocarbon 36: 345-357		NA	Hearth P16,O16	NA
785	45.21	4.02	24008	643	Eurasia	Cottier,Retournac,Haute-Loire,France	45.21	4.02	Reliable	Ly-663	19880	520	520	520	24008	643	Equal	bone	C14	Homo sapiens	Cultural layer	Within	Collagen						No		Delibrias and Evin 1974 Sommaire des datations 14C concernant la prÃ©histoire en France: 1. - Dates parues de 1955 Ã 1974. Bulletin de la SociÃ©tÃ© prÃ©historique franÃ§aise. Comptes rendus des sÃ©ances mensuelles 71: 149-156		NA	3 ?	NA
786	45.98	4.03	23539	576	Eurasia	Vigne Brun,St.-Maurice-sur-Loire,,France	45.98	4.03	Reliable	Ly-2151	19500	480	480	480	23539	576	Equal	burned bone	C14	Homo sapiens	Clear hearth	Direct	Burnt bone								Evin et al. 1994. Human settlements and the last deglaciation in the French Alps. Radiocarbon 36: 345-357		NA	sq. P16 (ashy zone)	NA
787	45.98	4.03	22413	604	Eurasia	Le Pre-Brun/Le Saut-du-Perron,St.-Maurice-sur-Loire,,France	45.98	4.03	Reliable	Ly-391a	18520	500	500	500	22413	604	Equal	charb os	C14	Homo sapiens	Clear hearth	Direct	Burnt bone								Evin et al. 1994. Human settlements and the last deglaciation in the French Alps. Radiocarbon 36: 345-357		NA	hearth	NA
788	44.39	4.42	37360	743	Eurasia	Chauvet,Vallon-Pont d'Arc,ArdÃ¨che,France	44.39	4.42	Reliable	GifA-101458	33100	590	590	590	37360	743	Equal	Gc-00-28, effondrement, sous plancher stalagmitique	AMS-C14	Homo sapiens	Living floor	Direct	Charcoal								Valladas et al. 2005. Bilan des datations carbone 14 effectuÃ©es sur des charbons de bois de la grotte Chauvet. Bulletin de la SociÃ©tÃ© prÃ©historique franÃ§aise 102:109-113.		NA	Salle Hillaire	NA	NA	NA
789	44.39	4.42	37137	660	Eurasia	Chauvet,Vallon-Pont d'Arc,ArdÃ¨che,France	44.39	4.42	Reliable	GifA-99776	32900	490	490	490	37137	660	Equal	GC-99-11 zone charbonneuse 10	AMS-C14	Homo sapiens	Living floor	Direct	Charcoal								Valladas et al. 2005. Bilan des datations carbone 14 effectuÃ©es sur des charbons de bois de la grotte Chauvet. Bulletin de la SociÃ©tÃ© prÃ©historique franÃ§aise 102:109-113.		NA	Galerie des Megaceros	NA	NA	NA
790	44.39	4.42	37095	710	Eurasia	Chauvet,Vallon-Pont d'Arc,ArdÃ¨che,France	44.39	4.42	Reliable	GifA-101459	32850	540	540	540	37095	710	Equal	GC-99-32, ZC2, argile grise avec sagaie	AMS-C14	Homo sapiens	Living floor	Direct	Charcoal								Valladas et al. 2005. Bilan des datations carbone 14 effectuÃ©es sur des charbons de bois de la grotte Chauvet. Bulletin de la SociÃ©tÃ© prÃ©historique franÃ§aise 102:109-113.		NA	Galerie des Megaceros	NA	NA	NA
791	44.39	4.42	36785	679	Eurasia	Chauvet,Vallont-Pont d'Arc,ArdÃ¨che,France	44.39	4.42	Reliable	GifA-99811	32600	490	490	490	36785	679	Equal	C3, sur bloc de calcaire avec crane d'ours	AMS-C14	Homo sapiens	Living floor	Direct	Charcoal								Valladas et al. 2005. Bilan des datations carbone 14 effectuÃ©es sur des charbons de bois de la grotte Chauvet. Bulletin de la SociÃ©tÃ© prÃ©historique franÃ§aise 102:109-113.		NA	Salle du Crane	NA	NA	NA
792	44.39	4.42	36554	504	Eurasia	Chauvet,Vallon-Pont d'Arc,ArdÃ¨che,France	44.39	4.42	Reliable	GifA-99774	32500	350	350	350	36554	504	Equal	GC-99-9, zone charbonneuse 8	AMS-C14	Homo sapiens	Living floor	Direct	Charcoal								Valladas et al. 2005. Bilan des datations carbone 14 effectuÃ©es sur des charbons de bois de la grotte Chauvet. Bulletin de la SociÃ©tÃ© prÃ©historique franÃ§aise 102:109-113.		NA	Galerie des Megaceros	NA	NA	NA
793	44.39	4.42	36653	915	Eurasia	Chauvet,Vallon-Pont d'Arc,ArdÃ¨che,France	44.39	4.42	Reliable	GifA-95132	32410	720	720	720	36653	915	Equal	charcoal rhinoceros affronte droit, horses pannel	AMS-C14	Homo sapiens	Cave art	Direct	Charcoal								Valladas et al. 2005. Bilan des datations carbone 14 effectuÃ©es sur des charbons de bois de la grotte Chauvet. Bulletin de la SociÃ©tÃ© prÃ©historique franÃ§aise 102:109-113.		NA	Salle Hillaire	NA	NA	NA
794	44.39	4.42	36463	672	Eurasia	Chauvet,Vallont-Pont d'Arc,ArdÃ¨che,France	44.39	4.42	Reliable	GifA-99809	32360	490	490	490	36463	672	Equal	C1, sur bloc calcaire avec crane d'ours	AMS-C14	Homo sapiens	Living floor	Direct	Charcoal								Valladas et al. 2005. Bilan des datations carbone 14 effectuÃ©es sur des charbons de bois de la grotte Chauvet. Bulletin de la SociÃ©tÃ© prÃ©historique franÃ§aise 102:109-113.		NA	Salle du Crane	NA	NA	NA
795	44.39	4.42	36200	519	Eurasia	Chauvet,Vallon-Pont d'Arc,ArdÃ¨che,France	44.39	4.42	Reliable	GifA-99771	32220	400	400	400	36200	519	Equal	GC-99-5,zone charbonneuse 4	AMS-C14	Homo sapiens	Living floor	Direct	Charcoal								Valladas et al. 2005. Bilan des datations carbone 14 effectuÃ©es sur des charbons de bois de la grotte Chauvet. Bulletin de la SociÃ©tÃ© prÃ©historique franÃ§aise 102:109-113.		NA	Galerie des Megaceros	NA	NA	NA
796	44.39	4.42	36127	590	Eurasia	Chauvet,Vallont-Pont d'Arc,ArdÃ¨che,France	44.39	4.42	Reliable	GifA-101461	32130	460	460	460	36127	590	Equal	GC-00-19, sol, entre mammouths racles 1 et 2	AMS-C14	Homo sapiens	Living floor	Direct	Charcoal								Valladas et al. 2005. Bilan des datations carbone 14 effectuÃ©es sur des charbons de bois de la grotte Chauvet. Bulletin de la SociÃ©tÃ© prÃ©historique franÃ§aise 102:109-113.		NA	Salle du Crane	NA	NA	NA
797	44.39	4.42	36040	532	Eurasia	Chauvet,Vallon-Pont d'Arc,ArdÃ¨che,France	44.39	4.42	Reliable	GifA-99775	32080	430	430	430	36040	532	Equal	GC-99-10 zone charbonneuse 6	AMS-C14	Homo sapiens	Living floor	Direct	Charcoal								Valladas et al. 2005. Bilan des datations carbone 14 effectuÃ©es sur des charbons de bois de la grotte Chauvet. Bulletin de la SociÃ©tÃ© prÃ©historique franÃ§aise 102:109-113.		NA	Galerie des Megaceros	NA	NA	NA
798	44.39	4.42	35821	437	Eurasia	Chauvet,Vallon-Pont d'Arc,ArdÃ¨che,France	44.39	4.42	Reliable	GifA-99768	31910	390	390	390	35821	437	Equal	GC-99-1, zone charbonneuse 1	AMS-C14	Homo sapiens	Living floor	Direct	Charcoal								Valladas et al. 2005. Bilan des datations carbone 14 effectuÃ©es sur des charbons de bois de la grotte Chauvet. Bulletin de la SociÃ©tÃ© prÃ©historique franÃ§aise 102:109-113.		NA	Galerie des Megaceros	NA	NA	NA
799	44.39	4.42	35765	417	Eurasia	Chauvet,Vallon-Pont d'Arc,ArdÃ¨che,France	44.39	4.42	Reliable	GifA-99770	31860	380	380	380	35765	417	Equal	GC-99-4, zone charbonneuse 3	AMS-C14	Homo sapiens	Living floor	Direct	Charcoal								Valladas et al. 2005. Bilan des datations carbone 14 effectuÃ©es sur des charbons de bois de la grotte Chauvet. Bulletin de la SociÃ©tÃ© prÃ©historique franÃ§aise 102:109-113.		NA	Galerie des Megaceros	NA	NA	NA
800	44.39	4.42	35438	374	Eurasia	Chauvet,Vallon-Pont d'Arc,ArdÃ¨che,France	44.39	4.42	Reliable	GifA-99769	31520	360	360	360	35438	374	Equal	GC-99-3, zone charbonneuse 2	AMS-C14	Homo sapiens	Living floor	Direct	Charcoal								Valladas et al. 2005. Bilan des datations carbone 14 effectuÃ©es sur des charbons de bois de la grotte Chauvet. Bulletin de la SociÃ©tÃ© prÃ©historique franÃ§aise 102:109-113.		NA	Galerie des Megaceros	NA	NA	NA
801	44.39	4.42	35374	425	Eurasia	Chauvet,Vallon-Pont d'Arc,ArdÃ¨che,France	44.39	4.42	Reliable	GifA-99238	31430	420	420	420	35374	425	Equal	GC98-11S9-27-nÂ° 2, sol entree de la galerie	AMS-C14	Homo sapiens	Living floor	Direct	Charcoal								Valladas et al. 2005. Bilan des datations carbone 14 effectuÃ©es sur des charbons de bois de la grotte Chauvet. Bulletin de la SociÃ©tÃ© prÃ©historique franÃ§aise 102:109-113.		NA	Galerie des Megaceros	NA	NA	NA
802	44.39	4.42	35339	423	Eurasia	Chauvet,Vallont-Pont d'Arc,ArdÃ¨che,France	44.39	4.42	Reliable	GifA-99810	31390	420	420	420	35339	423	Equal	C2, sur bloc calcaire avec crane d'ours	AMS-C14	Homo sapiens	Living floor	Direct	Charcoal								Valladas et al. 2005. Bilan des datations carbone 14 effectuÃ©es sur des charbons de bois de la grotte Chauvet. Bulletin de la SociÃ©tÃ© prÃ©historique franÃ§aise 102:109-113.		NA	Salle du Crane	NA	NA	NA
803	44.39	4.42	35334	494	Eurasia	Chauvet,Vallon-Pont d'Arc,ArdÃ¨che,France	44.39	4.42	Reliable	GifA-101456	31360	490	490	490	35334	494	Equal	G-00.24, sol sous GC-00-23	AMS-C14	Homo sapiens	Living floor	Direct	Charcoal								Valladas et al. 2005. Bilan des datations carbone 14 effectuÃ©es sur des charbons de bois de la grotte Chauvet. Bulletin de la SociÃ©tÃ© prÃ©historique franÃ§aise 102:109-113.		NA	Hilaire [bear] cavern ["sol"]	NA	NA	NA
804	44.39	4.42	35309	442	Eurasia	Chauvet,Vallon-Pont d'Arc,ArdÃ¨che,France	44.39	4.42	Reliable	GifA-102574	31350	440	440	440	35309	442	Equal	GBC, effondrement (sous placher)	AMS-C14	Homo sapiens	Living floor	Direct	Charcoal								Valladas et al. 2005. Bilan des datations carbone 14 effectuÃ©es sur des charbons de bois de la grotte Chauvet. Bulletin de la SociÃ©tÃ© prÃ©historique franÃ§aise 102:109-113.		NA	Salle Hillaire	NA	NA	NA
805	44.39	4.42	35389	656	Eurasia	Chauvet,Vallon-Pont d'Arc,ArdÃ¨che,France	44.39	4.42	Reliable	GifA-96063	31350	620	620	620	35389	656	Equal	megaceros, dessin, entree de la galerie, paroi a droite	AMS-C14	Homo sapiens	Cave art	Direct	Charcoal								Valladas et al. 2005. Bilan des datations carbone 14 effectuÃ©es sur des charbons de bois de la grotte Chauvet. Bulletin de la SociÃ©tÃ© prÃ©historique franÃ§aise 102:109-113.		NA	Galerie des Megaceros	NA	NA	NA
806	44.39	4.42	35143	402	Eurasia	Chauvet,Vallon-Pont d'Arc,ArdÃ¨che,France	44.39	4.42	Reliable	GifA-101462	31180	400	400	400	35143	402	Equal	Gc-00-17, sol, entrÃ©e de la salle	AMS-C14	Homo sapiens	Living floor	Direct	Charcoal								Valladas et al. 2005. Bilan des datations carbone 14 effectuÃ©es sur des charbons de bois de la grotte Chauvet. Bulletin de la SociÃ©tÃ© prÃ©historique franÃ§aise 102:109-113.		NA	Salle Hillaire	NA	NA	NA
807	44.39	4.42	35030	402	Eurasia	Chauvet,Vallon-Pont d'Arc,ArdÃ¨che,France	44.39	4.42	Reliable	GifA-102565	31060	400	400	400	35030	402	Equal	GC-00.20, entree de la galerie, pres des empreintes 7-10	AMS-C14	Homo sapiens	Living floor	Direct	Charcoal								Valladas et al. 2005. Bilan des datations carbone 14 effectuÃ©es sur des charbons de bois de la grotte Chauvet. Bulletin de la SociÃ©tÃ© prÃ©historique franÃ§aise 102:109-113.		NA	Hilaire [bear] cavern ["sol"]	NA	NA	NA
808	44.39	4.42	34977	355	Eurasia	Chauvet,Vallon-Pont d'Arc,ArdÃ¨che,France	44.39	4.42	Reliable	GifA-99773	31020	350	350	350	34977	355	Equal	GC-99-8, zone charbonneuse 7	AMS-C14	Homo sapiens	Living floor	Direct	Charcoal								Valladas et al. 2005. Bilan des datations carbone 14 effectuÃ©es sur des charbons de bois de la grotte Chauvet. Bulletin de la SociÃ©tÃ© prÃ©historique franÃ§aise 102:109-113.		NA	Galerie des Megaceros	NA	NA	NA
809	44.39	4.42	34983	374	Eurasia	Chauvet,Vallon-Pont d'Arc,ArdÃ¨che,France	44.39	4.42	Reliable	GifA-99778	31020	370	370	370	34983	374	Equal	GC-99-15, etage superieur, sous gros bloc	AMS-C14	Homo sapiens	Living floor	Direct	Charcoal								Valladas et al. 2005. Bilan des datations carbone 14 effectuÃ©es sur des charbons de bois de la grotte Chauvet. Bulletin de la SociÃ©tÃ© prÃ©historique franÃ§aise 102:109-113.		NA	Galerie des Megaceros	NA	NA	NA
810	44.39	4.42	34956	409	Eurasia	Chauvet,Vallon-Pont d'Arc,ArdÃ¨che,France	44.39	4.42	Reliable	GifA-102567	30980	410	410	410	34956	409	Equal	GC-00-29, sol entrÃ©e de la galerie Ã gauche	AMS-C14	Homo sapiens	Living floor	Direct	Charcoal								Valladas et al. 2005. Bilan des datations carbone 14 effectuÃ©es sur des charbons de bois de la grotte Chauvet. Bulletin de la SociÃ©tÃ© prÃ©historique franÃ§aise 102:109-113.		NA	Galerie du Cierge	NA	NA	NA
811	44.39	4.42	34996	600	Eurasia	Chauvet,Vallon-Pont d'Arc,ArdÃ¨che,France	44.39	4.42	Reliable	GifA-95126	30940	610	610	610	34996	600	Equal	chracoal rhinoeros affronte, gauche, pannel of the horses	AMS-C14	Homo sapiens	Cave art	Direct	Charcoal								Valladas et al. 2005. Bilan des datations carbone 14 effectuÃ©es sur des charbons de bois de la grotte Chauvet. Bulletin de la SociÃ©tÃ© prÃ©historique franÃ§aise 102:109-113.		NA	Salle Hillaire	NA	NA	NA
812	44.39	4.42	34853	577	Eurasia	Chauvet,Vallon-Pont d'Arc,ArdÃ¨che,France	44.39	4.42	Reliable	GifA-95133	30790	600	600	600	34853	577	Equal	charcoal from rhinoceros affronte droit, panneau des horses	AMS-C14	Homo sapiens	Cave art	Direct	Charcoal								Valladas et al. 2005. Bilan des datations carbone 14 effectuÃ©es sur des charbons de bois de la grotte Chauvet. Bulletin de la SociÃ©tÃ© prÃ©historique franÃ§aise 102:109-113.		NA	Salle Hillaire	NA	NA	NA
813	44.39	4.42	34692	382	Eurasia	Chauvet,Vallon-Pont d'Arc,ArdÃ¨che,France	44.39	4.42	Reliable	GifA-102571	30710	400	400	400	34692	382	Equal	GC-0038, base du sondage de B. Gely (05/01)	AMS-C14	Homo sapiens	Living floor	Direct	Charcoal								Valladas et al. 2005. Bilan des datations carbone 14 effectuÃ©es sur des charbons de bois de la grotte Chauvet. Bulletin de la SociÃ©tÃ© prÃ©historique franÃ§aise 102:109-113.		NA	Galerie des Megaceros	NA	NA	NA
814	44.39	4.42	34547	337	Eurasia	Chauvet,Vallon-Pont d'Arc,ArdÃ¨che,France	44.39	4.42	Reliable	GifA-102566	30560	370	370	370	34547	337	Equal	GC-00.22, sol sous depot calcite, pres du lac	AMS-C14	Homo sapiens	Living floor	Direct	Charcoal								Valladas et al. 2005. Bilan des datations carbone 14 effectuÃ©es sur des charbons de bois de la grotte Chauvet. Bulletin de la SociÃ©tÃ© prÃ©historique franÃ§aise 102:109-113.		NA	Hilaire [bear] cavern ["sol"]	NA	NA	NA
815	44.39	4.42	34439	516	Eurasia	Chauvet-Pont d'Arc,Vallon-Pont d'Arc,ArdÃ¨che,France	44.39	4.42	Reliable	GifA-95128	30340	570	570	570	34439	516	Equal	Grand bison, peinture, au fond de la galerie	AMS-C14	Homo sapiens	Cave art	Direct	Charcoal								Valladas et al. 2005. Bilan des datations carbone 14 effectuÃ©es sur des charbons de bois de la grotte Chauvet. Bulletin de la SociÃ©tÃ© prÃ©historique franÃ§aise 102:109-113.		NA	Salle du Fond	NA	NA	NA
816	44.39	4.42	34331	470	Eurasia	Chauvet,Vallon-Pont d'Arc,ArdÃ¨che,France	44.39	4.42	Reliable	GifA-96065	30230	530	530	530	34331	470	Equal	aurochs courant, panneau des Cheveaux	AMS-C14	Homo sapiens	Cave art	Direct	Charcoal								Valladas et al. 2005. Bilan des datations carbone 14 effectuÃ©es sur des charbons de bois de la grotte Chauvet. Bulletin de la SociÃ©tÃ© prÃ©historique franÃ§aise 102:109-113.		NA	Salle Hillaire	NA	NA	NA
817	44.39	4.42	34130	295	Eurasia	Chauvet,Vallon-Pont d'Arc,ArdÃ¨che,France	44.39	4.42	Reliable	GifA-102573	30020	350	350	350	34130	295	Equal	GCB, effondrement	AMS-C14	Homo sapiens	Living floor	Direct	Charcoal								Valladas et al. 2005. Bilan des datations carbone 14 effectuÃ©es sur des charbons de bois de la grotte Chauvet. Bulletin de la SociÃ©tÃ© prÃ©historique franÃ§aise 102:109-113.		NA	Salle Hillaire	NA	NA	NA
818	44.39	4.42	33882	359	Eurasia	Chauvet,Vallon-Pont d'Arc,ArdÃ¨che,France	44.39	4.42	Reliable	GifA-99239	29740	390	390	390	33882	359	Equal	GC98-11S9-27-nÂ° 3, sol, entree de la galerie	AMS-C14	Homo sapiens	Living floor	Direct	Charcoal								Valladas et al. 2005. Bilan des datations carbone 14 effectuÃ©es sur des charbons de bois de la grotte Chauvet. Bulletin de la SociÃ©tÃ© prÃ©historique franÃ§aise 102:109-113.		NA	Galerie des Megaceros	NA	NA	NA
819	44.39	4.42	33310	388	Eurasia	Chauvet,Vallon-Pont d'Arc,ArdÃ¨che,France	44.39	4.42	Reliable	GifA-102568	29180	340	340	340	33310	388	Equal	GC-00.30, sol sous depot calcite, pres du lac	AMS-C14	Homo sapiens	Living floor	Direct	Charcoal								Valladas et al. 2005. Bilan des datations carbone 14 effectuÃ©es sur des charbons de bois de la grotte Chauvet. Bulletin de la SociÃ©tÃ© prÃ©historique franÃ§aise 102:109-113.		NA	Hilaire [bear] cavern ["sol"]	NA	NA	NA
820	43.93	4.33	39424	2323	Eurasia	Esquicho-Grapaou,Sainte Anastasie,Gard,France	43.93	4.33	Reliable	MC-2161	34540	2000	2000	2000	39424	2323	Equal	charcoal	C14	Homo sapiens	Aurignacian industry	Within	Charcoal								Delibrias and Evin 1980. Sommaire des datations 14 C concernant la prÃ©histoire en France: II. - Dates parues de 1974 Ã 1978. Bulletin de la SociÃ©tÃ© prÃ©historique franÃ§aise, T. 77, No. 7 (1980), pp. 215-224		NA	SLC 1B	NA
821	43.93	4.33	36528	1532	Eurasia	Esquicho-Grapaou,Sainte Anastasie,Languedoc-Roussillon,France	43.93	4.33	Reliable	MC-2160	31950	1300	1300	1300	36528	1532	Equal	charcoal	C14	Homo sapiens	Aurignacian industry	Within	Charcoal								Delibrias and Evin 1980. Sommaire des datations 14 C concernant la prÃ©histoire en France: II. - Dates parues de 1974 Ã 1978. Bulletin de la SociÃ©tÃ© prÃ©historique franÃ§aise, T. 77, No. 7 (1980), pp. 215-224		NA	SLC 1A	NA
822	43.93	4.33	36722	2040	Eurasia	Esquicho-Grapaou,Sainte Anastasie,Languedoc-Roussillon,France	43.93	4.33	Reliable	MC-1181	31850	1700	1700	1700	36722	2040	Equal	charcoal	C14	Homo sapiens	Aurignacian industry	Within	Charcoal								Delibrias and Evin 1980. Sommaire des datations 14 C concernant la prÃ©histoire en France: II. - Dates parues de 1974 Ã 1978. Bulletin de la SociÃ©tÃ© prÃ©historique franÃ§aise, T. 77, No. 7 (1980), pp. 215-224		NA	SLC 1A	NA
823	43.93	4.33	36430	1533	Eurasia	Esquicho-Grapaou,Sainte Anastasie,Languedoc-Roussillon,France	43.93	4.33	Reliable	MC-1272	31850	1300	1300	1300	36430	1533	Equal	charcoal	C14	Homo sapiens	Aurignacian industry	Within	Charcoal								Delibrias and Evin 1980. Sommaire des datations 14 C concernant la prÃ©histoire en France: II. - Dates parues de 1974 Ã 1978. Bulletin de la SociÃ©tÃ© prÃ©historique franÃ§aise, T. 77, No. 7 (1980), pp. 215-224		NA	SLC 1A	NA
824	43.93	4.33	33964	1530	Eurasia	Esquicho-Grapaou,Sainte-Anastasie,Languedoc-Roissillon,France	43.93	4.33	Reliable	MC-983	29650	1300	1300	1300	33964	1530	Equal	charcoal	C14	Homo sapiens	Aurignacian industry	Within	Charcoal								Delibrias and Evin 1980. Sommaire des datations 14 C concernant la prÃ©histoire en France: II. - Dates parues de 1974 Ã 1978. Bulletin de la SociÃ©tÃ© prÃ©historique franÃ§aise, T. 77, No. 7 (1980), pp. 215-224		NA	BR1 *	NA
825	51.37	5.53	12853	88	Eurasia	Geldrop I,Geldrop,Noord Brabant,Netherlands	51.37	5.53	Reliable	GrN-1059	10960	85	85	85	12853	88	Equal	charcoal from hearth probably mixed with charcoal from Usselo layer	C14	Homo sapiens	Clear hearth	Direct	Charcoal								Lanting J.N.,Van der Plicht J., 1996, Palaeohistoria 37/38: 7I-125. Deeben, J. Dijkstra P & Van Gisbergen P. 2000. Notae Praehistoricae 20: 95-109.		NA	fireplace	NA	NA	NA
826	50.59	5.69	40033	697	Eurasia	Trou Walou,Trooz,LiÃ¨ge,Belgium	50.59	5.69	Reliable	OxA-21618	35400	650	650	650	40033	697	Equal	bone	AMS-C14	Controversial	Cultural layer	Within	Collagen	Acceptable	AF	3.2	No	No	Yes		Higham et al. 2014. The timing and spatiotemporal patterning of Neanderthal disappearance. Nature
827	50.44	5.3	41030	995	Eurasia	Trou al Wesse,Petit Modave,Namur,Belgium	50.44	5.3	Reliable	OxA-7634 (LYON-593)	36500	1100	1100	1100	41030	995	Equal	bone no cleas association with industry	AMS-C14	Homo sapiens	Aurignacian industry	Within	Collagen	Acceptable	AF	NA	No	No	Yes		Miller et al. 2007. Resultats preliminaires de lâ€™etude de la sequence paleolithique au Trou Alâ€™Wesse (comm. de Modave). Notae Praehistoricae 27:41-49		NA	L6 / Ch15 / F480 / -543 -647 cm	NA
828	50.44	5.3	36521	855	Eurasia	Trou al Wesse,Petit Modave,Liege,Belgium	50.44	5.3	Reliable	Ly-212	32325	660	660	660	36521	855	Equal	bone not clearly associated with Aurignacian	C14	Homo sapiens	Aurignacian industry	Within	Collagen								Miller et al. 2007. Resultats preliminaires de lâ€™etude de la sequence paleolithique au Trou Alâ€™Wesse (comm. de Modave). Notae Praehistoricae 27:41-49		NA	15b ?	NA
829	50.44	5.3	35932	296	Eurasia	Trou Al'Wesse,Petit-Modave, Modave,LiÃ¨ge,Belgium	50.44	5.3	Reliable	Beta-224155	32040	270	270	270	35932	296	Equal	Arvicola terrestris	AMS-C14	Homo sapiens	Upper Paleolithic industry	Within	Collagen								Miller et al. 2007. Resultats preliminaires de lâ€™etude de la sequence paleolithique au Trou Alâ€™Wesse (comm. de Modave). Notae Praehistoricae 27:41-49		NA	12(base)/14	NA	NA	NA
830	50.44	5.01	35832	886	Eurasia	Goyet,Goyet,Namur,Belgium	50.44	5.01	Reliable	Beta-239920	31680	750	750	750	35832	886	Equal	domesticated dog skull	AMS-C14	Homo sapiens	Aurignacian industry	Below	Collagen								GermonprÃ© and Hamalainen 2007 Arctic Anthropology 44:1-30		NA	NA	NA	NA	NA
831	50.44	5.3	34959	896	Eurasia	Trou al Wesse,Petit Modave,Namur,Belgium	50.44	5.3	Reliable	OxA-7496	30750	850	850	850	34959	896	Equal	Mladec point	AMS-C14	Homo sapiens	Single artifact	Direct	Collagen				No	No	Yes		Miller et al. 2007. Resultats preliminaires de lâ€™etude de la sequence paleolithique au Trou Alâ€™Wesse (comm. de Modave). Notae Praehistoricae 27:41-49		NA	? (old excavation) 15 (new excavation)	NA
832	50.59	5.69	33897	808	Eurasia	Trou Walou,Trooz,LiÃ¨ge,Belgium	50.59	5.69	Reliable	Lv-1587	29800	760	760	760	33897	808	Equal	charcoal from hearth	C14	Homo sapiens	Clear hearth	Direct	Charcoal								Szmidt et al. 2010. Direct radiocarbon (AMS) dating of split-based points from the (Proto)Aurignacian of Trou de la MÃ¨re Clochette, Northeastern France. Implications for the characterization of the Aurignacian and the timing of technical innovations in Europe. Journal of Archaeological Science 37:758-768		NA	C6C	NA
833	50.59	5.69	33520	698	Eurasia	Trou Walou,Trooz,LiÃ¨ge,Belgium	50.59	5.69	Reliable	Lv-1592	29470	640	640	640	33520	698	Equal	bone	C14	Homo sapiens	Aurignacian industry	Within	Collagen								Banks et al. 2013. Revisiting the chronology of the Proto-Aurignacian and the Early Aurignacian in Europe: A reply to Higham et al.â€™s comments on Banks et al. (2013). Journal of Human Evolution		NA	C6C	NA
834	50.45	5.01	31377	146	Eurasia	Goyet 3,Mozet,Namur,Belgium	50.45	5.01	Reliable	KIA-22281	27590	170	170	170	31377	146	Equal	Single bone Rangifer tarandus from entrance of chamber A	AMS-C14	Homo sapiens	Single artifact	Direct	Collagen	Not reported	AG	NA	No	No	Yes		GermonprÃ© and Hamalainen 2007 Arctic Anthropology 44:1-30		NA	3	NA
835	50.45	5.01	15223	161	Eurasia	Goyet 3,Mozet,Namur,Belgium	50.45	5.01	Reliable	GrA-3237	12770	90	90	90	15223	161	Equal	Single Equus caballus arcelini with cutmarks and ocre from entrance of chamber A	AMS-C14	Homo sapiens	Clear butchering	Direct	Collagen	Not reported	AG	NA					GermonprÃ© and Hamalainen 2007 Arctic Anthropology 44:1-30		NA	1	NA	NA	NA
836	50.45	5.01	14929	207	Eurasia	Goyet 3,Mozet,Namur,Belgium	50.45	5.01	Reliable	GrA-3238	12620	90	90	90	14929	207	Equal	Ovibos moschatus single bone phalanx with cut marks from entrance of chamber A	AMS-C14	Homo sapiens	Clear butchering	Direct	Collagen	Not reported	AG	NA			Yes		GermonprÃ© and Hamalainen 2007 Arctic Anthropology 44:1-30		Pretreatment assigned based on known standard protocols in Groningen Lab (e.g., Aerts-Bijma et al. 1997 AMS sample handling in Groningen)	1	NA	NA	NA
837	50.79	5.45	12711	27	Eurasia	Tongeren -Plinius,Tongeren,Limburg,Belgium	50.79	5.45	Reliable	GrA-32257	10800	50	50	50	12711	27	Equal	burnt bone from Plinius 4 with hearth	AMS-C14	Homo sapiens	Clear hearth	Direct	Burnt bone	Not reported	AG	NA			Yes		Genevois, J., 2019. Étude fonctionnelle de l'outillage lithique d'un site du Paléolithique supérieur: Tongres-Plinius.		Pretreatment assigned based on known standard protocols in Groningen Lab (e.g., Aerts-Bijma et al. 1997 AMS sample handling in Groningen)	NA	NA	NA	NA
838	47.13	5.57	40066	316	Eurasia	Mere Clochette,Rochefort-sur-Nenon,Jura,France	47.13	5.57	Reliable	OxA-19622	35460	250	250	250	40066	316	Equal	Split-based point (wing), antler, TMC #3	AMS-C14	Homo sapiens	Single artifact	Direct	Collagen	Acceptable	AF	NA	No	No	Yes		Szmidt et al. 2010. Direct radiocarbon (AMS) dating of split-based points from the (Proto)Aurignacian of Trou de la MÃ¨re Clochette, Northeastern France. Implications for the characterization of the Aurignacian and the timing of technical innovations in Europe. Journal of Archaeological Science 37:758-768		NA	red layer (ochre-covered) part of the yellow layer	NA
839	47.13	5.57	38084	502	Eurasia	Mere Clochette,Rochefort-sur-Nenon,Jura,France	47.13	5.57	Reliable	OxA-19621	33750	350	350	350	38084	502	Equal	Split-based point (wing), antler, TMC #2	AMS-C14	Homo sapiens	Single artifact	Direct	Collagen	Acceptable	AF	NA	No	No	Yes		Szmidt et al. 2010. Direct radiocarbon (AMS) dating of split-based points from the (Proto)Aurignacian of Trou de la MÃ¨re Clochette, Northeastern France. Implications for the characterization of the Aurignacian and the timing of technical innovations in Europe. Journal of Archaeological Science 37:758-768		NA	red layer (ochre-covered) part of the yellow layer	NA
840	47.13	5.57	34726	223	Eurasia	Mere Clochette,Rochefort-sur-Nenon,Jura,France	47.13	5.57	Reliable	Beta-150314	30800	220	220	220	34726	223	Equal	Ochred compact bone fragment MCL-08	AMS-C14	Homo sapiens	Single artifact	Direct	Collagen	Not reported	ABA	NA	No	No	Yes		Szmidt et al. 2010. Direct radiocarbon (AMS) dating of split-based points from the (Proto)Aurignacian of Trou de la MÃ¨re Clochette, Northeastern France. Implications for the characterization of the Aurignacian and the timing of technical innovations in Europe. Journal of Archaeological Science 37:758-768		Pretreatment assigned based on known standard protocols in Beta Analytic (http://www.radiocarbon.com/pretreatment-carbon-dating.htm#Acid)	red layer (ochre-covered) part of the yellow layer	NA	NA	NA
841	47.13	5.57	34026	196	Eurasia	Mere Clochette,Rochefort-sur-Nenon,Jura,France	47.13	5.57	Reliable	Beta-150311	29920	220	220	220	34026	196	Equal	bone ( ochred owl MCL-04)- Pre-treatment did include alkali step	AMS-C14	Homo sapiens	Single artifact	Direct	Collagen	Not reported	ABA	NA	No	No	Yes		Szmidt et al. 2010. Direct radiocarbon (AMS) dating of split-based points from the (Proto)Aurignacian of Trou de la MÃ¨re Clochette, Northeastern France. Implications for the characterization of the Aurignacian and the timing of technical innovations in Europe. Journal of Archaeological Science 37:758-768		Pretreatment assigned based on known standard protocols in Beta Analytic (http://www.radiocarbon.com/pretreatment-carbon-dating.htm#Acid)	red layer (ochre-covered) part of the yellow layer	NA	NA	NA
842	47.13	5.57	33685	181	Eurasia	Mere Clochette,Rochefort-sur-Nenon,Jura,France	47.13	5.57	Reliable	Beta-150312	29490	190	190	190	33685	181	Equal	Split based point MCL 06 reindeer antler Pre-treatment did include alkali step	AMS-C14	Homo sapiens	Single artifact	Direct	Collagen	Not reported	ABA	NA	No	No	Yes		Szmidt et al. 2010. Direct radiocarbon (AMS) dating of split-based points from the (Proto)Aurignacian of Trou de la MÃ¨re Clochette, Northeastern France. Implications for the characterization of the Aurignacian and the timing of technical innovations in Europe. Journal of Archaeological Science 37:758-768		NA	red layer (ochre-covered) part of the yellow layer	NA	NA	NA
843	46.77	5.52	29718	813	Eurasia	Grappin,Arlay,Franche Comte,France	46.77	5.52	Reliable	Ly-498	25520	820	820	820	29718	813	Equal	bone from D	C14	Homo sapiens	Magdalenian industry	Within	Collagen						No		Marien and Pachiaudi 1973. Lyon natural radiocarbon measurements IV. Radiocarbon 15:514-533.		NA		NA
844	46.45	5.46	26726	471	Eurasia	Baume de Gigny,Gigny-sur-Suran,Bourgogne,France	46.45	5.46	Reliable	Ly-1703	22430	500	500	500	26726	471	Equal	bone	C14	Homo sapiens	Cultural layer	Within	Collagen						No		Delibrias and Evin 1980 Bulletin de la SociÃ©tÃ© prÃ©historique franÃ§aise, T. 77, No. 7 (1980), pp. 215-224		NA	V	NA
845	45.7	5.72	17468	495	Eurasia	Romains,Virignin,Ain,France	45.7	5.72	Reliable	LYON-16	14380	380	380	380	17468	495	Equal	charcoal	AMS-C14	Homo sapiens	Magdalenian industry	Within	Charcoal								Evin et al. 1994 Radiocarbon		NA	3	NA
846	45.51	5.85	15994	422	Eurasia	Jean-Pierre II,Saint-Thibaud-de Couz,IsÃ¨re,France	45.51	5.85	Reliable	Ly-390	13300	280	280	280	15994	422	Equal	charcoal from hearth	C14	Homo sapiens	Clear hearth	Direct	Charcoal								Evin, J., Marien, G. and Pachiaudi, C., 1975. Lyon natural radiocarbon measurements V. Radiocarbon, 17(1), pp.4-34.		NA	3	NA
847	45.83	5.6	15320	134	Eurasia	Les Hoteaux,Rossillon,Ain,France	45.83	5.6	Reliable	OxA-9457/LYON-1132	12830	75	75	75	15320	134	Equal	Reindeer bone baton perce	AMS-C14	Homo sapiens	Single artifact	Direct	Collagen	Acceptable	AF	NA	No	No	Yes		Kervazo, B., Le Magdalénien du Rocher de la Caille dans son contexte paléolithique régional. Le Rocher de la Caille.Société préhistorique française Memoire XXXI, p.237.		NA		NA
848	45.44	5.8	13656	67	Eurasia	La Fru,Saint-Christophe,Savaoie,France	45.44	5.8	Reliable	GrA-25080	11840	60	60	60	13656	67	Equal	red deer bone	AMS-C14	Homo sapiens	Solutrean industry	Within	Collagen	Not reported	AG	NA	No	No	Yes		Schmidt et al. 2012. Rapid climate change and variability of settlement patterns in Iberia during the Late Pleistocene. Quaternary International 274:179-204		Pretreatment assigned based on known standard protocols in Groningen Lab (e.g., Aerts-Bijma et al. 1997 AMS sample handling in Groningen)	I 3 middle	NA	NA	NA
849	43.21	5.45	32372	561	Eurasia	Cosquer,Cap Morgiou,Marseille,France	43.21	5.45	Reliable	GifA-96074	28370	440	440	440	32372	561	Equal	Charcoal from oval sign	AMS-C14	Homo sapiens	Cave art	Direct	Charcoal								Valladas et al. 2001. Radiocarbon AMS dates for Paleolithic cave paintings. Radiocarbon 43:977-986.		NA	"Signe ovale"	NA	NA	NA
850	43.21	5.45	31944	545	Eurasia	Cosquer,Morgiou,Provence,France	43.21	5.45	Reliable	GifA-92350	27870	470	470	470	31944	545	Equal	soil sample 4	AMS-C14	Homo sapiens	Living floor	Direct	Charcoal								Valladas et al. 2001. Radiocarbon AMS dates for Paleolithic cave paintings. Radiocarbon 43:977-986.		NA	surface soil	NA	NA	NA
851	43.21	5.45	31770	477	Eurasia	Cosquer,Cap Morgiou,Marseille,France	43.21	5.45	Reliable	GifA-96073	27740	410	410	410	31770	477	Equal	Charcoal from negative hand 18	AMS-C14	Homo sapiens	Cave art	Direct	Charcoal								Valladas et al. 2001. Radiocarbon AMS dates for Paleolithic cave paintings. Radiocarbon 43:977-986.		NA	Hand stencil no. 19	NA	NA	NA
852	43.21	5.45	31407	421	Eurasia	Cosquer,Cap Morgiou,Marseille,France	43.21	5.45	Reliable	GifA-95195	27350	430	430	430	31407	421	Equal	Charcoal from bison 2	AMS-C14	Homo sapiens	Cave art	Direct	Charcoal								Valladas et al. 2001. Radiocarbon AMS dates for Paleolithic cave paintings. Radiocarbon 43:977-986.		NA	"Bison 2"	NA	NA	NA
853	43.21	5.45	31157	305	Eurasia	Cosquer,Morgiou,Provence,France	43.21	5.45	Reliable	GifA-92409	27110	390	390	390	31157	305	Equal	Main nÃ©gative nÂ° 7, 1ere moitiÃ© de l'Ã©chantillion	AMS-C14	Homo sapiens	Cave art	Direct	Charcoal								Valladas et al. 2001. Radiocarbon AMS dates for Paleolithic cave paintings. Radiocarbon 43:977-986.		NA	Black hand stencil [MR7]	NA	NA	NA
854	43.21	5.45	31139	249	Eurasia	Cosquer,Morgiou,Provence,France	43.21	5.45	Reliable	GifA-92491	27110	350	350	350	31139	249	Equal	Main nÃ©gative nÂ° 7, seonde moitiÃ© de l'Ã©chantillon	AMS-C14	Homo sapiens	Cave art	Direct	Charcoal								Valladas et al. 2001. Radiocarbon AMS dates for Paleolithic cave paintings. Radiocarbon 43:977-986.		NA	Black hand stencil [MR7]	NA	NA	NA
855	43.21	5.45	30470	426	Eurasia	Cosquer,Morgiou,Provence,France	43.21	5.45	Reliable	GifA-92349	26360	440	440	440	30470	426	Equal	Soil sample nÂ° 3	AMS-C14	Homo sapiens	Living floor	Direct	Charcoal								Valladas et al. 2001. Radiocarbon AMS dates for Paleolithic cave paintings. Radiocarbon 43:977-986.		NA	surface soil	NA	NA	NA
856	43.21	5.45	30416	371	Eurasia	Cosquer,Morgiou,Provence,France	43.21	5.45	Reliable	GifA-96069	26250	350	350	350	30416	371	Equal	bison 2 secteur 108, charbon de paroi	AMS-C14	Homo sapiens	Cave art	Direct	Charcoal								Valladas et al. 2001. Radiocarbon AMS dates for Paleolithic cave paintings. Radiocarbon 43:977-986.		NA	NA	NA	NA	NA
857	43.21	5.45	28933	386	Eurasia	Cosquer,Morgiou,Provence,France	43.21	5.45	Reliable	GifA-95358	24840	340	340	340	28933	386	Equal	Main negative nÂ° 12 charcoal	AMS-C14	Homo sapiens	Cave art	Direct	Charcoal								Valladas et al. 2001. Radiocarbon AMS dates for Paleolithic cave paintings. Radiocarbon 43:977-986.		NA	Hand stencil no. 12	NA	NA	NA
858	43.21	5.45	28800	338	Eurasia	Cosquer,Morgiou,Provence,France	43.21	5.45	Reliable	GifA-96072	24730	300	300	300	28800	338	Equal	Charcoal from horse 5	AMS-C14	Homo sapiens	Cave art	Direct	Charcoal								Valladas et al. 2001. Radiocarbon AMS dates for Paleolithic cave paintings. Radiocarbon 43:977-986.		NA	Horse 5	NA	NA	NA
859	43.21	5.45	24564	349	Eurasia	Cosquer,Morgiou,Provence,France	43.21	5.45	Reliable	GifA-92348	20370	260	260	260	24564	349	Equal	Soil sample 2	AMS-C14	Homo sapiens	Living floor	Direct	Charcoal								Valladas et al. 2001. Radiocarbon AMS dates for Paleolithic cave paintings. Radiocarbon 43:977-986.		NA	surface soil	NA	NA	NA
860	43.31	5.83	23985	270	Eurasia	La Vina,Manzaneda,Asturias,Spain	43.31	5.83	Reliable	OxA-4092	19930	220	220	220	23985	270	Equal	bone	AMS-C14	Homo sapiens	Cultural layer	Within	Collagen	Not reported	AI	NA	No	No	Yes		Schmidt et al. 2012. Rapid climate change and variability of settlement patterns in Iberia during the Late Pleistocene. Quaternary International 274:179-204		NA	XIII lower	NA
861	62.78	6.9	11027	152	Eurasia	Nyhamna 48,Aukra,More & Romsdal,Norway	62.78	6.9	Reliable	T-16973	9695	95	95	95	11027	152	Equal	Betula charcoal from lower part of hearth	C14	Homo sapiens	Clear hearth	Direct	Charcoal								Bang‐Andersen, S., 2012. Colonizing contrasting landscapes. The pioneer coast settlement and inland utilization in southern Norway 10,000–9500 years before present. Oxford journal of archaeology, 31(2), pp.103-120.		NA		NA
862	53.02	6.23	13538	97	Eurasia	Donkerbroek Zwembad,,,Netherlands	53.02	6.23	Reliable	GrA-16243	11700	90	90	90	13538	97	Equal	collagen from eland scapula with cutting traces	AMS-C14	Homo sapiens	Equivocal	Direct	Collagen	Not reported	AG	NA					Prummel, W., 2000. DIERENVONDSTEN UIT HET DAL VAN DE TJONGER TUSSEN DONKERBOEK, OOSTERWOLDE EN MAKKINGA (FR.). Paleo-aktueel, (12), pp.30-35.		NA	NA	NA	NA	NA
863	53.1	6.55	8275	431	Eurasia	Donderen,,,Netherlands	53.1	6.55	Reliable	GrN-216	7365	400	400	400	8275	431	Equal	charcoal from a hearth apparently from Mesolithic age	C14	Homo sapiens	Clear hearth	Direct	Charcoal								Lanting, L., Van Der Plicht, J., 1996. De 14C van de Nederlandse pre-en protohistorie. I: Laat-Palolithicum, Palaeohistoria 37/38: 71-125.		NA	NA	NA	NA	NA
864	53.1	6.55	7799	143	Eurasia	Donderen,,,Netherlands	53.1	6.55	Reliable	GrN-152	6950	160	160	160	7799	143	Equal	charcoal fram a hearth, apparently Mesolithic	C14	Homo sapiens	Clear hearth	Direct	Charcoal								Lanting, L., Van Der Plicht, J., 1996. De 14C van de Nederlandse pre-en protohistorie. I: Laat-Palolithicum, Palaeohistoria 37/38: 71-125.		NA	NA	NA	NA	NA
865	52.07	6.06	33405	244	Eurasia	Rubeland, Hermannshohle,Rubeland,Hannover,Germany	52.07	6.06	Reliable	OxA-13048	29210	210	210	210	33405	244	Equal	Bone point	AMS-C14	Homo sapiens	Single artifact	Direct	Collagen	Acceptable	AF	NA	No	No	Yes		Szmidt et al. 2010. Direct radiocarbon (AMS) dating of split-based points from the (Proto)Aurignacian of Trou de la MÃ¨re Clochette, Northeastern France. Implications for the characterization of the Aurignacian and the timing of technical innovations in Europe. Journal of Archaeological Science 37:758-768		NA	HK/68:8	NA
866	52.92	6.01	13643	119	Eurasia	Oldeholtwolde,Weststellingwerf,Friesland,Netherlands	52.92	6.01	Reliable	OxA-2558	11810	110	110	110	13643	119	Equal	charcoal of Salix from the hearth	AMS-C14	Homo sapiens	Clear hearth	Direct	Charcoal	Not required	ABA		No	No	Yes		Lanting J.N.,Van der Plicht J., 1996, De 14 C-Chronologie van de Nederlandse Pre-en Protohistorie, I: Laat-Palaeolithicum. Palaeohistoria 37/38: 7I-125, Brandlund GrimmD.B. e;a. 2008. Quartar 55: 34;		NA		NA
867	52.92	6.01	13519	126	Eurasia	Oldeholtwolde,Weststellingwerf,Friesland,Netherlands	52.92	6.01	Reliable	OxA-2561	11680	120	120	120	13519	126	Equal	carcoal of Salix from the hearth	AMS-C14	Homo sapiens	Clear hearth	Direct	Charcoal				No	No	Yes		Lanting J.N.,Van der Plicht J., 1996, De 14 C-Chronologie van de Nederlandse Pre-en Protohistorie, I: Laat-Palaeolithicum. Palaeohistoria 37/38: 7I-125, Brandlund GrimmD.B. e;a. 2008. Quartar 55: 34;		NA		NA
868	52.92	6.01	13310	106	Eurasia	Oldeholtwolde,Weststellingwerf,Friesland,Netherlands	52.92	6.01	Reliable	OxA-2559	11470	110	110	110	13310	106	Equal	charcoal of Salix from the hearth	AMS-C14	Homo sapiens	Clear hearth	Direct	Charcoal	Not required	ABA		No	No	Yes		Lanting J.N.,Van der Plicht J., 1996, De 14 C-Chronologie van de Nederlandse Pre-en Protohistorie, I: Laat-Palaeolithicum. Palaeohistoria 37/38: 7I-125, Brandlund GrimmD.B. e;a. 2008. Quartar 55: 34;		NA		NA
869	52.92	6.01	12976	265	Eurasia	Oldeholtwolde,Weststellingwerf,Friesland,Netherlands	52.92	6.01	Reliable	GrN-12280	11080	280	280	280	12976	265	Equal	charcoal of Salix within a hearth (probably the lab took another sample)	C14	Homo sapiens	Clear hearth	Direct	Charcoal								Lanting J.N.,Van der Plicht J., 1996, De 14 C-Chronologie van de Nederlandse Pre-en Protohistorie, I: Laat-Palaeolithicum. Palaeohistoria 37/38: 7I-125, Brandlund GrimmD.B. e;a. 2008. Quartar 55: 34;		NA	NA	NA	NA	NA
870	51.95	6.28	12758	40	Eurasia	Doetichem-Dichteren 8,,Gelderland,Netherlands	51.95	6.28	Reliable	GrA-13387	10880	50	50	50	12758	40	Equal	calcinated bone from hearth	AMS-C14	Homo sapiens	Clear hearth	Direct	Collagen	Not reported	AG	NA			Yes		Lanting, J.N., Aerts-Bijma, A.T. and van der Plicht, J., 2001. Dating of cremated bones. Radiocarbon, 43(2A), pp.249-254.		Pretreatment assigned based on known standard protocols in Groningen Lab (e.g., Aerts-Bijma et al. 1997 AMS sample handling in Groningen)	NA	NA	NA	NA
871	50.72	6.8	37664	659	Eurasia	Lommersum, Kreis Euskirschen,,,Germany	50.72	6.8	Reliable	GrN-6191	33420	500	500	500	37664	659	Equal	burned bone from IIc-1	C14	Homo sapiens	Aurignacian industry	Within	Burnt bone								Banks et al. 2013. Revisiting the chronology of the Proto-Aurignacian and the Early Aurignacian in Europe: A reply to Higham et al.â€™s comments on Banks et al. (2013). Journal of Human Evolution		NA	IIc-2	NA	NA	NA
872	50.72	6.8	35844	352	Eurasia	Lommersum, Kreis Euskirschen,,,Germany	50.72	6.8	Reliable	GrN-6699	31950	320	320	320	35844	352	Equal	from Iic-2	C14	Homo sapiens	Aurignacian industry	Within	Burnt bone								Lanting JN, Van der Plicht J. DE l4C-CHRONOLOGIE VAN DE NEDERLANDSE PRE-EN PROTOHISTORIE I: LAAT-PALEOLITHICUM. Palaeohistoria 37/38 (1995/1996): Institute of Archaeology, Groningen, the Netherlands. 1997;37:71.		NA	IIc-2	NA	NA	NA
873	50.72	6.8	36204	1137	Eurasia	Lommersum, Kreis Euskirschen,,,Germany	50.72	6.8	Reliable	H-4148/3347	31880	950	950	950	36204	1137	Equal	bone from Iic-3	C14	Homo sapiens	Aurignacian industry	Within	Collagen								Hedges, R.E.M., Pettitt, P.B., Ramsey, C.B. and Van Klinken, G.J., 1998. Radiocarbon dates from the Oxford AMS system: Archaeometry datelist 26. Archaeometry, 40(2), pp.437-455.		NA	IIc-2	NA	NA	NA
874	50.7	6.8	35673	576	Eurasia	Lommersum,,,Germany	50.7	6.8	Reliable	Pta-2753	31700	520	520	520	35673	576	Equal	burnt bone	C14	Homo sapiens	Aurignacian industry	Within	Collagen								Hedges, R.E.M., Pettitt, P.B., Ramsey, C.B. and Van Klinken, G.J., 1998. Radiocarbon dates from the Oxford AMS system: Archaeometry datelist 26. Archaeometry, 40(2), pp.437-455.		NA	II c-2	NA
875	50.72	6.8	35687	1834	Eurasia	Lommersum, Kreis Euskirschen,,,Germany	50.72	6.8	Reliable	H-4745/4144	31000	1500	1500	1500	35687	1834	Equal	bone from IIc-4	C14	Homo sapiens	Aurignacian industry	Within	Collagen								Hedges, R.E.M., Pettitt, P.B., Ramsey, C.B. and Van Klinken, G.J., 1998. Radiocarbon dates from the Oxford AMS system: Archaeometry datelist 26. Archaeometry, 40(2), pp.437-455.		NA	IIc-2	NA	NA	NA
876	47	6.97	16959	231	Eurasia	Vaumarcus,,Neuchatel lake,Switzerland	47	6.97	Reliable	ETH-8777	13980	140	140	140	16959	231	Equal	human bone mastoid process	C14	Homo sapiens	Human remains	Direct	Collagen								Stuart, A.J. and Lister, A.M., 2007. Patterns of Late Quaternary megafaunal extinctions in Europe and northern Asia. Courier-Forschungsinstitut Senckenberg, 259, p.287.		NA	NA	NA	NA	NA
877	45.53	6.6	24499	496	Eurasia	Rainaude 1,Le Muy,Provence,France	45.53	6.6	Reliable	MC-2335	20300	400	400	400	24499	496	Equal	Charbon	C14	Homo sapiens	Gravettian industry	Within	Charcoal								Onoratini et al. 1994. Le niveau du Paleolithique Superieur Terminal de la Baume de Colle Rousse (Le Muy, Var). Bulletin de la SociÃ©tÃ© prÃ©historique franÃ§aise 91:56-60		NA	5	NA
878	52.18	7.53	2551	100	Eurasia	Emsdetten,,North Rhihneland,Germany	52.18	7.53	Reliable	OxA-10048	2460	37	37	37	2551	100	Equal	human calvarium	AMS-C14	Homo sapiens	Human remains	Direct	Collagen	Acceptable	AF	NA	No	No	Yes		Ramsey et al. 2002 Radiocarbon dates from the Oxford AMS system: Archaeometry datelist 31. Archaeometry 44(s1):1-50		NA		NA
879	50.43	7.4	16263	147	Eurasia	Andernach Martinsberg 1,Koblenz,Rheinland-Pfalz,Germany	50.43	7.4	Reliable	OxA-10492	13500	90	90	90	16263	147	Equal	Equus sp. rib with cutmarks	AMS-C14	Homo sapiens	Clear butchering	Direct	Collagen	Acceptable	AF	NA	No	No	Yes		Stevens, R.E. and Hedges, R.E., 2004. Carbon and nitrogen stable isotope analysis of northwest European horse bone and tooth collagen, 40,000 BP–present: Palaeoclimatic interpretations. Quaternary Science Reviews, 23(7-8), pp.977-991.		NA	Concentration 1883	NA
880	50.43	7.4	15840	136	Eurasia	Andernach Martinsberg 1,Koblenz,Rheinland-Pfalz,Germany	50.43	7.4	Reliable	OxA-10493	13185	80	80	80	15840	136	Equal	bone Equus sp. With cutmarks	AMS-C14	Homo sapiens	Clear butchering	Direct	Collagen	Acceptable	AF	NA	No	No	Yes		Stevens, R.E. and Hedges, R.E., 2004. Carbon and nitrogen stable isotope analysis of northwest European horse bone and tooth collagen, 40,000 BP–present: Palaeoclimatic interpretations. Quaternary Science Reviews, 23(7-8), pp.977-991.		NA	Concentration 1883	NA
881	50.43	7.4	15720	152	Eurasia	Andernach-Martinsberg,Andernach Koblenz,Rheinland-Pfalz,Germany	50.43	7.4	Reliable	GrA-16985	13110	80	80	80	15720	152	Equal	indet. Bone shaft fragment	AMS-C14	Homo sapiens	Single artifact	Direct	Collagen	Not reported	AG	NA			Yes		Sommer, R.S., Zachos, F.E., Street, M., Jöris, O., Skog, A. and Benecke, N., 2008. Late Quaternary distribution dynamics and phylogeography of the red deer (Cervus elaphus) in Europe. Quaternary Science Reviews, 27(7-8), pp.714-733.		Pretreatment assigned based on known standard protocols in Groningen Lab (e.g., Aerts-Bijma et al. 1997 AMS sample handling in Groningen)	zone 1	NA	NA	NA
882	50.43	7.4	15586	121	Eurasia	Andernach Martinsberg 1,Koblenz,Rheinland-Pfalz,Germany	50.43	7.4	Reliable	OxA-18409	13025	50	50	50	15586	121	Equal	rib with cutmarks Equus sp.	AMS-C14	Homo sapiens	Clear butchering	Direct	Collagen	Acceptable	AF	NA	No	No	Yes		Higham, T.F., Bronk Ramsey, C., Brock, F., Baker, D. and Ditchfield, P., 2011. Radiocarbon dates from the Oxford AMS system: Archaeometry datelist 34. Archaeometry, 53(5), pp.1067-1084.		NA	Concentration 1883	NA
883	50.43	7.47	14389	261	Eurasia	Irlich,Neuwied,,Germany	50.43	7.47	Reliable	OxA-9736	12310	120	120	120	14389	261	Equal	human bone IR 4 rib	AMS-C14	Homo sapiens	Human remains	Direct	Collagen	Acceptable	AF	NA	No	No	Yes		Ramsey et al. 2002 Radiocarbon dates from the Oxford AMS system: Archaeometry datelist 31. Archaeometry 44(s1):1-50		NA		NA
884	50.71	7.18	14105	211	Eurasia	Bonn Oberkassel,,Nordrhein-Westfalen,Germany	50.71	7.18	Reliable	OxA-4792	12180	110	110	110	14105	211	Equal	OB4, bone, human, humerus	AMS-C14	Homo sapiens	Human remains	Direct	Collagen	Not reported	AI	NA	No	No	Yes		Street et al. 2006 A critical review of the German Paleolithic hominin record. Journal of Human Evolution 51:551-579		NA		NA
885	50.43	7.47	13971	127	Eurasia	Irlich,Neuwied,,Germany	50.43	7.47	Reliable	UtC-9221	12110	90	90	90	13971	127	Equal	bone fragment	AMS-C14	Homo sapiens	Human remains	Direct	Collagen	Not reported	Not reported	NA	No	No	Yes		Street et al. 2006 A critical review of the German Paleolithic hominin record. Journal of Human Evolution 51:551-579		NA		NA
886	50.43	7.47	13823	102	Eurasia	Irlich,Neuwied,,Germany	50.43	7.47	Reliable	OxA-9848	11965	65	65	65	13823	102	Equal	human bone IR 2 rib	AMS-C14	Homo sapiens	Human remains	Direct	Collagen	Acceptable	AF	NA	No	No	Yes		Ramsey et al. 2002 Radiocarbon dates from the Oxford AMS system: Archaeometry datelist 31. Archaeometry 44(s1):1-50		NA		NA
887	50.4	7.47	13814	125	Eurasia	Kettig,Mayen,Rheinland-Pfalz,Germany	50.4	7.47	Reliable	GrA-12396	11960	90	90	90	13814	125	Equal	Burnt bones from hearth 47/42	AMS-C14	Homo sapiens	Clear hearth	Direct	Burnt bone	Not reported	AG	NA			Yes		Baales, M., 2006. Environnement et archéologie durant le Paléolithique final dans la région du Rhin moyen (Rhénanie, Allemagne): conclusions des 15 dernières années de recherches. L'anthropologie, 110(3), pp.418-444.		Pretreatment assigned based on known standard protocols in Groningen Lab (e.g., Aerts-Bijma et al. 1997 AMS sample handling in Groningen)	NA	NA	NA	NA
888	50.43	7.47	13731	104	Eurasia	Irlich,Neuwied,,Germany	50.43	7.47	Reliable	OxA-9847	11910	70	70	70	13731	104	Equal	human bone IR 1 femur	AMS-C14	Homo sapiens	Human remains	Direct	Collagen	Acceptable	AF	NA	No	No	Yes		Ramsey et al. 2002 Radiocarbon dates from the Oxford AMS system: Archaeometry datelist 31. Archaeometry 44(s1):1-50		NA		NA
889	50.43	7.4	13653	178	Eurasia	Andernach-Martinsberg 2,Andernach,Rheinland-Pfalz,Germany	50.43	7.4	Reliable	OxA-997	11800	160	160	160	13653	178	Equal	bone Cervus elaphus shaft collagen from AN2-sondage	AMS-C14	Homo sapiens	Single artifact	Direct	Collagen				No	No	Yes		Hedges RE, Housley RA, Law IA, Perry C, Gowlett JAJ. 1987. Radiocarbon dates from the Oxford AMS system archaeometry datelist 6. Archaeometry. 29(2):289-306.		NA	upper	NA
890	50.4	7.47	13548	72	Eurasia	Kettig,Mayen,Rheinland-Pfalz,Germany	50.4	7.47	Reliable	GrA-14171	11720	60	60	60	13548	72	Equal	Burnt bones from hearth 47/42	AMS-C14	Homo sapiens	Clear hearth	Direct	Burnt bone	Not reported	AG	NA			Yes		Lanting, J., Niekus, M. and Stapert, D., 2001. Dateringen aan gecremeerd bot uit het Paleolithicum en Vroeg-Mesolithicum: een overzicht van de stand van zaken. Paleo-aktueel, (13), pp.30-36.		Pretreatment assigned based on known standard protocols in Groningen Lab (e.g., Aerts-Bijma et al. 1997 AMS sample handling in Groningen)	NA	NA	NA	NA
891	50.4	7.47	13530	57	Eurasia	Kettig,Mayen,Rheinland-Pfalz,Germany	50.4	7.47	Reliable	GrA-13389	11710	50	50	50	13530	57	Equal	burnt bones from hearth 47/42	AMS-C14	Homo sapiens	Clear hearth	Direct	Burnt bone	Not reported	AG	NA			Yes		Lanting, J., Niekus, M. and Stapert, D., 2001. Dateringen aan gecremeerd bot uit het Paleolithicum en Vroeg-Mesolithicum: een overzicht van de stand van zaken. Paleo-aktueel, (13), pp.30-36.		Pretreatment assigned based on known standard protocols in Groningen Lab (e.g., Aerts-Bijma et al. 1997 AMS sample handling in Groningen)	NA	NA	NA	NA
892	50.71	7.18	13401	99	Eurasia	Bonn Oberkassel,,Nordrhein-Westfalen,Germany	50.71	7.18	Reliable	OxA-4790	11570	100	100	100	13401	99	Equal	OB3, bone, human humerus	AMS-C14	Homo sapiens	Human remains	Direct	Collagen	Not reported	AI	NA	No	No	Yes		Street et al. 2006 A critical review of the German Paleolithic hominin record. Journal of Human Evolution 51:551-579		NA		NA
893	50.43	7.47	2783	32	Eurasia	Irlich,Neuwied,,Germany	50.43	7.47	Reliable	OxA-9876	2660	40	40	40	2783	32	Equal	human bone IR 3 cranium	AMS-C14	Homo sapiens	Human remains	Direct	Collagen	Acceptable	AF	NA	No	No	Yes		Ramsey et al. 2002 Radiocarbon dates from the Oxford AMS system: Archaeometry datelist 31. Archaeometry 44(s1):1-50		NA		NA
894	47.42	7.58	23635	193	Eurasia	Kastelhohle-Nord,Kaltbrunnen valley,Basel,Switzerland	47.42	7.58	Reliable	OxA-9738	19620	140	140	140	23635	193	Equal	bone Rangifer tarandus	AMS-C14	Homo sapiens	Cultural layer	Within	Collagen	Acceptable	AF	3.5	No	No	Yes		Drucker et al. 2012. Environmental context of the Magdalenian settlement in the Jura Mountains using stable isotope tracking (13C, 15N, 34S) of bone collagen from reindeer (Rangifer tarandus). Quaternary International 272-273:322-332		NA	Middle Cultural Horizon	NA
895	47.42	7.58	23141	208	Eurasia	Kastelhohle-Nord,Kaltbrunnen valley,Basel,Switzerland	47.42	7.58	Reliable	OxA-9739	19200	150	150	150	23141	208	Equal	bone Rangifer tarandus	AMS-C14	Homo sapiens	Cultural layer	Within	Collagen	Acceptable	AF	3.4	No	No	Yes		Drucker et al. 2012. Environmental context of the Magdalenian settlement in the Jura Mountains using stable isotope tracking (13C, 15N, 34S) of bone collagen from reindeer (Rangifer tarandus). Quaternary International 272-273:322-332		NA	Middle Cultural Horizon	NA
896	47.42	7.58	22388	181	Eurasia	Kastelhohle-Nord,Kaltbrunnen valley,Basel,Switzerland	47.42	7.58	Reliable	OxA-9737	18530	150	150	150	22388	181	Equal	bone Rangifer tarandus	AMS-C14	Homo sapiens	Cultural layer	Within	Collagen	Acceptable	AF	3.1	No	No	Yes		Drucker et al. 2012. Environmental context of the Magdalenian settlement in the Jura Mountains using stable isotope tracking (13C, 15N, 34S) of bone collagen from reindeer (Rangifer tarandus). Quaternary International 272-273:322-332		NA	Middle Cultural Horizon	NA
897	47.47	7.75	13597	114	Eurasia	Le Bichon,La Chaux-de-Fonds,NE,Switzerland	47.47	7.75	Reliable	ETH-8773	11760	110	110	110	13597	114	Equal	human tibia	AMS-C14	Homo sapiens	Human remains	Direct	Collagen								Street, M., Terberger, T. and Orschiedt, J., 2006. A critical review of the German Paleolithic hominin record. Journal of human evolution, 51(6), pp.551-579.		NA	NA	NA	NA	NA
898	47.47	7.75	13443	113	Eurasia	Le Bichon,La Chaux-de-Fonds,NE,Switzerland	47.47	7.75	Reliable	ETH-8774	11610	110	110	110	13443	113	Equal	human femur	AMS-C14	Homo sapiens	Human remains	Direct	Collagen								Street, M., Terberger, T. and Orschiedt, J., 2006. A critical review of the German Paleolithic hominin record. Journal of human evolution, 51(6), pp.551-579.		NA	NA	NA	NA	NA
899	46.68	7.44	28241	578	Eurasia	Schnurenloch,Oberwil,Bern,Switzerland	46.68	7.44	Reliable	B-158	24000	600	600	600	28241	578	Equal	cave bear bone	C14	Homo sapiens	Cultural layer	Within	Mixed bones						No		Canada 1972. Groningen Radiocarbon Dates X. Radiocarbon 14:6-110		NA	7c [-2.5-3.5m]	NA	NA	NA
900	46.68	7.44	24187	258	Eurasia	Schnurenloch,Oberwil,Bern,Switzerland	46.68	7.44	Reliable	GrN-4894	20100	200	200	200	24187	258	Equal	cave bear bone	C14	Homo sapiens	Cultural layer	Within	Collagen								Canada 1972. Groningen Radiocarbon Dates X. Radiocarbon 14:6-110		NA	7a [-2-3m]	NA	NA	NA
901	43.79	7.55	40990	295	Eurasia	Riparo Mochi,,Liguria,Italy	43.79	7.55	Reliable	OxA-19569	36350	260	260	260	40990	295	Equal	ABOx-SC date of OxA-3592	AMS-C14	Homo sapiens	Aurignacian industry	Within	Charcoal	Not required	ABOx		No	No	Yes		Douka et al. 2012. A new chronostratigraphic framework for the Upper Palaeolithic of Riparo Mochi (Italy). Journal of Human Evolution 62:286-299.		NA	G 60	NA
902	43.78	7.53	40324	840	Eurasia	Riparo Mochi, Baousse Rousse,Grimaldi,Liguria,Italy	43.78	7.53	Reliable	OxA-3591	35700	850	850	850	40324	840	Equal	charcoal, cut 59	AMS-C14	Homo sapiens	Aurignacian industry	Within	Charcoal	Not required	ABA		No	No	Yes		Kuhn and Stiner 1998. Reports The Earliest Aurignacian of Riparo Mochi (Liguria, Italy). Current Anthropology 39: S175-S189		NA	RM-2, G/51	NA
903	43.79	7.55	39505	897	Eurasia	Riparo Mochi,,Liguria,Italy	43.79	7.55	Reliable	OxA-3592	34870	800	800	800	39505	897	Equal	charcoal	AMS-C14	Homo sapiens	Aurignacian industry	Within	Charcoal	Not required	ABA		No	No	Yes		Kuhn and Stiner 1998. Reports The Earliest Aurignacian of Riparo Mochi (Liguria, Italy). Current Anthropology 39: S175-S189		NA	G 60	NA
904	43.78	7.53	39289	885	Eurasia	Riparo Mochi (BaoussÃ© RoussÃ©),Grimaldi,Liguria,France	43.78	7.53	Reliable	OxA-3590	34680	760	760	760	39289	885	Equal	charcoal	AMS-C14	Homo sapiens	Aurignacian industry	Within	Charcoal	Not required	ABA		No	No	Yes		Kuhn and Stiner 1998. Reports The Earliest Aurignacian of Riparo Mochi (Liguria, Italy). Current Anthropology 39: S175-S189		NA	G 56-57	NA
905	43.78	7.53	37706	923	Eurasia	Riparo Mochi, Baousse Rousse,Grimaldi,Liguria,Italy	43.78	7.53	Reliable	OxA-3589	33400	750	750	750	37706	923	Equal	cut 51	AMS-C14	Homo sapiens	Aurignacian industry	Within	Charcoal	Not required	ABA		No	No	Yes		Kuhn and Stiner 1998. Reports The Earliest Aurignacian of Riparo Mochi (Liguria, Italy). Current Anthropology 39: S175-S189		NA	RM-2, G/51	NA
906	43.79	7.55	36416	769	Eurasia	Riparo Mochi, Baousse Rousse,,Liguria,Italy	43.79	7.55	Reliable	OxA-3588	32280	580	580	580	36416	769	Equal	charcoal	AMS-C14	Homo sapiens	Aurignacian industry	Within	Charcoal	Not required	ABA		No	No	Yes		Kuhn and Stiner 1998. Reports The Earliest Aurignacian of Riparo Mochi (Liguria, Italy). Current Anthropology 39: S175-S189		NA	top of G or base of cut 50	NA
907	43.78	7.53	31400	596	Eurasia	Riparo Mochi,Grimaldi,Liguria,Italy	43.78	7.53	Reliable	Rome-1	27230	570	570	570	31400	596	Equal	Charcoal ABA from F top (hearth)	C14	Homo sapiens	Clear hearth	Direct	Charcoal		ABA						Douka et al. 2012. A new chronostratigraphic framework for the Upper Palaeolithic of Riparo Mochi (Italy). Journal of Human Evolution 62:286-299.		NA	F	NA
908	43.78	7.53	29081	824	Eurasia	Barma Grande 6,Grimaldi,Liguria,Italy	43.78	7.53	Reliable	OxA-10093	24800	800	800	800	29081	824	Equal	metatarsal bone from the skeleton of the adult male BM6	AMS-C14	Homo sapiens	Human remains	Direct	Collagen	Not acceptable	AF	3.8	No	No	Yes		Formicola, V., Pettitt, P.B. and Del Lucchese, A., 2004. A direct AMS radiocarbon date on the Barma Grande 6 Upper Paleolithic skeleton. Current Anthropology, 45(1), pp.114-118.		NA	skeleton from BG6 at a depth of 6.4 m	NA
909	51.76	8.66	240	110	Eurasia	Paderborn, Sande,,,Germany	51.76	8.66	Reliable	OxA-9879	238	39	39	39	240	110	Equal	human cranium	AMS-C14	Homo sapiens	Human remains	Direct	Collagen	Acceptable	AF	NA	No	No	Yes		Ramsey et al. 2002 Radiocarbon dates from the Oxford AMS system: Archaeometry datelist 31. Archaeometry 44(s1):1-50		NA		NA
910	50.42	8.14	38682	1113	Eurasia	Wildscheuer,Weilburg,,Germany	50.42	8.14	Reliable	OxA-7394	34200	900	900	900	38682	1113	Equal	8: 53/73/37, modified bone , ?	AMS-C14	Homo sapiens	Aurignacian industry	Within	Collagen				No	No	Yes		Banks et al. 2013. Revisiting the chronology of the Proto-Aurignacian and the Early Aurignacian in Europe: A reply to Higham et al.â€™s comments on Banks et al. (2013). Journal of Human Evolution		NA	III	NA
911	50.42	8.14	38624	1407	Eurasia	Wildscheuer,Weilburg,,Germany	50.42	8.14	Reliable	OxA-6920	34100	1200	1200	1200	38624	1407	Equal	53/73-34, Sample 2, modified ivory mammoth	AMS-C14	Homo sapiens	Aurignacian industry	Direct	Collagen				No	No	Yes		Banks et al. 2013. Revisiting the chronology of the Proto-Aurignacian and the Early Aurignacian in Europe: A reply to Higham et al.â€™s comments on Banks et al. (2013). Journal of Human Evolution		NA	III	NA
912	50.42	8.14	37655	921	Eurasia	Wildscheuer,Weilburg,,Germany	50.42	8.14	Reliable	OxA-7393	33350	750	750	750	37655	921	Equal	7: 53/73/27, modified bone Rangifer t.	AMS-C14	Homo sapiens	Aurignacian industry	Within	Collagen				No	No	Yes		Banks et al. 2013. Revisiting the chronology of the Proto-Aurignacian and the Early Aurignacian in Europe: A reply to Higham et al.â€™s comments on Banks et al. (2013). Journal of Human Evolution		NA	III	NA
[truncated: 5,085 more rows]
