# Supplementary material for: Environmental conditions associated with initial northern expansion of anatomically modern humans
Source: Nat Commun. 2024 May 22;15:4364. doi: 10.1038/s41467-024-48762-8 (PMC11111671; doi:10.1038/s41467-024-48762-8)
Supplement: Supplementary file 6 — Source Data [file 41467_2024_48762_MOESM6_ESM.xlsx]

## Sheet: Fig1
Figure 1: Regional changes in environmental conditions between the estimated timing of human arrival in a cell and 90 ka
COLUMN	DESCRIPTION
Latitude	latitude (in degree) at the centre of the gridcell
Longitude	longitude (in degree) at the centre of the gridcell
T_anomaly	temperature anomaly at the estimated timing of human arrival in the gridcell relative to 90 ka
P_anomaly	precipitation anomaly at the estimated timing of human arrival in the gridcell relative to 90 ka
Veg_ID	changes in vegatation at the estimated timing of human arrival in the gridcell relative to 90 ka
Dist2Riv	distance (km) of the griddcell to the nearest river
Scale_Dist2Riv	distance of the griddcell to the nearest river rescale [0 - 1]
Final_colour_code	colour code gradient as a function of the similarity in pattern of changes relative to 90 ka
Latitude	Longitude	T_anomaly	P_anomaly	Veg_ID	Dist2Riv	Scale_Dist2Riv	Final_colour_code
-4.3627	-8.5	-4.3627	-0.3073	15	958.366	0.353687	5.35369
-3.6298	-8.5	-3.6298	-0.187	15	914.558	0.337517	5.33752
-3.6298	-8.5	-3.6298	-0.187	15	882.578	0.325713	5.32571
-3.0667	-8.5	-3.0667	0.0703	15	863.743	0.31876	4.31876
-2.8812	-8.5	-2.8812	0.1552	15	858.917	0.316979	4.31698
-2.393	-8.5	-2.393	0.1031	15	868.334	0.320455	4.32045
-1.5161	-8.5	-1.5161	0.4176	15	1311.88	0.484174	4.48417
-2.1621	-8.5	-2.1621	0.3848	15	1379.72	0.509215	4.50921
-2.254	-8.5	-2.254	0.4683	15	1438.61	0.530951	4.53095
-2.5285	-8.5	-2.5285	0.7172	15	1503.33	0.55484	4.55484
-2.5285	-8.5	-2.5285	0.7172	15	1572.91	0.580523	4.58052
-2.3587	-8.5	-2.3587	0.5573	5	1646.69	0.607759	4.60776
-2.3017	-8.5	-2.3017	0.5046	5	1724.41	0.636446	4.63645
-2.0489	-8.5	-2.0489	0.4458	5	1805.55	0.666396	4.6664
-4.768	-7.5	-4.768	-0.3395	15	903.95	0.333601	5.3336
-3.9324	-7.5	-3.9324	-0.2051	15	855.836	0.315842	5.31584
-3.9324	-7.5	-3.9324	-0.2051	15	819.991	0.302611	5.30261
-3.2904	-7.5	-3.2904	0.09	15	798.071	0.29452	4.29452
-2.833	-7.5	-2.833	0.1288	15	791.234	0.291996	4.292
-2.5444	-7.5	-2.5444	0.1249	15	799.866	0.295182	4.29518
-1.6387	-7.5	-1.6387	0.4057	15	1255.09	0.463214	4.46321
-2.0645	-7.5	-2.0645	0.4359	15	1309.15	0.483168	4.48317
-2.4348	-7.5	-2.4348	0.4679	15	1369.93	0.505602	4.5056
-2.7439	-7.5	-2.7439	0.7501	15	1436.62	0.530219	4.53022
-2.7439	-7.5	-2.7439	0.7501	15	1507.96	0.556549	4.55655
-2.5516	-7.5	-2.5516	0.5721	5	1583.81	0.584547	4.58455
-2.4882	-7.5	-2.4882	0.5142	5	1663.56	0.613985	4.61398
-2.1974	-7.5	-2.1974	0.4469	5	1746.68	0.644665	4.64466
-4.768	-6.5	-4.768	-0.3395	15	850.932	0.314032	5.31403
-3.9324	-6.5	-3.9324	-0.2051	15	798.129	0.294541	5.29454
-3.9324	-6.5	-3.9324	-0.2051	15	757.994	0.279727	5.27973
-3.0194	-6.5	-3.0194	0.0455	15	732.615	0.270359	4.27036
-2.833	-6.5	-2.833	0.1288	15	723.543	0.26701	4.26701
-2.5444	-6.5	-2.5444	0.1249	15	731.387	0.269906	4.26991
-1.6387	-6.5	-1.6387	0.4057	15	1183.57	0.436812	4.43681
-2.0645	-6.5	-2.0645	0.4359	15	1239.44	0.457437	4.45744
-2.1718	-6.5	-2.1718	0.5119	15	1302.35	0.480656	4.48066
-2.4904	-6.5	-2.4904	0.7381	15	1370.9	0.505959	4.50596
-2.7439	-6.5	-2.7439	0.7501	15	1444.48	0.53312	4.53312
-2.5516	-6.5	-2.5516	0.5721	5	1522.56	0.56194	4.56194
-2.4882	-6.5	-2.4882	0.5142	5	1604.48	0.592178	4.59218
-2.1974	-6.5	-2.1974	0.4469	5	1686.02	0.622276	4.62228
-4.5108	-5.5	-4.5108	-0.3228	15	799.603	0.295085	5.29509
-3.8072	-5.5	-3.8072	-0.1935	15	741.687	0.273708	5.27371
-3.4792	-5.5	-3.4792	-0.197	15	696.76	0.257125	5.25712
-2.966	-5.5	-2.966	0.038	15	667.452	0.246306	4.24631
-2.7968	-5.5	-2.7968	0.1155	15	655.858	0.242027	4.24203
-2.5866	-5.5	-2.5866	0.1156	15	662.91	0.24463	4.24463
-1.9648	-5.5	-1.9648	0.1154	10	688.034	0.253903	6.2539
-1.9648	-5.5	-1.9648	0.1154	10	725.267	0.267647	6.26765
-0.9493	-5.5	-0.9493	0.2089	10	775.4	0.286151	6.28615
-0.7472	-5.5	-0.7472	0.2422	10	837.326	0.309009	6.30901
-0.6463	-5.5	-0.6463	0.2592	10	908.638	0.335332	6.33533
-1.6097	-5.5	-1.6097	0.3674	15	1112.67	0.410644	4.41064
-2.0277	-5.5	-2.0277	0.387	15	1170.75	0.432083	4.43208
-2.1254	-5.5	-2.1254	0.4638	15	1235.89	0.456126	4.45613
-2.4173	-5.5	-2.4173	0.693	15	1306.66	0.482249	4.48225
-2.6578	-5.5	-2.6578	0.7075	15	1382.7	0.510314	4.51031
-2.4776	-5.5	-2.4776	0.5501	10	1463.17	0.540017	6.54002
-2.4179	-5.5	-2.4179	0.4989	5	1544.32	0.569971	4.56997
-2.1949	-5.5	-2.1949	0.4388	5	1625.59	0.59997	4.59997
-2.4598	-4.5	-2.4598	-0.2278	15	750.32	0.276894	5.27689
-2.742	-4.5	-2.742	-0.1482	15	686.834	0.253461	5.25346
-2.742	-4.5	-2.742	-0.1482	15	636.522	0.23489	5.23489
-2.5918	-4.5	-2.5918	-0.0166	15	602.693	0.222403	5.2224
-2.5426	-4.5	-2.5426	0.0263	15	588.196	0.217052	4.21705
-2.8883	-4.5	-2.8883	0.0491	15	594.449	0.21936	4.21936
-3.913	-4.5	-3.913	0.115	10	620.824	0.229095	6.2291
-3.1895	-4.5	-3.1895	0.1265	10	659.168	0.243249	6.24325
-1.2378	-4.5	-1.2378	0.089	10	712.636	0.262984	6.26298
-0.5934	-4.5	-0.5934	0.0765	10	778.366	0.287246	6.28725
-0.519	-4.5	-0.519	0.1219	10	853.529	0.31499	6.31499
-1.4038	-4.5	-1.4038	0.0976	15	1042.68	0.384809	4.38481
-1.7697	-4.5	-1.7697	0.0457	15	1103.29	0.407181	4.40718
-1.8036	-4.5	-1.8036	0.1287	15	1170.68	0.432057	4.43206
-1.904	-4.5	-1.904	0.3771	15	1244.16	0.459177	4.45918
-1.904	-4.5	-1.904	0.3771	15	1322.85	0.488222	4.48822
-1.9547	-4.5	-1.9547	0.3952	15	1403.74	0.518081	4.51808
-1.9215	-4.5	-1.9215	0.3908	15	1483.56	0.547545	4.54755
-2.1756	-4.5	-2.1756	0.3791	10	1567.15	0.578398	6.5784
-2.4598	-3.5	-2.4598	-0.2278	15	703.525	0.259621	5.25962
-2.742	-3.5	-2.742	-0.1482	15	633.996	0.233957	5.23396
-2.742	-3.5	-2.742	-0.1482	15	577.606	0.213143	5.21314
-2.5918	-3.5	-2.5918	-0.0166	15	538.498	0.198708	5.19871
-2.5426	-3.5	-2.5426	0.0263	15	520.582	0.192094	4.19209
-2.8883	-3.5	-2.8883	0.0491	15	526.027	0.194104	4.1941
-3.913	-3.5	-3.913	0.115	10	553.076	0.204088	6.20409
-3.1895	-3.5	-3.1895	0.1265	10	594.045	0.219211	6.21921
-1.2378	-3.5	-1.2378	0.089	10	651.581	0.240448	6.24045
-0.5934	-3.5	-0.5934	0.0765	10	721.732	0.266342	6.26634
-0.519	-3.5	-0.519	0.1219	10	801.191	0.295671	6.29567
-1.4038	-3.5	-1.4038	0.0976	15	973.795	0.359382	4.35938
-1.7697	-3.5	-1.7697	0.0457	15	1037.03	0.382723	4.38272
-1.8036	-3.5	-1.8036	0.1287	15	1107.23	0.408635	4.40863
-1.904	-3.5	-1.904	0.3771	15	1183.67	0.436849	4.43685
-1.904	-3.5	-1.904	0.3771	15	1264.48	0.466678	4.46668
-1.9547	-3.5	-1.9547	0.3952	15	1342.52	0.495484	4.49548
-1.9215	-3.5	-1.9215	0.3908	15	1424.91	0.525895	4.5259
-2.1756	-3.5	-2.1756	0.3791	10	1510.93	0.557649	6.55765
-2.4598	-2.5	-2.4598	-0.2278	15	659.757	0.243466	5.24347
-2.742	-2.5	-2.742	-0.1482	15	583.732	0.215404	5.2154
-2.742	-2.5	-2.742	-0.1482	15	520.474	0.192055	5.19205
-2.5918	-2.5	-2.5918	-0.0166	15	475.112	0.175311	5.17531
-2.5426	-2.5	-2.5426	0.0263	15	453.052	0.167168	4.16717
-2.8883	-2.5	-2.8883	0.0491	15	457.677	0.168875	4.16888
-3.913	-2.5	-3.913	0.115	10	485.471	0.179135	6.17913
-3.1895	-2.5	-3.1895	0.1265	10	530.273	0.195671	6.19567
-1.2378	-2.5	-1.2378	0.089	10	592.775	0.218742	6.21874
-0.5934	-2.5	-0.5934	0.0765	10	668.026	0.246518	6.24652
-0.519	-2.5	-0.519	0.1219	10	752.211	0.277592	6.27759
-1.4038	-2.5	-1.4038	0.0976	15	906.283	0.334463	4.33446
-1.7697	-2.5	-1.7697	0.0457	15	972.33	0.358842	4.35884
-1.8036	-2.5	-1.8036	0.1287	15	1045.85	0.38598	4.38598
-1.904	-2.5	-1.904	0.3771	15	1125.52	0.415388	4.41539
-1.904	-2.5	-1.904	0.3771	15	1202.61	0.443843	4.44384
-1.9547	-2.5	-1.9547	0.3952	15	1283.52	0.473707	4.47371
-1.9215	-2.5	-1.9215	0.3908	15	1368.63	0.505124	4.50512
-2.1756	-2.5	-2.1756	0.3791	10	1457.21	0.53782	6.53782
-3.0577	-1.5	-3.0577	-0.1563	15	619.668	0.228669	5.22867
-3.105	-1.5	-3.105	-0.1073	15	536.776	0.198072	5.19807
-3.105	-1.5	-3.105	-0.1073	15	465.797	0.171872	5.17187
-2.8062	-1.5	-2.8062	0.0065	15	412.921	0.152355	4.15235
-2.7075	-1.5	-2.7075	0.0437	15	385.667	0.142295	4.1423
-2.1507	-1.5	-2.1507	0.1047	15	389.453	0.143693	4.14369
-2.7017	-1.5	-2.7017	0.1014	15	418.558	0.154436	4.15444
-2.7017	-1.5	-2.7017	0.1014	15	468.417	0.17284	4.17284
-1.5105	-1.5	-1.5105	0.091	15	536.97	0.198143	4.19814
-1.1174	-1.5	-1.1174	0.0878	15	618.025	0.228062	4.22806
-1.0671	-1.5	-1.0671	0.1107	15	694.579	0.256319	4.25632
-0.9184	-1.5	-0.9184	0.1772	15	730.017	0.2694	4.2694
-0.9184	-1.5	-0.9184	0.1772	15	779.382	0.287621	4.28762
-1.5928	-1.5	-1.5928	0.1075	15	840.135	0.310046	4.31005
-1.8154	-1.5	-1.8154	0.0846	15	909.746	0.335741	4.33574
-1.8477	-1.5	-1.8477	0.1349	15	986.956	0.36424	4.36424
-1.9437	-1.5	-1.9437	0.2847	5	1064.06	0.392702	4.3927
-1.9437	-1.5	-1.9437	0.2847	5	1143.1	0.421874	4.42187
-1.6627	-1.5	-1.6627	0.2119	20	1227.08	0.452872	6.45287
-1.7697	-1.5	-1.7697	0.2227	15	1315.05	0.485346	4.48535
-1.979	-1.5	-1.979	0.238	15	1406.28	0.519019	4.51902
-4.0532	-0.5	-4.0532	-0.0386	15	584.026	0.215512	5.21551
-3.7091	-0.5	-3.7091	-0.0395	15	494.083	0.182313	5.18231
-3.7091	-0.5	-3.7091	-0.0395	15	414.559	0.152959	5.15296
-3.1624	-0.5	-3.1624	0.0449	15	352.573	0.13008	4.13008
-2.9828	-0.5	-2.9828	0.0725	15	318.536	0.117516	4.11752
-2.1371	-0.5	-2.1371	0.1049	15	321.452	0.118592	4.11859
-1.8893	-0.5	-1.8893	0.06	15	352.745	0.130143	4.13014
-1.8893	-0.5	-1.8893	0.06	15	409.362	0.151041	4.15104
-1.965	-0.5	-1.965	0.0956	15	485.214	0.179039	4.17904
-1.9903	-0.5	-1.9903	0.1069	15	572.708	0.211335	4.21133
-1.9807	-0.5	-1.9807	0.0919	15	620.566	0.229	4.229
-1.9533	-0.5	-1.9533	0.0483	15	658.57	0.243028	4.24303
-1.9533	-0.5	-1.9533	0.0483	15	711.534	0.262578	4.26258
-1.9062	-0.5	-1.9062	0.1246	15	775.906	0.286338	4.28634
-1.8905	-0.5	-1.8905	0.1501	15	849.756	0.313597	4.3136
-1.9206	-0.5	-1.9206	0.1454	20	927.203	0.342185	6.34218
-2.0093	-0.5	-2.0093	0.1316	10	1003.79	0.370453	6.37045
-2.0093	-0.5	-2.0093	0.1316	10	1086.32	0.400918	6.40092
-1.3469	-0.5	-1.3469	-0.0079	10	1173.56	0.433118	7.43312
-2.2208	0.5	-2.2208	0.1205	15	251.881	0.0929127	4.09291
-2.1371	0.5	-2.1371	0.1049	15	253.872	0.0936475	4.09365
-1.8893	0.5	-1.8893	0.06	15	288.803	0.106541	4.10654
-1.8893	0.5	-1.8893	0.06	15	354.522	0.130799	4.1308
-1.965	0.5	-1.965	0.0956	15	438.952	0.161964	4.16196
-1.9903	0.5	-1.9903	0.1069	15	526.051	0.194113	4.19411
-1.9807	0.5	-1.9807	0.0919	15	546.957	0.20183	4.20183
-1.9533	0.5	-1.9533	0.0483	15	588.179	0.217046	4.21705
-1.9533	0.5	-1.9533	0.0483	15	645.327	0.23814	4.23814
-1.9062	0.5	-1.9062	0.1246	15	714.339	0.263613	4.26361
-1.8905	0.5	-1.8905	0.1501	15	792.583	0.292494	4.29249
-1.9206	0.5	-1.9206	0.1454	20	865.835	0.319532	6.31953
-2.0093	0.5	-2.0093	0.1316	10	946.468	0.349295	6.3493
-2.0093	0.5	-2.0093	0.1316	10	1032.75	0.381145	6.38115
-1.3469	0.5	-1.3469	-0.0079	10	1123.39	0.414601	7.4146
-2.2208	1.5	-2.2208	0.1205	15	186.231	0.0686804	4.06868
-2.1371	1.5	-2.1371	0.1049	15	187.187	0.0690332	4.06903
-1.8893	1.5	-1.8893	0.06	15	228.326	0.084218	4.08422
-1.8893	1.5	-1.8893	0.06	15	306.183	0.112956	4.11296
-1.965	1.5	-1.965	0.0956	15	400.106	0.147625	4.14762
-1.9903	1.5	-1.9903	0.1069	15	451.209	0.166488	4.16649
-1.9807	1.5	-1.9807	0.0919	15	473.955	0.174884	4.17488
-1.9533	1.5	-1.9533	0.0483	15	519.447	0.191675	4.19168
-1.9533	1.5	-1.9533	0.0483	15	581.482	0.214573	4.21457
-1.9062	1.5	-1.9062	0.1246	15	656.195	0.242151	4.24215
-1.8905	1.5	-1.8905	0.1501	15	729.649	0.269264	4.26926
-1.9206	1.5	-1.9206	0.1454	20	807.653	0.298057	6.29806
-2.0093	1.5	-2.0093	0.1316	10	892.686	0.329444	6.32944
-2.0093	1.5	-2.0093	0.1316	10	982.924	0.362752	6.36275
-1.3469	1.5	-1.3469	-0.0079	10	1077.06	0.397499	7.3975
-2.6463	2.5	-2.6463	0.081	20	123.228	0.045425	6.04543
-1.7824	2.5	-1.7824	0.1228	20	119.068	0.0438894	6.04389
-1.5276	2.5	-1.5276	0.0773	15	174.959	0.0645196	4.06452
-1.5276	2.5	-1.5276	0.0773	15	267.899	0.0988253	4.09883
-1.5968	2.5	-1.5968	0.065	15	371.019	0.136888	4.13689
-1.6201	2.5	-1.6201	0.0615	15	376.378	0.138867	4.13887
-1.5972	2.5	-1.5972	0.0893	20	401.907	0.148289	6.14829
-1.954	2.5	-1.954	0.11	15	452.82	0.167082	4.16708
-1.954	2.5	-1.954	0.11	15	521.212	0.192327	4.19233
-1.6415	2.5	-1.6415	0.0567	20	595.985	0.219927	6.21993
-1.5386	2.5	-1.5386	0.039	15	670.126	0.247293	4.24729
-1.552	2.5	-1.552	0.0339	20	753.408	0.278034	6.27803
-1.5936	2.5	-1.5936	0.0184	10	843.126	0.31115	6.31115
-1.5936	2.5	-1.5936	0.0184	10	937.435	0.345961	6.34596
-1.3288	2.5	-1.3288	-0.0244	10	1035.08	0.382003	7.382
-2.1147	3.5	-2.1147	0.1202	15	70.4062	0.0259276	4.02593
-2.0204	3.5	-2.0204	0.1145	15	51.6122	0.0189904	4.01899
-1.7399	3.5	-1.7399	0.097	15	137.28	0.0506116	4.05061
-1.7399	3.5	-1.7399	0.097	15	244.45	0.0901697	4.09017
-1.7306	3.5	-1.7306	0.0417	15	304.487	0.11233	4.11233
-1.7276	3.5	-1.7276	0.0227	15	301.583	0.111259	4.11126
-1.6837	3.5	-1.6837	0.0687	20	331.178	0.122183	6.12218
-1.5524	3.5	-1.5524	0.2055	15	389.132	0.143574	4.14357
-1.5524	3.5	-1.5524	0.2055	15	465.781	0.171867	4.17187
-1.1844	3.5	-1.1844	-0.0044	15	534.361	0.19718	5.19718
-1.0629	3.5	-1.0629	-0.0739	10	615.014	0.226951	7.22695
-1.3316	3.5	-1.3316	-0.0332	10	704.017	0.259803	7.2598
-2.1147	4.5	-2.1147	0.1202	15	63.2419	0.0232831	4.02328
-2.0204	4.5	-2.0204	0.1145	15	20.712	0.00758468	4.00758
-1.7399	4.5	-1.7399	0.097	15	128.833	0.047494	4.04749
-1.7399	4.5	-1.7399	0.097	15	228.304	0.0842099	4.08421
-1.7306	4.5	-1.7306	0.0417	15	231.598	0.085426	4.08543
-1.7276	4.5	-1.7276	0.0227	15	226.879	0.083684	4.08368
-1.6837	4.5	-1.6837	0.0687	20	263.151	0.0970725	6.09707
-1.5524	4.5	-1.5524	0.2055	15	330.877	0.122071	4.12207
-1.5524	4.5	-1.5524	0.2055	15	401.439	0.148117	4.14812
-1.1844	4.5	-1.1844	-0.0044	15	477.685	0.17626	5.17626
-1.0629	4.5	-1.0629	-0.0739	10	565.615	0.208717	7.20872
-1.0841	4.5	-1.0841	-0.0797	10	660.58	0.24377	7.24377
-5.8718	5.5	-5.8718	-0.425	15	678.454	0.250368	5.25037
-4.9922	5.5	-4.9922	-0.434	15	592.064	0.21848	5.21848
-4.7955	5.5	-4.7955	-0.3043	15	515.244	0.190124	5.19012
-4.2118	5.5	-4.2118	0.0803	15	452.889	0.167108	4.16711
-4.2118	5.5	-4.2118	0.0803	15	406.903	0.150134	4.15013
-4.0455	5.5	-4.0455	0.0069	15	373.655	0.137861	4.13786
-3.0737	5.5	-3.0737	0.0155	15	371.065	0.136905	4.13691
-2.1147	5.5	-2.1147	0.1202	15	63.1813	0.0232608	4.02326
-2.0204	5.5	-2.0204	0.1145	15	35.6598	0.0131021	4.0131
-1.7399	5.5	-1.7399	0.097	15	110.99	0.0409078	4.04091
-1.7399	5.5	-1.7399	0.097	15	170.308	0.0628027	4.0628
-1.7306	5.5	-1.7306	0.0417	15	159.491	0.0588103	4.05881
-1.7276	5.5	-1.7276	0.0227	15	152.419	0.0561997	4.0562
-1.6837	5.5	-1.6837	0.0687	20	198.938	0.0733707	6.07337
-1.5524	5.5	-1.5524	0.2055	15	274.441	0.10124	4.10124
-1.5524	5.5	-1.5524	0.2055	15	341.856	0.126124	4.12612
-1.1844	5.5	-1.1844	-0.0044	15	427.937	0.157898	5.1579
-1.0629	5.5	-1.0629	-0.0739	10	523.556	0.193192	7.19319
-1.0841	5.5	-1.0841	-0.0797	10	624.346	0.230395	7.2304
-8.26197	6.5	-8.26197	-0.666333	20	951.278	0.351071	7.35107
-7.9554	6.5	-7.9554	-0.53	20	848.407	0.3131	7.3131
-7.9554	6.5	-7.9554	-0.53	20	747.906	0.276003	7.276
-4.0346	6.5	-4.0346	-0.2937	15	650.875	0.240187	5.24019
-3.706	6.5	-3.706	-0.2261	15	559.122	0.20632	5.20632
-5.0939	6.5	-5.0939	-0.2969	20	475.711	0.175532	7.17553
-9.1919	6.5	-9.1919	-0.5071	20	405.821	0.149734	7.14973
-9.1919	6.5	-9.1919	-0.5071	20	353.838	0.130547	7.13055
-4.8625	6.5	-4.8625	0.3256	20	316.667	0.116826	6.11683
-3.6971	6.5	-3.6971	0.5722	15	311.825	0.115039	4.11504
-3.5074	6.5	-3.5074	0.4149	15	344.821	0.127218	4.12722
-2.9469	6.5	-2.9469	-0.052	5	393.776	0.145288	5.14529
-2.9469	6.5	-2.9469	-0.052	5	283.422	0.104555	5.10456
-2.268	6.5	-2.268	-0.0047	20	174.14	0.0642175	7.06422
-2.0439	6.5	-2.0439	0.0112	15	71.0627	0.0261699	4.02617
-1.9877	6.5	-1.9877	0.0008	20	10.2186	0.00371143	6.00371
-1.8199	6.5	-1.8199	-0.0312	15	50.9861	0.0187593	5.01876
-1.8199	6.5	-1.8199	-0.0312	15	110.104	0.0405807	5.04058
-1.5904	6.5	-1.5904	-0.081	15	89.9981	0.0331592	5.03316
-1.515	6.5	-1.515	-0.0981	15	78.9289	0.0290734	5.02907
-1.586	6.5	-1.586	-0.0557	15	145.397	0.0536079	5.05361
-1.7968	6.5	-1.7968	0.0681	15	209.035	0.0770978	4.0771
-1.7968	6.5	-1.7968	0.0681	15	291	0.107352	4.10735
-1.3787	6.5	-1.3787	0.0014	15	387.801	0.143083	4.14308
-1.2406	6.5	-1.2406	-0.0201	10	490.735	0.181077	7.18108
-1.2428	6.5	-1.2428	-0.0351	10	596.637	0.220167	7.22017
-8.42137	7.5	-8.42137	-0.6684	20	936.626	0.345663	7.34566
-8.4854	7.5	-8.4854	-0.555	20	831.293	0.306783	7.30678
-8.4854	7.5	-8.4854	-0.555	20	727.696	0.268543	7.26854
-3.9762	7.5	-3.9762	-0.2736	15	626.694	0.231262	5.23126
-3.5222	7.5	-3.5222	-0.1957	15	529.776	0.195488	5.19549
-5.1365	7.5	-5.1365	-0.2957	20	439.651	0.162221	7.16222
-9.9026	7.5	-9.9026	-0.5908	20	361.434	0.13335	7.13335
-9.1671	7.5	-9.1671	-0.5098	20	302.365	0.111547	7.11155
-5.1162	7.5	-5.1162	0.3646	20	260.401	0.0960576	6.09606
-3.7857	7.5	-3.7857	0.6519	15	252.678	0.0932071	4.09321
-3.5847	7.5	-3.5847	0.468	15	290.861	0.107301	4.1073
-2.989	7.5	-2.989	-0.0758	15	360.652	0.133062	5.13306
-2.989	7.5	-2.989	-0.0758	15	300.077	0.110703	5.1107
-2.271	7.5	-2.271	-0.0224	20	200.692	0.0740179	7.07402
-2.0342	7.5	-2.0342	-0.0045	15	111.65	0.0411514	5.04115
-1.9834	7.5	-1.9834	-0.0156	20	53.9917	0.0198687	7.01987
-1.832	7.5	-1.832	-0.0489	15	9.55499	0.00346646	5.00347
-1.832	7.5	-1.832	-0.0489	15	59.1847	0.0217856	5.02179
-1.57	7.5	-1.57	-0.0991	15	19.926	0.00729457	5.00729
-1.4843	7.5	-1.4843	-0.1148	15	11.3506	0.00412925	5.00413
-1.5718	7.5	-1.5718	-0.0734	15	89.795	0.0330843	5.03308
-1.8311	7.5	-1.8311	0.0484	15	154.824	0.0570877	4.05709
-1.8311	7.5	-1.8311	0.0484	15	254.175	0.0937596	4.09376
-1.4059	7.5	-1.4059	0.0024	15	360.509	0.133009	4.13301
-8.42137	8.5	-8.42137	-0.6684	20	924.543	0.341203	7.3412
-8.4854	8.5	-8.4854	-0.555	20	817.116	0.30155	7.30155
-8.4854	8.5	-8.4854	-0.555	20	710.842	0.262322	7.26232
-3.9762	8.5	-3.9762	-0.2736	15	606.326	0.223744	5.22374
-3.5222	8.5	-3.5222	-0.1957	15	504.664	0.186219	5.18622
-5.1365	8.5	-5.1365	-0.2957	20	407.992	0.150536	7.15054
-9.1671	8.5	-9.1671	-0.5098	20	320.856	0.118372	7.11837
-9.1671	8.5	-9.1671	-0.5098	20	253.294	0.0934343	7.09343
-5.1162	8.5	-5.1162	0.3646	20	205.467	0.0757807	6.07578
-3.7857	8.5	-3.7857	0.6519	15	193.727	0.071447	4.07145
-3.5847	8.5	-3.5847	0.468	15	239.926	0.0884999	4.0885
-2.989	8.5	-2.989	-0.0758	15	319.875	0.11801	5.11801
-2.989	8.5	-2.989	-0.0758	15	329.561	0.121585	5.12159
-2.271	8.5	-2.271	-0.0224	20	240.266	0.0886253	7.08863
-2.0342	8.5	-2.0342	-0.0045	15	160.869	0.0593187	5.05932
-1.9834	8.5	-1.9834	-0.0156	20	119.622	0.0440937	7.04409
-1.832	8.5	-1.832	-0.0489	15	55.9335	0.0205855	5.02059
-1.832	8.5	-1.832	-0.0489	15	6.06155	0.00217698	5.00218
-1.57	8.5	-1.57	-0.0991	15	42.6124	0.0156685	5.01567
-1.4843	8.5	-1.4843	-0.1148	15	8.54138	0.00309232	5.00309
-1.5718	8.5	-1.5718	-0.0734	15	19.4598	0.00712246	5.00712
-1.8311	8.5	-1.8311	0.0484	15	127.065	0.0468412	4.04684
-1.8311	8.5	-1.8311	0.0484	15	237.993	0.0877866	4.08779
-1.4059	8.5	-1.4059	0.0024	15	349.091	0.128795	4.12879
-6.55837	9.5	-6.55837	-0.438267	20	697.592	0.257431	7.25743
-4.0712	9.5	-4.0712	-0.2908	10	590.17	0.217781	7.21778
-3.7114	9.5	-3.7114	-0.2457	10	484.449	0.178757	7.17876
-5.3494	9.5	-5.3494	-0.3147	20	381.842	0.140883	7.14088
-9.4664	9.5	-9.4664	-0.4449	20	285.725	0.105405	7.1054
-9.4664	9.5	-9.4664	-0.4449	20	205.42	0.0757632	7.07576
-5.2361	9.5	-5.2361	0.3463	20	153.323	0.0565335	6.05653
-4.2851	9.5	-4.2851	0.5644	15	135.246	0.0498611	4.04986
-4.0999	9.5	-4.0999	0.3857	15	194.423	0.0717041	4.0717
-3.5516	9.5	-3.5516	-0.1433	5	286.416	0.10566	5.10566
-3.5516	9.5	-3.5516	-0.1433	5	368.685	0.136027	5.13603
-2.7841	9.5	-2.7841	-0.0973	15	284.383	0.10491	5.10491
-2.5316	9.5	-2.5316	-0.0825	15	218.98	0.0807684	5.08077
-2.4734	9.5	-2.4734	-0.0825	15	181.625	0.0669802	5.06698
-2.3005	9.5	-2.3005	-0.0846	5	102.261	0.0376856	5.03769
-2.3005	9.5	-2.3005	-0.0846	5	73.3625	0.0270188	5.02702
-2.0601	9.5	-2.0601	-0.1463	15	29.1264	0.0106906	5.01069
-1.9814	9.5	-1.9814	-0.1669	15	4.49804	0.00159986	5.0016
-2.03	9.5	-2.03	-0.1283	15	37.2481	0.0136884	5.01369
-2.1752	9.5	-2.1752	-0.0148	15	142.203	0.0524289	5.05243
-2.1752	9.5	-2.1752	-0.0148	15	246.555	0.0909469	5.09095
-1.4453	9.5	-1.4453	0.0077	15	355.085	0.131007	4.13101
-1.327	9.5	-1.327	-0.0073	20	464.875	0.171532	7.17153
-1.3049	9.5	-1.3049	-0.0227	20	575.204	0.212256	7.21226
-4.68077	10.5	-4.68077	0.150933	15	688.158	0.253949	4.25395
-4.7348	10.5	-4.7348	-0.4093	10	578.583	0.213504	7.2135
-5.0394	10.5	-5.0394	-0.5952	10	469.769	0.173338	7.17334
-6.8394	10.5	-6.8394	-0.4443	10	362.399	0.133707	7.13371
-11.5629	10.5	-11.5629	0.0086	20	258.282	0.0952755	6.09528
-11.5629	10.5	-11.5629	0.0086	20	163.745	0.0603805	6.06038
-6.3815	10.5	-6.3815	0.1916	15	99.9857	0.0368458	4.03685
-4.5984	10.5	-4.5984	0.2508	15	78.329	0.028852	4.02885
-4.4813	10.5	-4.4813	0.1305	15	159.097	0.0586649	4.05866
-4.1345	10.5	-4.1345	-0.2247	5	263.089	0.0970499	5.09705
-4.1345	10.5	-4.1345	-0.2247	5	371.279	0.136984	5.13698
-3.1914	10.5	-3.1914	-0.1695	15	334.525	0.123418	5.12342
-2.8803	10.5	-2.8803	-0.1511	15	281.144	0.103714	5.10371
-2.7267	10.5	-2.7267	-0.132	15	228.444	0.0842619	5.08426
-2.2701	10.5	-2.2701	-0.0759	15	165.311	0.0609583	5.06096
-2.2701	10.5	-2.2701	-0.0759	15	89.7951	0.0330843	5.03308
-2.3773	10.5	-2.3773	-0.2041	15	9.10401	0.0033	5.0033
-2.4123	10.5	-2.4123	-0.2464	15	63.5631	0.0234017	5.0234
-2.2935	10.5	-2.2935	-0.1709	15	85.6486	0.0315538	5.03155
-1.9384	10.5	-1.9384	0.0554	15	169.908	0.0626551	4.06266
-1.9384	10.5	-1.9384	0.0554	15	272.463	0.10051	4.10051
-2.181	10.5	-2.181	-0.0146	15	377.66	0.13934	5.13934
-2.2612	10.5	-2.2612	-0.0383	15	482.626	0.178084	5.17808
-2.035	10.5	-2.035	-0.0377	15	589.876	0.217672	5.21767
-4.68077	11.5	-4.68077	0.150933	15	682.699	0.251934	4.25193
-4.7348	11.5	-4.7348	-0.4093	10	571.846	0.211017	7.21102
-5.0394	11.5	-5.0394	-0.5952	10	461.156	0.170159	7.17016
-6.8394	11.5	-6.8394	-0.4443	10	350.786	0.12942	7.12942
-11.8099	11.5	-11.8099	0.0116	20	241.174	0.0889606	6.08896
-11.8099	11.5	-11.8099	0.0116	20	134.19	0.0494713	6.04947
-6.3815	11.5	-6.3815	0.1916	15	48.9438	0.0180055	4.01801
-4.5984	11.5	-4.5984	0.2508	15	32.6212	0.0119805	4.01198
-4.4813	11.5	-4.4813	0.1305	15	141.782	0.0522735	4.05227
-4.1345	11.5	-4.1345	-0.2247	5	252.723	0.0932233	5.09322
-4.1345	11.5	-4.1345	-0.2247	5	363.818	0.134231	5.13423
-3.1914	11.5	-3.1914	-0.1695	15	389.944	0.143874	5.14387
-3.2713	11.5	-3.2713	-0.2361	20	345.323	0.127403	7.1274
-3.1392	11.5	-3.1392	-0.196	15	278.473	0.102728	5.10273
-2.7451	11.5	-2.7451	-0.0789	15	169.074	0.0623474	5.06235
-2.7451	11.5	-2.7451	-0.0789	15	65.979	0.0242934	5.02429
-2.8243	11.5	-2.8243	-0.2371	15	28.4723	0.0104491	5.01045
-2.8498	11.5	-2.8498	-0.2894	15	138.123	0.050923	5.05092
-2.2935	11.5	-2.2935	-0.1709	15	156.938	0.0578678	5.05787
-1.9384	11.5	-1.9384	0.0554	15	215.691	0.0795544	4.07955
-1.9384	11.5	-1.9384	0.0554	15	305.188	0.112589	4.11259
-2.181	11.5	-2.181	-0.0146	15	404.749	0.149339	5.14934
-2.2612	11.5	-2.2612	-0.0383	15	508.892	0.187779	5.18778
-2.035	11.5	-2.035	-0.0377	15	614.636	0.226811	5.22681
-4.68077	12.5	-4.68077	0.150933	15	681.313	0.251423	4.25142
-4.7348	12.5	-4.7348	-0.4093	10	570.131	0.210384	7.21038
-4.95657	12.5	-4.95657	-0.5697	10	458.955	0.169347	7.16935
-6.76923	12.5	-6.76923	-0.423967	10	347.791	0.128315	7.12831
-11.8099	12.5	-11.8099	0.0116	20	236.657	0.0872932	6.08729
-11.8099	12.5	-11.8099	0.0116	20	125.629	0.0463112	6.04631
-6.3815	12.5	-6.3815	0.1916	15	16.9549	0.00619787	4.0062
-4.5984	12.5	-4.5984	0.2508	15	50.4506	0.0185616	4.01856
-4.4813	12.5	-4.4813	0.1305	15	148.634	0.0548026	4.0548
-3.5914	12.5	-3.5914	-0.2455	20	448.274	0.165405	7.1654
-3.2713	12.5	-3.2713	-0.2361	20	388.303	0.143268	7.14327
-3.1392	12.5	-3.1392	-0.196	15	277.194	0.102256	5.10226
-2.7451	12.5	-2.7451	-0.0789	15	166.201	0.061287	5.06129
-2.7451	12.5	-2.7451	-0.0789	15	56.015	0.0206156	5.02062
-2.8243	12.5	-2.8243	-0.2371	15	46.9451	0.0172677	5.01727
-2.8498	12.5	-2.8498	-0.2894	15	135.388	0.0499132	5.04991
-2.7055	12.5	-2.7055	-0.2139	15	230.793	0.0851287	5.08513
-2.181	12.5	-2.181	-0.0146	15	441.567	0.162929	5.16293
-2.2612	12.5	-2.2612	-0.0383	15	539.695	0.199149	5.19915
-2.035	12.5	-2.035	-0.0377	15	641.616	0.23677	5.23677
-8.79415	13.5	-8.79415	-0.49765	15	1127.47	0.416106	5.41611
-8.72683	13.5	-8.72683	-0.422267	15	1016.5	0.375145	5.37515
-6.6016	13.5	-6.6016	-0.230733	20	905.585	0.334205	7.3342
-5.71607	13.5	-5.71607	-0.0877	10	794.748	0.293293	7.29329
-4.7974	13.5	-4.7974	-0.0697	10	684.025	0.252424	7.25242
-5.5558	13.5	-5.5558	-0.3417	10	573.485	0.211622	7.21162
-5.8041	13.5	-5.8041	-0.4308	10	463.257	0.170935	7.17093
-6.9914	13.5	-6.9914	-0.3143	10	353.634	0.130471	7.13047
-9.9356	13.5	-9.9356	0.0272	10	245.428	0.0905306	6.09053
-10.1511	13.5	-10.1511	0.0427	10	141.915	0.0523227	6.05232
-6.1875	13.5	-6.1875	0.1502	20	68.8086	0.0253379	6.02534
-4.8853	13.5	-4.8853	0.1855	15	98.1243	0.0361588	4.03616
-4.7234	13.5	-4.7234	0.0942	15	174.937	0.0645114	4.06451
-3.3816	13.5	-3.3816	-0.1472	5	487.754	0.179977	5.17998
-3.0984	13.5	-3.0984	-0.138	15	396.825	0.146414	5.14641
-2.9087	13.5	-2.9087	-0.1191	15	289.27	0.106713	5.10671
-2.3465	13.5	-2.3465	-0.0636	15	186.04	0.0686097	5.06861
-2.3465	13.5	-2.3465	-0.0636	15	85.988	0.0316791	5.03168
-2.4662	13.5	-2.4662	-0.1333	15	8.52744	0.00308718	5.00309
-2.5057	13.5	-2.5057	-0.1563	15	101.267	0.0373189	5.03732
-2.3291	13.5	-2.3291	-0.0978	15	205.215	0.0756877	5.07569
-2.6907	13.5	-2.6907	-0.0606	15	543.222	0.200451	5.20045
-2.4494	13.5	-2.4494	-0.0799	15	617.935	0.228029	5.22803
-1.7311	13.5	-1.7311	-0.1375	10	702.234	0.259145	7.25915
-1.7311	13.5	-1.7311	-0.1375	10	792.046	0.292296	7.2923
-1.498	13.5	-1.498	-0.164	10	886.697	0.327233	7.32723
-10.0965	14.5	-10.0965	-0.3589	10	1130.99	0.417404	7.4174
-10.5687	14.5	-10.5687	-0.2265	10	1020.57	0.376646	7.37665
-9.30997	14.5	-9.30997	-0.245633	10	910.333	0.335957	7.33596
-7.44287	14.5	-7.44287	-0.484967	10	800.364	0.295366	7.29537
-6.4517	14.5	-6.4517	-0.4473	10	690.786	0.254919	7.25492
-6.82667	14.5	-6.82667	-0.214067	10	581.819	0.214698	7.2147
-6.9912	14.5	-6.9912	-0.144567	10	473.884	0.174858	7.17486
-6.7941	14.5	-6.7941	-0.0607	10	367.892	0.135734	7.13573
-7.3868	14.5	-7.3868	0.0945	10	266.174	0.0981885	6.09819
-7.5488	14.5	-7.5488	0.131	10	176.289	0.0650107	6.06501
-6.1132	14.5	-6.1132	0.1046	20	126.126	0.0464946	6.04649
-5.4057	14.5	-5.4057	0.1576	15	151.743	0.0559504	4.05595
-5.1549	14.5	-5.1549	0.1	5	214.463	0.079101	4.0791
-3.12	14.5	-3.12	-0.0921	10	505.11	0.186384	7.18638
-2.83	14.5	-2.83	-0.1149	10	417.181	0.153928	7.15393
-2.5701	14.5	-2.5701	-0.0945	10	317.201	0.117023	7.11702
-1.8006	14.5	-1.8006	-0.034	15	217.842	0.0803483	5.08035
-1.8006	14.5	-1.8006	-0.034	15	122.139	0.0450228	5.04502
-2.0274	14.5	-2.0274	0.02	15	24.2547	0.00889236	4.00889
-2.1022	14.5	-2.1022	0.0376	15	75.7113	0.0278858	4.02789
-1.7932	14.5	-1.7932	0.0805	15	186.43	0.0687536	4.06875
-0.875	14.5	-0.875	0.2061	15	297.503	0.109753	4.10975
-2.2785	14.5	-2.2785	-0.054	10	563.033	0.207764	7.20776
-1.4845	14.5	-1.4845	-0.2453	10	652.283	0.240707	7.24071
-2.0995	14.5	-2.0995	-0.2908	10	747.423	0.275825	7.27583
-1.7525	14.5	-1.7525	-0.1135	10	846.413	0.312364	7.31236
-10.0965	15.5	-10.0965	-0.3589	10	1136.59	0.419473	7.41947
-10.5687	15.5	-10.5687	-0.2265	10	1027.04	0.379037	7.37904
-9.30997	15.5	-9.30997	-0.245633	10	917.885	0.338745	7.33875
-7.44287	15.5	-7.44287	-0.484967	10	809.278	0.298657	7.29866
-6.32553	15.5	-6.32553	-0.426967	10	701.477	0.258866	7.25887
-6.351	15.5	-6.351	-0.1694	10	594.922	0.219534	7.21953
-6.5937	15.5	-6.5937	-0.1134	10	490.423	0.180962	7.18096
-7.1141	15.5	-7.1141	-0.0747	10	389.64	0.143762	7.14376
-7.5458	15.5	-7.5458	0.135	10	296.388	0.109341	6.10934
-7.5428	15.5	-7.5428	0.139	10	220.441	0.0813077	6.08131
-5.7562	15.5	-5.7562	0.1996	20	184.001	0.0678573	6.06786
-4.6497	15.5	-4.6497	0.2736	15	208.43	0.0768744	4.07687
-4.4339	15.5	-4.4339	0.205	10	260.464	0.0960809	6.09608
-2.793	15.5	-2.793	-0.0141	10	529.155	0.195259	7.19526
-2.53	15.5	-2.53	-0.0289	10	447.543	0.165135	7.16513
-2.3851	15.5	-2.3851	-0.0215	10	343.999	0.126915	7.12691
-1.9556	15.5	-1.9556	-0.003	15	232.837	0.0858833	5.08588
-1.9556	15.5	-1.9556	-0.003	15	121.736	0.0448741	5.04487
-2.1834	15.5	-2.1834	0.053	15	12.3787	0.00450873	4.00451
-2.2592	15.5	-2.2592	0.0716	15	82.8975	0.0305383	4.03054
-1.9992	15.5	-1.9992	0.1205	15	193.483	0.071357	4.07136
-1.229	15.5	-1.229	0.2651	15	253.961	0.0936804	4.09368
-2.6595	15.5	-2.6595	0.016	10	513.238	0.189383	6.18938
-1.8425	15.5	-1.8425	-0.2133	10	609.127	0.224778	7.22478
-1.6635	15.5	-1.6635	-0.2293	10	709.331	0.261764	7.26176
-1.333	15.5	-1.333	-0.0705	10	812.076	0.299689	7.29969
-8.4952	16.5	-8.4952	-0.210233	10	1144.26	0.422303	7.4223
-9.764	16.5	-9.764	-0.15	10	1035.88	0.3823	7.3823
-8.66505	16.5	-8.66505	-0.2438	10	928.171	0.342542	7.34254
-6.46895	16.5	-6.46895	-0.47555	10	821.379	0.303123	7.30312
-6.0412	16.5	-6.0412	-0.433967	10	715.92	0.264197	7.2642
-6.58867	16.5	-6.58867	-0.207733	10	612.485	0.226017	7.22602
-6.9677	16.5	-6.9677	-0.1459	10	512.298	0.189037	7.18904
-6.96277	16.5	-6.96277	-0.0692	10	417.705	0.154121	7.15412
-7.0773	16.5	-7.0773	0.232	10	333.501	0.12304	6.12304
-7.0773	16.5	-7.0773	0.232	10	269.601	0.0994535	6.09945
-4.7442	16.5	-4.7442	0.3276	20	242.026	0.0892753	6.08928
-3.8648	16.5	-3.8648	0.0482	10	465.839	0.171888	6.17189
-3.0935	16.5	-3.0935	-0.0006	10	559.205	0.206351	7.20635
-2.8395	16.5	-2.8395	-0.0174	10	459.62	0.169592	7.16959
-2.6331	16.5	-2.6331	0	10	349.986	0.129125	6.12912
-2.0211	16.5	-2.0211	0.0495	15	239.153	0.0882145	4.08821
-2.0866	16.5	-2.0866	0.102	15	128.395	0.0473321	4.04733
-2.2554	16.5	-2.2554	0.106	15	22.4755	0.00823564	4.00824
-2.3112	16.5	-2.3112	0.1076	15	71.8198	0.0264494	4.02645
-2.0152	16.5	-2.0152	0.1485	15	168.423	0.0621071	4.06211
-1.137	16.5	-1.137	0.2671	15	179.106	0.0660505	4.06605
-1.137	16.5	-1.137	0.2671	15	218.534	0.0806039	4.0806
-2.3849	16.5	-2.3849	0.0358	20	287.387	0.106019	6.10602
-1.8785	16.5	-1.8785	-0.2343	10	573.728	0.211711	7.21171
-1.8785	16.5	-1.8785	-0.2343	10	673.528	0.248549	7.24855
-1.472	16.5	-1.472	-0.069	10	771.821	0.284831	7.28483
-7.4556	17.5	-7.4556	-0.1563	10	1129.67	0.416919	7.41692
-8.10885	17.5	-8.10885	-0.2149	10	1045.73	0.385934	7.38593
-7.6594	17.5	-7.6594	-0.3587	10	941.099	0.347314	7.34731
-6.47745	17.5	-6.47745	-0.68515	10	836.526	0.308714	7.30871
-6.47745	17.5	-6.47745	-0.68515	10	733.89	0.27083	7.27083
-6.6427	17.5	-6.6427	-0.3454	10	634.133	0.234008	7.23401
-6.63207	17.5	-6.63207	-0.2242	10	538.855	0.198839	7.19884
-7.642	17.5	-7.642	-0.1478	10	450.903	0.166375	7.16637
-10.5866	17.5	-10.5866	0.1215	10	375.465	0.138529	6.13853
-10.3419	17.5	-10.3419	0.178	10	321.472	0.1186	6.1186
-6.6822	17.5	-6.6822	0.3231	20	300.105	0.110713	6.11071
-4.1404	17.5	-4.1404	-0.0373	10	506.045	0.186729	7.18673
-3.3615	17.5	-3.3615	-0.0406	10	578.481	0.213466	7.21347
-3.1054	17.5	-3.1054	-0.0413	10	468.941	0.173033	7.17303
-2.884	17.5	-2.884	-0.0111	10	360.413	0.132974	7.13297
-2.2253	17.5	-2.2253	0.079	15	254.199	0.0937682	4.09377
-2.2253	17.5	-2.2253	0.079	15	154.315	0.0568996	4.0569
-2.2141	17.5	-2.2141	0.0916	20	48.3645	0.0177916	6.01779
-2.2114	17.5	-2.2114	0.0948	10	34.0287	0.0125001	6.0125
-2.014	17.5	-2.014	0.1287	10	105.101	0.0387339	6.03873
-1.4289	17.5	-1.4289	0.231	15	108.153	0.0398605	4.03986
-1.4289	17.5	-1.4289	0.231	15	152.363	0.0561789	4.05618
-1.6214	17.5	-1.6214	0.1348	20	237.443	0.0875835	6.08758
-1.7513	17.5	-1.7513	-0.0773	10	534.824	0.197351	7.19735
-1.7513	17.5	-1.7513	-0.0773	10	634.534	0.234156	7.23416
-1.5184	17.5	-1.5184	-0.0216	10	737.527	0.272172	7.27217
-6.3918	18.5	-6.3918	-0.1522	10	1104.67	0.407692	7.40769
-6.83965	18.5	-6.83965	-0.2571	10	1017.48	0.375508	7.37551
-6.82975	18.5	-6.82975	-0.40055	10	935.349	0.345191	7.34519
-6.957	18.5	-6.957	-0.841367	10	854.554	0.315369	7.31537
-6.957	18.5	-6.957	-0.841367	10	755.132	0.27867	7.27867
-3.7022	18.5	-3.7022	-0.1153	10	549.756	0.202863	7.20286
-2.8404	18.5	-2.8404	-0.1041	10	592.77	0.21874	7.21874
-2.557	18.5	-2.557	-0.1008	10	486.853	0.179644	7.17964
-2.3994	18.5	-2.3994	-0.0896	10	383.924	0.141652	7.14165
-1.9306	18.5	-1.9306	-0.0548	15	280.899	0.103624	5.10362
-1.9306	18.5	-1.9306	-0.0548	15	181.347	0.0668777	5.06688
-1.8695	18.5	-1.8695	-0.0202	10	78.6016	0.0289526	7.02895
-1.8489	18.5	-1.8489	-0.0092	15	28.9561	0.0106277	5.01063
-1.7452	18.5	-1.7452	0.0246	15	31.9065	0.0117168	4.01172
-1.4355	18.5	-1.4355	0.1244	15	32.3674	0.0118869	4.01189
-1.4355	18.5	-1.4355	0.1244	15	100.986	0.0372152	4.03722
-1.0455	18.5	-1.0455	0.1228	15	203.488	0.0750499	4.07505
-0.9176	18.5	-0.9176	0.1218	15	302.104	0.111451	4.11145
-6.3918	19.5	-6.3918	-0.1522	10	1075.34	0.396863	7.39686
-7.1715	19.5	-7.1715	-0.2686	10	990.789	0.365655	7.36566
-6.82975	19.5	-6.82975	-0.40055	10	905.017	0.333995	7.334
-6.8135	19.5	-6.8135	-0.8272	10	825.29	0.304567	7.30457
-6.8135	19.5	-6.8135	-0.8272	10	753.077	0.277912	7.27791
-3.7022	19.5	-3.7022	-0.1153	10	596.298	0.220042	7.22004
-2.8404	19.5	-2.8404	-0.1041	10	614.732	0.226847	7.22685
-2.557	19.5	-2.557	-0.1008	10	513.504	0.189482	7.18948
-2.3994	19.5	-2.3994	-0.0896	10	410.635	0.151511	7.15151
-1.9306	19.5	-1.9306	-0.0548	15	299.929	0.110648	5.11065
-1.9306	19.5	-1.9306	-0.0548	15	189.793	0.0699952	5.07
-1.8695	19.5	-1.8695	-0.0202	10	82.5479	0.0304093	7.03041
-1.8489	19.5	-1.8489	-0.0092	15	33.1375	0.0121711	5.01217
-1.7452	19.5	-1.7452	0.0246	15	44.0381	0.0161947	4.01619
-1.4355	19.5	-1.4355	0.1244	15	27.2994	0.0100162	4.01002
-1.4355	19.5	-1.4355	0.1244	15	79.5463	0.0293013	4.0293
-1.0455	19.5	-1.0455	0.1228	15	164.351	0.0606041	4.0606
-0.9176	19.5	-0.9176	0.1218	15	261.742	0.0965524	4.09655
-1.4947	19.5	-1.4947	-0.0111	10	464.1	0.171246	7.17125
-1.4947	19.5	-1.4947	-0.0111	10	558.254	0.206	7.206
-1.4744	19.5	-1.4744	-0.0078	10	657.717	0.242713	7.24271
-6.06005	20.5	-6.06005	-0.1642	10	1046.72	0.3863	7.3863
-7.02165	20.5	-7.02165	-0.3271	10	965.784	0.356425	7.35643
-6.96925	20.5	-6.96925	-0.4538	10	876.42	0.323439	7.32344
-6.74833	20.5	-6.74833	-0.839367	10	792.56	0.292486	7.29249
-6.74833	20.5	-6.74833	-0.839367	10	716.051	0.264245	7.26424
-3.7022	20.5	-3.7022	-0.1153	10	632.958	0.233574	7.23357
-2.8404	20.5	-2.8404	-0.1041	10	634.423	0.234115	7.23411
-2.557	20.5	-2.557	-0.1008	10	530.588	0.195788	7.19579
-2.3994	20.5	-2.3994	-0.0896	10	422.305	0.155819	7.15582
-1.9306	20.5	-1.9306	-0.0548	15	316.048	0.116598	5.1166
-1.9306	20.5	-1.9306	-0.0548	15	214.841	0.0792408	5.07924
-1.8695	20.5	-1.8695	-0.0202	10	130.177	0.04799	7.04799
-1.8489	20.5	-1.8489	-0.0092	15	107.184	0.0395028	5.0395
-1.7452	20.5	-1.7452	0.0246	15	117.138	0.043177	4.04318
-1.4355	20.5	-1.4355	0.1244	15	42.6727	0.0156907	4.01569
-1.4355	20.5	-1.4355	0.1244	15	27.7649	0.010188	4.01019
-1.0455	20.5	-1.0455	0.1228	15	131.833	0.0486012	4.0486
-0.9176	20.5	-0.9176	0.1218	15	241.806	0.0891937	4.08919
-1.0624	20.5	-1.0624	0.0887	20	324.83	0.119839	6.11984
-1.4947	20.5	-1.4947	-0.0111	10	420.074	0.154995	7.155
-1.4947	20.5	-1.4947	-0.0111	10	521.501	0.192434	7.19243
-1.4744	20.5	-1.4744	-0.0078	10	626.169	0.231068	7.23107
-7.8539	21.5	-7.8539	-0.3074	20	1250.81	0.461632	7.46163
-7.95165	21.5	-7.95165	0.1324	20	1196.63	0.441635	6.44164
-7.48165	21.5	-7.48165	0.1189	20	1106.01	0.408184	6.40818
-5.554	21.5	-5.554	-0.21845	10	1019.42	0.376223	7.37622
-5.18197	21.5	-5.18197	-0.352267	10	937.984	0.346164	7.34616
-5.9249	21.5	-5.9249	-0.330533	10	849.738	0.313591	7.31359
-7.76087	21.5	-7.76087	-0.249467	10	680.579	0.251152	7.25115
-5.81817	21.5	-5.81817	-0.7034	10	548.247	0.202306	7.20231
-7.4943	21.5	-7.4943	-0.4629	10	506.04	0.186727	7.18673
-12.9462	21.5	-12.9462	0.0929	20	486.065	0.179354	6.17935
-7.2316	21.5	-7.2316	0.1113	20	520.256	0.191974	6.19197
-5.3598	21.5	-5.3598	0.1259	15	547.949	0.202196	4.2022
-4.8947	21.5	-4.8947	0.0523	10	584.426	0.21566	6.21566
-3.5181	21.5	-3.5181	-0.1658	10	576.227	0.212634	7.21263
-3.5181	21.5	-3.5181	-0.1658	10	568.421	0.209752	7.20975
-2.918	21.5	-2.918	-0.1127	10	568.298	0.209707	7.20971
-2.7201	21.5	-2.7201	-0.0952	10	548.772	0.2025	7.2025
-2.6019	21.5	-2.6019	-0.082	10	445.425	0.164353	7.16435
-2.2503	21.5	-2.2503	-0.0434	10	346.956	0.128006	7.12801
-2.2503	21.5	-2.2503	-0.0434	10	258.989	0.0955365	7.09554
-2.1101	21.5	-2.1101	-0.0176	10	193.827	0.0714841	7.07148
-2.0638	21.5	-2.0638	-0.0094	20	180.317	0.0664975	7.0665
-2.0099	21.5	-2.0099	-0.0183	20	178.061	0.0656646	7.06566
-1.8504	21.5	-1.8504	-0.0465	15	75.6943	0.0278795	5.02788
-1.8504	21.5	-1.8504	-0.0465	15	21.156	0.00774858	5.00775
-1.6439	21.5	-1.6439	-0.0511	15	115.926	0.0427296	5.04273
-1.5761	21.5	-1.5761	-0.0519	15	186.303	0.068707	5.06871
-1.5414	21.5	-1.5414	-0.0377	15	283.671	0.104647	5.10465
-1.4392	21.5	-1.4392	0.0063	15	388.123	0.143202	4.1432
-1.4392	21.5	-1.4392	0.0063	15	495.226	0.182735	4.18274
-1.6423	21.5	-1.6423	0.0095	10	603.807	0.222814	6.22281
-1.7095	21.5	-1.7095	0.0105	10	713.099	0.263155	6.26316
-1.5874	21.5	-1.5874	-0.0054	10	822.777	0.303639	7.30364
-7.08075	22.5	-7.08075	-0.2536	20	1215.71	0.448675	7.44868
-8.04715	22.5	-8.04715	0.11715	20	1176.61	0.434246	6.43425
-7.74557	22.5	-7.74557	0.1249	20	1083.26	0.399787	6.39979
-5.48165	22.5	-5.48165	-0.22625	10	993.545	0.366672	7.36667
-4.90933	22.5	-4.90933	-0.358233	10	908.553	0.3353	7.3353
-5.62485	22.5	-5.62485	-0.324	10	825.166	0.304521	7.30452
-5.5803	22.5	-5.5803	-0.7242	10	503.595	0.185824	7.18582
-7.4613	22.5	-7.4613	-0.5175	10	455.578	0.1681	7.1681
-12.9329	22.5	-12.9329	0.0748333	20	431.492	0.15921	6.15921
-7.1809	22.5	-7.1809	0.0808	20	466.398	0.172094	6.17209
-5.2663	22.5	-5.2663	0.0863	15	519.841	0.191821	4.19182
-4.8183	22.5	-4.8183	0.0208	10	545.518	0.201299	6.2013
-3.4914	22.5	-3.4914	-0.1728	10	514.312	0.18978	7.18978
-3.0394	22.5	-3.0394	-0.1793	10	503.864	0.185924	7.18592
-2.4824	22.5	-2.4824	-0.1512	10	502.209	0.185312	7.18531
-2.2988	22.5	-2.2988	-0.1419	10	509.002	0.18782	7.18782
-2.2098	22.5	-2.2098	-0.136	10	478.335	0.1765	7.1765
-1.9444	22.5	-1.9444	-0.1169	10	389.142	0.143578	7.14358
-1.9444	22.5	-1.9444	-0.1169	10	313.61	0.115698	7.1157
-1.8656	22.5	-1.8656	-0.1276	10	263.058	0.0970382	7.09704
-1.8386	22.5	-1.8386	-0.1306	20	254.486	0.0938744	7.09387
-1.8085	22.5	-1.8085	-0.1244	20	198.64	0.0732606	7.07326
-1.7183	22.5	-1.7183	-0.1069	15	87.468	0.0322254	5.03223
-1.9093	22.5	-1.9093	-0.0709	15	3.5704	0.00125746	5.00126
-1.7295	22.5	-1.7295	-0.0757	15	48.5524	0.017861	5.01786
-1.67	22.5	-1.67	-0.077	15	151.255	0.0557701	5.05577
-1.6098	22.5	-1.6098	-0.0556	15	260.162	0.0959695	5.09597
-1.4311	22.5	-1.4311	0.0087	15	370.151	0.136568	4.13657
-1.4311	22.5	-1.4311	0.0087	15	480.695	0.177372	4.17737
-1.6664	22.5	-1.6664	0.0121	10	591.483	0.218265	6.21826
-1.7442	22.5	-1.7442	0.0127	10	702.295	0.259168	6.25917
-1.6261	22.5	-1.6261	-0.0027	10	811.695	0.299548	7.29955
-7.08075	23.5	-7.08075	-0.2536	20	1180.68	0.435746	7.43575
-8.04715	23.5	-8.04715	0.11715	20	1157.96	0.427359	6.42736
-7.74557	23.5	-7.74557	0.1249	20	1061.98	0.391931	6.39193
-5.69223	23.5	-5.69223	-0.2705	10	969.222	0.357694	7.35769
-4.90933	23.5	-4.90933	-0.358233	10	880.711	0.325023	7.32502
-5.62485	23.5	-5.62485	-0.324	10	797.858	0.294441	7.29444
-7.90563	23.5	-7.90563	-0.164967	10	616.206	0.227391	7.22739
-6.2713	23.5	-6.2713	-0.623433	10	533.186	0.196747	7.19675
-5.5803	23.5	-5.5803	-0.7242	10	460.791	0.170025	7.17002
-7.4613	23.5	-7.4613	-0.5175	10	406.081	0.14983	7.14983
-13.0086	23.5	-13.0086	0.063	20	377.062	0.139119	6.13912
-7.1809	23.5	-7.1809	0.0808	20	413.308	0.152498	6.1525
-5.2663	23.5	-5.2663	0.0863	15	471.379	0.173933	4.17393
-4.8183	23.5	-4.8183	0.0208	10	488.967	0.180425	6.18042
-3.4914	23.5	-3.4914	-0.1728	10	452.896	0.167111	7.16711
-3.4914	23.5	-3.4914	-0.1728	10	439.296	0.16209	7.16209
-2.9289	23.5	-2.9289	-0.1137	10	436.187	0.160943	7.16094
-2.7433	23.5	-2.7433	-0.0944	10	442.352	0.163219	7.16322
-2.6308	23.5	-2.6308	-0.0815	10	472.156	0.17422	7.17422
-1.9444	23.5	-1.9444	-0.1169	10	439.362	0.162115	7.16211
-1.9444	23.5	-1.9444	-0.1169	10	374.354	0.13812	7.13812
-1.8656	23.5	-1.8656	-0.1276	10	334.413	0.123377	7.12338
-1.8386	23.5	-1.8386	-0.1306	20	319.898	0.118019	7.11802
-1.8085	23.5	-1.8085	-0.1244	20	214.282	0.0790345	7.07903
-1.9093	23.5	-1.9093	-0.0709	15	117.154	0.0431828	5.04318
-1.9093	23.5	-1.9093	-0.0709	15	58.7555	0.0216271	5.02163
-1.7295	23.5	-1.7295	-0.0757	15	34.1685	0.0125517	5.01255
-1.67	23.5	-1.67	-0.077	15	142.491	0.0525352	5.05254
-1.6098	23.5	-1.6098	-0.0556	15	249.349	0.091978	5.09198
-1.4311	23.5	-1.4311	0.0087	15	358.681	0.132334	4.13233
-1.4311	23.5	-1.4311	0.0087	15	468.854	0.173001	4.173
-1.6664	23.5	-1.6664	0.0121	10	579.417	0.213811	6.21381
-1.7442	23.5	-1.7442	0.0127	10	690.183	0.254697	6.2547
-1.6261	23.5	-1.6261	-0.0027	10	801.067	0.295626	7.29563
-7.01505	24.5	-7.01505	-0.2539	20	1145.75	0.422852	7.42285
-8.08025	24.5	-8.08025	0.07215	20	1134.26	0.418611	6.41861
-7.759	24.5	-7.759	0.0384	20	1042.26	0.384653	6.38465
-5.79723	24.5	-5.79723	-0.255867	10	946.573	0.349334	7.34933
-4.90945	24.5	-4.90945	-0.34285	10	854.621	0.315393	7.31539
-5.62933	24.5	-5.62933	-0.326733	10	767.743	0.283325	7.28333
-7.4947	24.5	-7.4947	-0.1441	10	588.153	0.217036	7.21704
-6.6145	24.5	-6.6145	-0.5167	10	499.284	0.184233	7.18423
-6.20977	24.5	-6.20977	-0.6411	10	420.41	0.155119	7.15512
-7.6831	24.5	-7.6831	-0.465267	10	357.964	0.132069	7.13207
-12.115	24.5	-12.115	0.0406	20	322.861	0.119113	6.11911
-6.9154	24.5	-6.9154	0.0491	20	361.339	0.133315	6.13332
-5.2073	24.5	-5.2073	0.0512	15	425.195	0.156886	4.15689
-4.7747	24.5	-4.7747	-0.0035	10	434.145	0.160189	7.16019
-3.4948	24.5	-3.4948	-0.1675	10	392.231	0.144718	7.14472
-3.4948	24.5	-3.4948	-0.1675	10	374.726	0.138257	7.13826
-2.9379	24.5	-2.9379	-0.1107	10	370.286	0.136618	7.13662
-2.7537	24.5	-2.7537	-0.0914	10	375.875	0.138681	7.13868
-2.646	24.5	-2.646	-0.0794	10	407.227	0.150253	7.15025
-1.9688	24.5	-1.9688	-0.1131	10	421.02	0.155344	7.15534
-1.9688	24.5	-1.9688	-0.1131	10	438.986	0.161976	7.16198
-1.8323	24.5	-1.8323	-0.1268	20	406.767	0.150084	7.15008
-1.7877	24.5	-1.7877	-0.1313	10	347.204	0.128098	7.1281
-1.7674	24.5	-1.7674	-0.1217	20	252.492	0.0931383	7.09314
-1.7061	24.5	-1.7061	-0.0929	20	172.074	0.0634547	7.06345
-1.9006	24.5	-1.9006	-0.0539	20	82.1456	0.0302608	7.03026
-1.7724	24.5	-1.7724	-0.0742	15	24.7999	0.0090936	5.00909
-1.7298	24.5	-1.7298	-0.0806	15	133.604	0.0492547	5.04925
-1.6455	24.5	-1.6455	-0.0601	15	244.281	0.0901073	5.09011
-1.7652	24.5	-1.7652	-0.0185	10	781.511	0.288407	7.28841
-5.81247	25.5	-5.81247	-0.229133	15	1110.93	0.409999	5.41
-8.0085	25.5	-8.0085	-0.237	20	1097.22	0.40494	7.40494
-8.47783	25.5	-8.47783	-0.294667	20	1024.2	0.377987	7.37799
-6.53387	25.5	-6.53387	-0.151467	10	925.729	0.34164	7.34164
-5.60417	25.5	-5.60417	-0.104933	10	830.454	0.306473	7.30647
-6.45847	25.5	-6.45847	-0.193533	10	739.61	0.272941	7.27294
-8.3646	25.5	-8.3646	-0.393	10	655.04	0.241725	7.24172
-8.3646	25.5	-8.3646	-0.393	10	563.428	0.207909	7.20791
-10.7595	25.5	-10.7595	-0.1328	20	468.813	0.172986	7.17299
-11.4571	25.5	-11.4571	-0.0536333	20	383.189	0.141381	7.14138
-10.0096	25.5	-10.0096	-0.0602667	20	311.879	0.115059	7.11506
-5.8644	25.5	-5.8644	-0.112	15	269.045	0.0992483	5.09925
-5.0602	25.5	-5.0602	-0.1707	15	311.067	0.114759	5.11476
-4.7962	25.5	-4.7962	-0.1902	15	382.13	0.14099	5.14099
-4.4731	25.5	-4.4731	-0.1752	10	380.978	0.140564	7.14056
-3.5156	25.5	-3.5156	-0.1301	10	332.214	0.122565	7.12256
-3.5156	25.5	-3.5156	-0.1301	10	310.171	0.114429	7.11443
-2.9977	25.5	-2.9977	-0.089	10	304.602	0.112373	7.11237
-2.8271	25.5	-2.8271	-0.0754	10	309.697	0.114254	7.11425
-2.3233	25.5	-2.3233	-0.0941	10	343.562	0.126754	7.12675
-2.1402	25.5	-2.1402	-0.0865	10	350.646	0.129368	7.12937
-2.1402	25.5	-2.1402	-0.0865	10	377.352	0.139226	7.13923
-1.6024	25.5	-1.6024	-0.1246	20	394.793	0.145664	7.14566
-1.4252	25.5	-1.4252	-0.1368	20	303.702	0.112041	7.11204
-1.4758	25.5	-1.4758	-0.1014	20	230.929	0.0851791	7.08518
-1.627	25.5	-1.627	0.0031	20	175.202	0.0646094	6.06461
-1.844	25.5	-1.844	0.0646	20	76.6151	0.0282194	6.02822
-2.0744	25.5	-2.0744	-0.0642	15	15.2421	0.00556566	5.00557
-2.151	25.5	-2.151	-0.1064	15	125.294	0.0461876	5.04619
-1.8964	25.5	-1.8964	-0.0923	15	236.31	0.0871653	5.08717
-2.1737	25.5	-2.1737	-0.2209	10	720.612	0.265928	7.26593
-6.04855	26.5	-6.04855	-0.24805	15	1076.24	0.397196	5.3972
-8.0735	26.5	-8.0735	-0.252	20	1060.24	0.391289	7.39129
-8.47783	26.5	-8.47783	-0.294667	20	1007.89	0.371967	7.37197
-6.3402	26.5	-6.3402	-0.155133	10	906.819	0.33466	7.33466
-5.60417	26.5	-5.60417	-0.104933	10	808.391	0.298329	7.29833
-6.45847	26.5	-6.45847	-0.193533	10	713.7	0.263377	7.26338
-8.3646	26.5	-8.3646	-0.393	10	624.449	0.230433	7.23043
-8.3646	26.5	-8.3646	-0.393	10	542.492	0.200182	7.20018
-10.6663	26.5	-10.6663	-0.138967	20	442.491	0.16327	7.16327
-11.4571	26.5	-11.4571	-0.0536333	20	349.312	0.128876	7.12888
-10.0809	26.5	-10.0809	-0.0896	20	268.887	0.0991898	7.09919
-5.8644	26.5	-5.8644	-0.112	15	215.919	0.0796385	5.07964
-5.0602	26.5	-5.0602	-0.1707	15	263.481	0.0971944	5.09719
-4.7962	26.5	-4.7962	-0.1902	15	343.37	0.126683	5.12668
-4.4731	26.5	-4.4731	-0.1752	10	331.101	0.122154	7.12215
-3.5156	26.5	-3.5156	-0.1301	10	273.261	0.100804	7.1008
-3.0591	26.5	-3.0591	-0.1421	10	245.661	0.0906166	7.09062
-2.5512	26.5	-2.5512	-0.1085	10	239.329	0.0882796	7.08828
-2.3846	26.5	-2.3846	-0.0974	10	244.082	0.0900341	7.09003
-2.3233	26.5	-2.3233	-0.0941	10	280.486	0.103471	7.10347
-2.1402	26.5	-2.1402	-0.0865	10	280.246	0.103383	7.10338
-2.1402	26.5	-2.1402	-0.0865	10	309.001	0.113997	7.114
-1.6024	26.5	-1.6024	-0.1246	20	359.276	0.132554	7.13255
-1.4252	26.5	-1.4252	-0.1368	20	261.521	0.096471	7.09647
-1.4758	26.5	-1.4758	-0.1014	20	170.412	0.0628412	7.06284
-1.627	26.5	-1.627	0.0031	20	117.66	0.0433697	6.04337
-1.844	26.5	-1.844	0.0646	20	49.5086	0.018214	6.01821
-2.0744	26.5	-2.0744	-0.0642	15	59.2434	0.0218072	5.02181
-2.151	26.5	-2.151	-0.1064	15	146.455	0.0539982	5.054
-1.8964	26.5	-1.8964	-0.0923	15	251.189	0.0926571	5.09266
-1.138	26.5	-1.138	-0.0472	10	358.561	0.13229	7.13229
-1.138	26.5	-1.138	-0.0472	10	467.513	0.172506	7.17251
-1.9684	26.5	-1.9684	-0.1765	10	577.171	0.212982	7.21298
-2.2431	26.5	-2.2431	-0.2197	10	687.322	0.253641	7.25364
-2.1737	26.5	-2.1737	-0.2209	10	666.907	0.246105	7.24611
-6.5956	27.5	-6.5956	-0.263	20	1041.71	0.38445	7.38445
-8.0735	27.5	-8.0735	-0.252	20	1023.32	0.377663	7.37766
-8.47783	27.5	-8.47783	-0.294667	20	993.424	0.366628	7.36663
-6.4297	27.5	-6.4297	-0.15255	10	889.971	0.328442	7.32844
-5.60417	27.5	-5.60417	-0.104933	10	788.612	0.291028	7.29103
-6.45847	27.5	-6.45847	-0.193533	10	690.272	0.254729	7.25473
-8.97227	27.5	-8.97227	-0.455167	10	596.443	0.220096	7.2201
-8.25127	27.5	-8.25127	-0.399167	10	509.627	0.188051	7.18805
-10.6663	27.5	-10.6663	-0.138967	20	421.105	0.155376	7.15538
-11.4571	27.5	-11.4571	-0.0536333	20	320.798	0.118351	7.11835
-10.0096	27.5	-10.0096	-0.0602667	20	230.688	0.0850901	7.08509
-5.8644	27.5	-5.8644	-0.112	15	164.171	0.0605376	5.06054
-5.0602	27.5	-5.0602	-0.1707	15	220.341	0.0812709	5.08127
-4.7962	27.5	-4.7962	-0.1902	15	306.807	0.113187	5.11319
-4.4731	27.5	-4.4731	-0.1752	10	286.382	0.105648	7.10565
-3.5156	27.5	-3.5156	-0.1301	10	217.036	0.080051	7.08005
-3.5156	27.5	-3.5156	-0.1301	10	181.262	0.066846	7.06685
-2.9977	27.5	-2.9977	-0.089	10	174.95	0.0645165	7.06452
-2.8271	27.5	-2.8271	-0.0754	10	179.078	0.0660401	7.06604
-2.7513	27.5	-2.7513	-0.0671	10	211.331	0.0779449	7.07794
-2.5262	27.5	-2.5262	-0.044	10	209.936	0.0774303	7.07743
-2.5262	27.5	-2.5262	-0.044	10	242.185	0.0893337	7.08933
-1.9049	27.5	-1.9049	-0.0251	15	300.262	0.110771	5.11077
-1.6997	27.5	-1.6997	-0.0188	15	234.52	0.0865046	5.0865
-1.7358	27.5	-1.7358	0.0021	15	129.238	0.0476434	4.04764
-1.844	27.5	-1.844	0.0646	20	43.0292	0.0158223	6.01582
-1.844	27.5	-1.844	0.0646	20	40.0371	0.0147179	6.01472
-2.0744	27.5	-2.0744	-0.0642	15	72.3199	0.0266339	5.02663
-2.151	27.5	-2.151	-0.1064	15	181.544	0.0669501	5.06695
-1.8964	27.5	-1.8964	-0.0923	15	283.099	0.104436	5.10444
-1.138	27.5	-1.138	-0.0472	10	383.807	0.141609	7.14161
-1.138	27.5	-1.138	-0.0472	10	488.77	0.180352	7.18035
-1.9684	27.5	-1.9684	-0.1765	10	595.21	0.219641	7.21964
-2.3766	27.5	-2.3766	-0.1737	10	703.009	0.259431	7.25943
-2.1737	27.5	-2.1737	-0.2209	10	622.268	0.229628	7.22963
-5.94993	28.5	-5.94993	-0.269067	15	1007.36	0.371772	5.37177
-8.28007	28.5	-8.28007	-0.2409	20	986.493	0.364069	7.36407
-8.70607	28.5	-8.70607	-0.283567	20	977.631	0.360798	7.3608
-6.4326	28.5	-6.4326	-0.2389	10	875.309	0.32303	7.32303
-5.60537	28.5	-5.60537	-0.224267	10	771.299	0.284638	7.28464
-6.115	28.5	-6.115	-0.2605	10	669.59	0.247096	7.2471
-7.0157	28.5	-7.0157	-0.3085	10	571.412	0.210856	7.21086
-7.0157	28.5	-7.0157	-0.3085	10	478.939	0.176723	7.17672
-10.3729	28.5	-10.3729	-0.112967	20	396.189	0.146179	7.14618
-11.5105	28.5	-11.5105	-0.0462	20	299.193	0.110376	7.11038
-10.0994	28.5	-10.0994	-0.091	20	198.439	0.0731865	7.07319
-5.7785	28.5	-5.7785	-0.1208	15	115.687	0.0426413	5.04264
-5.7785	28.5	-5.7785	-0.1208	15	106.79	0.0393574	5.03936
-4.9707	28.5	-4.9707	-0.2005	15	184.801	0.0681526	5.06815
-4.7054	28.5	-4.7054	-0.2263	15	247.205	0.0911869	5.09119
-4.3955	28.5	-4.3955	-0.2036	10	249.62	0.0920783	7.09208
-3.4775	28.5	-3.4775	-0.1349	10	164.482	0.0606523	7.06065
-3.4775	28.5	-3.4775	-0.1349	10	117.183	0.0431935	7.04319
-2.5396	28.5	-2.5396	-0.1199	10	113.027	0.0416595	7.04166
-2.3767	28.5	-2.3767	-0.1105	10	112.489	0.0414609	7.04146
-2.3224	28.5	-2.3224	-0.1113	15	142.178	0.0524195	5.05242
-2.1585	28.5	-2.1585	-0.1128	10	139.879	0.051571	7.05157
-2.1585	28.5	-2.1585	-0.1128	10	176.653	0.065145	7.06515
-1.5901	28.5	-1.5901	-0.0942	15	247.033	0.0911231	5.09112
-1.4019	28.5	-1.4019	-0.0885	20	228.975	0.0844577	7.08446
-1.4918	28.5	-1.4918	-0.0793	20	118.713	0.0437585	7.04376
-1.7584	28.5	-1.7584	-0.0526	20	18.9426	0.00693157	7.00693
-2.0194	28.5	-2.0194	0.0014	20	31.6749	0.0116313	6.01163
-2.0891	28.5	-2.0891	-0.0958	15	96.0618	0.0353975	5.0354
-2.1129	28.5	-2.1129	-0.1281	15	201.738	0.0744042	5.0744
-1.8785	28.5	-1.8785	-0.1209	15	309.121	0.114041	5.11404
-1.1787	28.5	-1.1787	-0.0998	10	415.92	0.153462	7.15346
-1.1787	28.5	-1.1787	-0.0998	10	519.643	0.191748	7.19175
-1.7606	28.5	-1.7606	-0.0683	10	622.169	0.229592	7.22959
-1.9468	28.5	-1.9468	-0.0801	20	695.493	0.256657	7.25666
-1.8629	28.5	-1.8629	-0.1242	20	588.765	0.217262	7.21726
-6.8415	29.5	-6.8415	-0.35085	15	973.223	0.359171	5.35917
-8.87195	29.5	-8.87195	-0.249	20	949.766	0.350513	7.35051
-8.7377	29.5	-8.7377	-0.2465	20	938.711	0.346432	7.34643
-6.4337	29.5	-6.4337	-0.38055	10	862.948	0.318467	7.31847
-5.6075	29.5	-5.6075	-0.424133	10	756.626	0.279222	7.27922
-5.542	29.5	-5.542	-0.372067	10	651.924	0.240575	7.24057
-5.34833	29.5	-5.34833	-0.219633	10	549.766	0.202867	7.20287
-4.7665	29.5	-4.7665	-0.1688	10	451.884	0.166737	7.16674
-9.8833	29.5	-9.8833	-0.0700333	20	361.763	0.133472	7.13347
-11.5992	29.5	-11.5992	-0.0342333	20	283.778	0.104686	7.10469
-10.1303	29.5	-10.1303	-0.0936	20	177.325	0.0653931	7.06539
-5.6335	29.5	-5.6335	-0.1354	15	76.0223	0.0280005	5.028
-5.6335	29.5	-5.6335	-0.1354	15	60.9055	0.0224207	5.02242
-4.8218	29.5	-4.8218	-0.2495	15	159.566	0.0588377	5.05884
-4.5548	29.5	-4.5548	-0.2873	15	187.792	0.0692565	5.06926
-4.2665	29.5	-4.2665	-0.2508	5	201.136	0.0741819	5.07418
-3.4138	29.5	-3.4138	-0.1429	5	122.291	0.0450791	5.04508
-3.4138	29.5	-3.4138	-0.1429	5	54.5983	0.0200926	5.02009
-2.9365	29.5	-2.9365	-0.1092	5	50.5091	0.0185833	5.01858
-2.7791	29.5	-2.7791	-0.0975	10	48.5394	0.0178562	7.01786
-2.7344	29.5	-2.7344	-0.0937	10	73.0656	0.0269092	7.02691
-2.6003	29.5	-2.6003	-0.0811	10	70.8572	0.026094	7.02609
-2.6003	29.5	-2.6003	-0.0811	10	116.895	0.0430873	7.04309
-1.5683	29.5	-1.5683	-0.0444	20	200.172	0.073826	7.07383
-1.3629	29.5	-1.3629	-0.0086	10	229.578	0.0846802	7.08468
-1.5179	29.5	-1.5179	-0.0424	10	118.53	0.0436908	7.04369
-1.9772	29.5	-1.9772	-0.1435	10	9.93426	0.00360646	7.00361
-1.9772	29.5	-1.9772	-0.1435	10	43.6147	0.0160384	7.01604
-2.1144	29.5	-2.1144	-0.1487	10	150.273	0.0554078	7.05541
-1.8474	29.5	-1.8474	-0.1697	15	332.701	0.122745	5.12274
-1.2468	29.5	-1.2468	-0.1873	15	437.987	0.161607	5.16161
-1.1783	29.5	-1.1783	-0.1148	15	545.619	0.201336	5.20134
-1.2181	29.5	-1.2181	0.0277	15	653.003	0.240973	4.24097
-1.2314	29.5	-1.2314	0.0751	15	678.536	0.250398	4.2504
-1.293	29.5	-1.293	0.004	15	568.376	0.209736	4.20974
-6.95117	30.5	-6.95117	-0.342767	15	939.331	0.346661	5.34666
-8.87195	30.5	-8.87195	-0.249	20	913.169	0.337004	7.337
-8.7377	30.5	-8.7377	-0.2465	20	899.819	0.332077	7.33208
-6.3982	30.5	-6.3982	-0.377633	10	852.991	0.314791	7.31479
-5.6075	30.5	-5.6075	-0.424133	10	744.752	0.274839	7.27484
-5.542	30.5	-5.542	-0.372067	10	637.526	0.23526	7.23526
-5.34833	30.5	-5.34833	-0.219633	10	531.926	0.196282	7.19628
-4.7665	30.5	-4.7665	-0.1688	10	429.155	0.158347	7.15835
-9.9433	30.5	-9.9433	-0.0477	20	331.849	0.12243	7.12243
-11.6395	30.5	-11.6395	-0.0084	20	246.567	0.0909514	7.09095
-10.0521	30.5	-10.0521	-0.0516	20	168.803	0.0622474	7.06225
-5.48667	30.5	-5.48667	-0.103067	15	60.7299	0.0223559	5.02236
-5.6335	30.5	-5.6335	-0.1354	15	35.223	0.0129409	5.01294
-4.8218	30.5	-4.8218	-0.2495	15	144.925	0.0534334	5.05343
-4.5548	30.5	-4.5548	-0.2873	15	128.85	0.0475	5.0475
-4.2665	30.5	-4.2665	-0.2508	5	142.798	0.0526486	5.05265
-3.4138	30.5	-3.4138	-0.1429	5	97.4187	0.0358983	5.0359
-3.4138	30.5	-3.4138	-0.1429	5	6.45739	0.00232309	5.00232
-2.9365	30.5	-2.9365	-0.1092	5	16.4767	0.00602136	5.00602
-2.7791	30.5	-2.7791	-0.0975	10	11.2181	0.00408032	7.00408
-2.7344	30.5	-2.7344	-0.0937	10	5.9706	0.00214341	7.00214
-2.1878	30.5	-2.1878	-0.1551	10	8.49754	0.00307614	7.00308
-2.1878	30.5	-2.1878	-0.1551	10	67.8949	0.0250006	7.025
-1.5683	30.5	-1.5683	-0.0444	20	151.907	0.0560108	7.05601
-1.3629	30.5	-1.3629	-0.0086	10	188.146	0.0693871	7.06939
-1.5179	30.5	-1.5179	-0.0424	10	142.523	0.0525471	7.05255
-1.9772	30.5	-1.9772	-0.1435	10	68.682	0.0252911	7.02529
-2.3112	30.5	-2.3112	-0.102	10	81.7517	0.0301154	7.03012
-2.1144	30.5	-2.1144	-0.1487	10	169.139	0.0623715	7.06237
-1.8474	30.5	-1.8474	-0.1697	15	371.144	0.136935	5.13693
-1.2468	30.5	-1.2468	-0.1873	15	468.309	0.1728	5.1728
-1.1783	30.5	-1.1783	-0.1148	15	570.613	0.210561	5.21056
-1.2181	30.5	-1.2181	0.0277	15	658.582	0.243032	4.24303
-1.2274	30.5	-1.2274	0.0381	15	649.783	0.239784	4.23978
-1.293	30.5	-1.293	0.004	15	562.528	0.207577	4.20758
-6.95117	31.5	-6.95117	-0.342767	15	905.721	0.334255	5.33426
-8.70703	31.5	-8.70703	-0.240167	20	876.728	0.323553	7.32355
-8.7317	31.5	-8.7317	-0.247167	20	860.972	0.317738	7.31774
-6.1322	31.5	-6.1322	-0.36105	10	845.525	0.312036	7.31204
-5.5805	31.5	-5.5805	-0.4193	10	735.815	0.27154	7.27154
-5.57625	31.5	-5.57625	-0.3724	10	626.627	0.231237	7.23124
-5.34833	31.5	-5.34833	-0.219633	10	518.29	0.191248	7.19125
-5.34833	31.5	-5.34833	-0.219633	10	411.475	0.151821	7.15182
-10.209	31.5	-10.209	-0.0840333	20	307.774	0.113544	7.11354
-11.6395	31.5	-11.6395	-0.0084	20	211.81	0.0781218	7.07812
-10.0953	31.5	-10.0953	-0.0291	20	131.489	0.0484741	7.04847
-5.48667	31.5	-5.48667	-0.103067	15	66.7994	0.0245963	5.0246
-5.6335	31.5	-5.6335	-0.1354	15	49.6604	0.01827	5.01827
-4.8218	31.5	-4.8218	-0.2495	15	149.621	0.0551668	5.05517
-4.5548	31.5	-4.5548	-0.2873	15	71.5799	0.0263608	5.02636
-4.2665	31.5	-4.2665	-0.2508	5	88.1357	0.0324718	5.03247
-3.4138	31.5	-3.4138	-0.1429	5	85.5742	0.0315263	5.03153
-3.4138	31.5	-3.4138	-0.1429	5	17.7624	0.00649592	5.0065
-2.9365	31.5	-2.9365	-0.1092	5	78.3847	0.0288726	5.02887
-2.7791	31.5	-2.7791	-0.0975	10	67.2344	0.0247568	7.02476
-2.7344	31.5	-2.7344	-0.0937	10	61.1194	0.0224997	7.0225
-2.6003	31.5	-2.6003	-0.0811	10	55.8623	0.0205592	7.02056
-2.6003	31.5	-2.6003	-0.0811	10	18.9224	0.00692413	7.00692
-2.0168	31.5	-2.0168	0.0176	20	116.663	0.0430017	6.043
-1.8239	31.5	-1.8239	0.0499	10	128.289	0.047293	6.04729
-1.9469	31.5	-1.9469	0.0116	10	88.6887	0.0326759	6.03268
-2.3112	31.5	-2.3112	-0.102	10	144.772	0.053377	7.05338
-2.3112	31.5	-2.3112	-0.102	10	154.793	0.0570759	7.05708
-2.1144	31.5	-2.1144	-0.1487	10	214.897	0.0792614	7.07926
-1.8474	31.5	-1.8474	-0.1697	15	405.947	0.149781	5.14978
-1.2753	31.5	-1.2753	-0.1488	15	510.158	0.188247	5.18825
-1.1783	31.5	-1.1783	-0.1148	15	588.357	0.217111	5.21711
-1.1831	31.5	-1.1831	0.0082	15	572.985	0.211437	4.21144
-1.2274	31.5	-1.2274	0.0381	15	561.566	0.207222	4.20722
-1.9085	31.5	-1.9085	0.0055	15	554.228	0.204514	4.20451
-6.95005	32.5	-6.95005	-0.34965	20	840.475	0.310172	7.31017
-6.4738	32.5	-6.4738	-0.34365	20	822.187	0.303421	7.30342
-7.41193	32.5	-7.41193	-0.388467	20	818.595	0.302096	7.3021
-7.8821	32.5	-7.8821	-0.4059	20	729.624	0.269255	7.26925
-7.98223	32.5	-7.98223	-0.349533	20	619.414	0.228575	7.22857
-8.017	32.5	-8.017	-0.1544	20	509.197	0.187892	7.18789
-7.8435	32.5	-7.8435	-0.159733	20	399.521	0.147409	7.14741
-11.2408	32.5	-11.2408	-0.177533	10	290.998	0.107352	7.10735
-12.1187	32.5	-12.1187	-0.1781	20	185.662	0.0684703	7.06847
-10.4429	32.5	-10.4429	-0.1758	20	94.807	0.0349343	7.03493
-5.4959	32.5	-5.4959	-0.1675	15	16.4895	0.00602611	5.00603
-5.4959	32.5	-5.4959	-0.1675	15	94.6525	0.0348773	5.03488
-4.6152	32.5	-4.6152	-0.2797	15	139.577	0.0514596	5.05146
-4.2879	32.5	-4.2879	-0.3052	15	28.8556	0.0105906	5.01059
-4.0655	32.5	-4.0655	-0.2704	15	50.3401	0.0185209	5.01852
-3.4074	32.5	-3.4074	-0.167	5	62.8792	0.0231492	5.02315
-3.4074	32.5	-3.4074	-0.167	5	18.7155	0.00684774	5.00685
-2.9561	32.5	-2.9561	-0.0905	20	129.91	0.0478915	7.04789
-2.8079	32.5	-2.8079	-0.065	10	129.308	0.0476691	7.04767
-2.7651	32.5	-2.7651	-0.0577	10	126.519	0.0466398	7.04664
-2.6395	32.5	-2.6395	-0.0366	10	93.9374	0.0346133	7.03461
-2.6395	32.5	-2.6395	-0.0366	10	15.178	0.005542	7.00554
-2.1412	32.5	-2.1412	0.0151	20	82.3038	0.0303191	6.03032
-1.977	32.5	-1.977	0.0323	10	91.3511	0.0336587	6.03366
-1.985	32.5	-1.985	0.0036	10	19.1704	0.00701566	6.00702
-2.0093	32.5	-2.0093	-0.0813	10	127.485	0.0469962	7.047
-2.0093	32.5	-2.0093	-0.0813	10	231.801	0.0855011	7.0855
-2.0263	32.5	-2.0263	-0.1081	10	276.515	0.102006	7.10201
-1.9314	32.5	-1.9314	-0.1131	15	442.801	0.163384	5.16338
-1.5936	32.5	-1.5936	-0.047	15	514.241	0.189754	5.18975
-1.5936	32.5	-1.5936	-0.047	15	502.56	0.185442	5.18544
-1.4981	32.5	-1.4981	0.008	20	488.11	0.180109	6.18011
-2.2065	32.5	-2.2065	0.0379	15	473.355	0.174662	4.17466
-2.3123	32.5	-2.3123	0.0236	15	481.969	0.177842	4.17784
-8.3201	33.5	-8.3201	-0.4214	20	777.858	0.287059	7.28706
-9.25283	33.5	-9.25283	-0.412733	20	723.84	0.26712	7.26712
-9.42057	33.5	-9.42057	-0.337733	20	613.292	0.226315	7.22632
-9.7798	33.5	-9.7798	-0.1521	20	503.028	0.185615	7.18562
-9.7798	33.5	-9.7798	-0.1521	20	393.288	0.145108	7.14511
-11.9249	33.5	-11.9249	-0.2069	20	282.827	0.104335	7.10434
-12.6844	33.5	-12.6844	-0.269767	20	172.102	0.0634651	7.06347
-10.9328	33.5	-10.9328	-0.249767	20	63.0528	0.0232133	7.02321
-5.4708	33.5	-5.4708	-0.2145	15	19.9559	0.00730559	5.00731
-5.4708	33.5	-5.4708	-0.2145	15	114.458	0.0421877	5.04219
-4.3933	33.5	-4.3933	-0.2653	15	149.33	0.0550597	5.05506
-4.1284	33.5	-4.1284	-0.3163	15	61.0743	0.022483	5.02248
-3.9451	33.5	-3.9451	-0.2821	15	21.29	0.00779802	5.0078
-3.4041	33.5	-3.4041	-0.1816	15	6.83217	0.00246143	5.00246
-3.4041	33.5	-3.4041	-0.1816	15	47.9501	0.0176387	5.01764
-2.9681	33.5	-2.9681	-0.0795	10	145.379	0.053601	7.0536
-2.8248	33.5	-2.8248	-0.0457	10	193.922	0.0715191	7.07152
-2.7835	33.5	-2.7835	-0.0374	10	192.051	0.0708286	7.07083
-2.6634	33.5	-2.6634	-0.0106	10	146.813	0.0541305	7.05413
-2.6634	33.5	-2.6634	-0.0106	10	48.1046	0.0176957	7.0177
-2.2159	33.5	-2.2159	0.0136	10	50.1122	0.0184368	6.01844
-2.0685	33.5	-2.0685	0.0213	10	36.3703	0.0133644	6.01336
-2.0083	33.5	-2.0083	-0.0011	10	32.573	0.0119628	7.01196
-2.0646	33.5	-2.0646	-0.0489	15	473.733	0.174802	5.1748
-1.8437	33.5	-1.8437	-0.0061	15	432.099	0.159434	5.15943
-1.6517	33.5	-1.6517	0.0109	15	416.76	0.153772	4.15377
-2.3578	33.5	-2.3578	0.0354	20	404.427	0.14922	6.14922
-2.6751	33.5	-2.6751	0.0506	15	385.167	0.142111	4.14211
-2.4433	33.5	-2.4433	0.0327	15	393.891	0.145331	4.14533
-8.23843	34.5	-8.23843	-0.417567	20	737.109	0.272018	7.27202
-9.0495	34.5	-9.0495	-0.3999	20	721.202	0.266146	7.26615
-9.43723	34.5	-9.43723	-0.356067	20	610.047	0.225117	7.22512
-9.9788	34.5	-9.9788	-0.190767	20	498.91	0.184095	7.18409
-9.7798	34.5	-9.7798	-0.1521	20	387.806	0.143085	7.14308
-12.1586	34.5	-12.1586	-0.222567	20	276.774	0.102101	7.1021
-12.7202	34.5	-12.7202	-0.2371	20	165.962	0.0611988	7.0612
-10.9483	34.5	-10.9483	-0.2171	20	56.6695	0.0208571	7.02086
-5.4708	34.5	-5.4708	-0.2145	15	49.1291	0.0180739	5.01807
-5.4708	34.5	-5.4708	-0.2145	15	138.589	0.0510949	5.05109
-4.3933	34.5	-4.3933	-0.2653	15	179.186	0.06608	5.06608
-4.0399	34.5	-4.0399	-0.2818	15	95.1799	0.0350719	5.03507
-4.2701	34.5	-4.2701	-0.2856	15	25.5816	0.00938214	5.00938
-3.4041	34.5	-3.4041	-0.1816	15	45.2258	0.0166331	5.01663
-3.4041	34.5	-3.4041	-0.1816	15	84.2812	0.031049	5.03105
-2.9681	34.5	-2.9681	-0.0795	10	173.736	0.0640683	7.06407
-2.8248	34.5	-2.8248	-0.0457	10	259.425	0.0956974	7.0957
-2.7835	34.5	-2.7835	-0.0374	10	259.318	0.0956578	7.09566
-2.6634	34.5	-2.6634	-0.0106	10	178.335	0.0657657	7.06577
-2.6634	34.5	-2.6634	-0.0106	10	81.5966	0.0300581	7.03006
-2.2159	34.5	-2.2159	0.0136	10	8.67349	0.00314109	6.00314
-2.0685	34.5	-2.0685	0.0213	10	4.42104	0.00157144	6.00157
-2.0083	34.5	-2.0083	-0.0011	10	78.6898	0.0289852	7.02899
-1.9391	34.5	-1.9391	-0.0494	15	402.673	0.148572	5.14857
-1.8437	34.5	-1.8437	-0.0061	15	351.411	0.129651	5.12965
-1.6517	34.5	-1.6517	0.0109	15	330.969	0.122105	4.12211
-2.3578	34.5	-2.3578	0.0354	20	322.875	0.119118	6.11912
-2.6751	34.5	-2.6751	0.0506	15	297.036	0.10958	4.10958
-2.4433	34.5	-2.4433	0.0327	15	306.351	0.113018	4.11302
-1.7324	34.5	-1.7324	0.0481	10	251.884	0.0929139	6.09291
-1.974	34.5	-1.974	0.006	10	277.617	0.102412	6.10241
-1.974	34.5	-1.974	0.006	10	310.053	0.114385	6.11439
-1.9928	34.5	-1.9928	-0.0049	10	316.781	0.116868	7.11687
-1.9989	34.5	-1.9989	-0.0091	10	231.978	0.0855664	7.08557
-2.0206	34.5	-2.0206	-0.0088	10	178.887	0.0659694	7.06597
-2.0856	34.5	-2.0856	-0.0099	10	171.379	0.0631983	7.0632
-2.0856	34.5	-2.0856	-0.0099	10	159.349	0.0587578	7.05876
-2.1569	34.5	-2.1569	-0.0086	10	159.845	0.0589409	7.05894
-8.53777	35.5	-8.53777	-0.4339	20	696.357	0.256975	7.25698
-9.49683	35.5	-9.49683	-0.440733	20	703.863	0.259746	7.25975
-9.5039	35.5	-9.5039	-0.369067	20	610.715	0.225364	7.22536
-9.9788	35.5	-9.9788	-0.190767	20	499.758	0.184408	7.18441
-9.9788	35.5	-9.9788	-0.190767	20	388.938	0.143502	7.1435
-12.1586	35.5	-12.1586	-0.222567	20	278.416	0.102707	7.10271
-12.7202	35.5	-12.7202	-0.2371	20	168.779	0.0622383	7.06224
-10.9483	35.5	-10.9483	-0.2171	20	64.6959	0.0238198	7.02382
-5.7163	35.5	-5.7163	-0.159	15	67.921	0.0250103	5.02501
-5.4708	35.5	-5.4708	-0.2145	15	169.136	0.0623703	5.06237
-4.3933	35.5	-4.3933	-0.2653	15	180.044	0.0663965	5.0664
-4.0399	35.5	-4.0399	-0.2818	15	74.6081	0.0274786	5.02748
-3.8671	35.5	-3.8671	-0.2431	15	21.6582	0.00793393	5.00793
-3.7816	35.5	-3.7816	-0.1586	15	94.0519	0.0346556	5.03466
-3.7816	35.5	-3.7816	-0.1586	15	141.977	0.0523456	5.05235
-2.9681	35.5	-2.9681	-0.0795	10	194.741	0.0718216	7.07182
-2.8248	35.5	-2.8248	-0.0457	10	222.939	0.0822298	7.08223
-2.7835	35.5	-2.7835	-0.0374	10	242.575	0.0894776	7.08948
-2.6634	35.5	-2.6634	-0.0106	10	213.662	0.0788054	7.07881
-2.6634	35.5	-2.6634	-0.0106	10	119.39	0.0440082	7.04401
-2.2159	35.5	-2.2159	0.0136	10	30.4437	0.0111768	6.01118
-2.0685	35.5	-2.0685	0.0213	10	28.4516	0.0104415	6.01044
-2.0083	35.5	-2.0083	-0.0011	10	118.204	0.0435707	7.04357
-1.9391	35.5	-1.9391	-0.0494	15	337.898	0.124663	5.12466
-1.8437	35.5	-1.8437	-0.0061	15	273.484	0.100887	5.10089
-1.6517	35.5	-1.6517	0.0109	15	245.211	0.0904508	4.09045
-2.3578	35.5	-2.3578	0.0354	20	245.602	0.090595	6.0906
-2.6751	35.5	-2.6751	0.0506	15	209.051	0.0771036	4.0771
-2.4433	35.5	-2.4433	0.0327	15	220.006	0.0811472	4.08115
-1.3599	35.5	-1.3599	0.0646	10	346.668	0.1279	6.1279
-1.974	35.5	-1.974	0.006	10	366.613	0.135262	6.13526
-1.974	35.5	-1.974	0.006	10	406.613	0.150027	6.15003
-1.9928	35.5	-1.9928	-0.0049	10	379.577	0.140047	7.14005
-1.9989	35.5	-1.9989	-0.0091	10	312.957	0.115457	7.11546
-2.0206	35.5	-2.0206	-0.0088	10	276.62	0.102044	7.10204
-2.0856	35.5	-2.0856	-0.0099	10	269.189	0.0993012	7.0993
-2.0856	35.5	-2.0856	-0.0099	10	260.095	0.0959447	7.09594
-2.11173	35.5	-2.11173	-0.00976667	10	261.378	0.0964182	7.09642
-9.14903	36.5	-9.14903	-0.452867	20	655.612	0.241936	7.24194
-7.12407	36.5	-7.12407	-0.3555	20	661.743	0.244199	7.2442
-8.072	36.5	-8.072	-0.30965	20	615.283	0.22705	7.22705
-11.7351	36.5	-11.7351	-0.189267	20	505.549	0.186545	7.18655
-11.6374	36.5	-11.6374	-0.169933	20	396.628	0.146341	7.14634
-13.8024	36.5	-13.8024	-0.2104	20	289.438	0.106776	7.10678
-14.4271	36.5	-14.4271	-0.216	20	186.982	0.0689574	7.06896
-9.4536	36.5	-9.4536	-0.1903	20	104.293	0.0384357	7.03844
-5.2652	36.5	-5.2652	-0.223	15	107.326	0.0395552	5.03956
-5.2652	36.5	-5.2652	-0.223	15	191.316	0.0705573	5.07056
-4.1779	36.5	-4.1779	-0.1827	15	125.487	0.0462589	5.04626
-3.9235	36.5	-3.9235	-0.1661	15	77.5484	0.0285639	5.02856
-3.7732	36.5	-3.7732	-0.1474	15	12.8931	0.00469862	5.0047
-3.3265	36.5	-3.3265	-0.0926	15	123.609	0.0455657	5.04557
-3.3265	36.5	-3.3265	-0.0926	15	126.917	0.0467866	5.04679
-2.9323	36.5	-2.9323	-0.0087	15	134.221	0.0494825	5.04948
-3.1709	36.5	-3.1709	0.042	10	155.352	0.0572826	6.05728
-3.1527	36.5	-3.1527	0.0443	10	173.537	0.0639948	6.06399
-3.099	36.5	-3.099	0.0534	10	193.936	0.0715244	6.07152
-2.7415	36.5	-2.7415	-0.0261	10	155.817	0.0574541	7.05745
-2.3509	36.5	-2.3509	-0.0344	10	101.011	0.0372241	7.03722
-2.2225	36.5	-2.2225	-0.037	10	101.784	0.0375098	7.03751
-2.1471	36.5	-2.1471	-0.03	10	156.843	0.0578326	7.05783
-1.9229	36.5	-1.9229	-0.0106	10	249.946	0.0921984	7.0922
-1.9229	36.5	-1.9229	-0.0106	10	344.597	0.127136	7.12714
-1.964	36.5	-1.964	-0.0409	10	435.527	0.160699	7.1607
-1.6371	36.5	-1.6371	0.0091	15	282.206	0.104106	4.10411
-1.2235	36.5	-1.2235	0.0743	15	201.561	0.074339	4.07434
-1.176	36.5	-1.176	0.0898	15	159.562	0.0588363	4.05884
-2.2776	36.5	-2.2776	0.1089	10	161.181	0.0594339	6.05943
-2.7292	36.5	-2.7292	0.1257	10	121.55	0.0448057	6.04481
-2.5778	36.5	-2.5778	0.1259	10	137.152	0.0505646	6.05056
-2.1278	36.5	-2.1278	0.1274	10	154.799	0.0570782	6.05708
-2.1278	36.5	-2.1278	0.1274	10	222.34	0.0820087	6.08201
-1.9581	36.5	-1.9581	0.0857	10	313.657	0.115715	6.11572
-1.902	36.5	-1.902	0.0723	10	412.927	0.152357	6.15236
-1.9185	36.5	-1.9185	0.0554	10	441.445	0.162884	6.16288
-1.9672	36.5	-1.9672	0.0051	10	458.141	0.169046	6.16905
-1.9672	36.5	-1.9672	0.0051	10	499.601	0.18435	6.18435
-2.0371	36.5	-2.0371	-0.0027	10	455.327	0.168008	7.16801
-2.0606	36.5	-2.0606	-0.0056	10	402.199	0.148397	7.1484
-2.0631	36.5	-2.0631	-0.0059	10	374.918	0.138328	7.13833
-2.0714	36.5	-2.0714	-0.0083	10	368.052	0.135793	7.13579
-2.0714	36.5	-2.0714	-0.0083	10	361.045	0.133207	7.13321
-2.0685	36.5	-2.0685	0.0351	10	363.192	0.133999	6.134
-9.1154	37.5	-9.1154	-0.4485	20	614.89	0.226905	7.2269
-6.7855	37.5	-6.7855	-0.343967	20	619.581	0.228636	7.22864
-8.20533	37.5	-8.20533	-0.3008	20	623.664	0.230144	7.23014
-11.8474	37.5	-11.8474	-0.1787	20	516.114	0.190445	7.19045
-11.9687	37.5	-11.9687	-0.186867	20	410.505	0.151463	7.15146
-13.6857	37.5	-13.6857	-0.1882	20	308.837	0.113936	7.11394
-14.5879	37.5	-14.5879	-0.2101	20	216.725	0.0799363	7.07994
-12.4547	37.5	-12.4547	-0.2246	20	152.592	0.0562636	7.05626
-5.6067	37.5	-5.6067	-0.243433	15	155.958	0.0575062	5.05751
-5.2007	37.5	-5.2007	-0.2321	15	168.961	0.0623058	5.06231
-4.3129	37.5	-4.3129	-0.1437	15	76.9399	0.0283393	5.02834
-4.0211	37.5	-4.0211	-0.1142	15	28.7606	0.0105556	5.01056
-3.7593	37.5	-3.7593	-0.134	15	35.0488	0.0128766	5.01288
-3.3224	37.5	-3.3224	-0.087	15	136.643	0.0503766	5.05038
-3.3224	37.5	-3.3224	-0.087	15	71.39	0.0262907	5.02629
-2.9336	37.5	-2.9336	-0.006	20	71.8796	0.0264714	7.02647
-2.8053	37.5	-2.8053	0.0208	10	88.0476	0.0324393	6.03244
-2.7907	37.5	-2.7907	0.0247	10	104.617	0.0385554	6.03856
-2.7453	37.5	-2.7453	0.0363	10	128.646	0.0474249	6.04742
-2.7453	37.5	-2.7453	0.0363	10	190.26	0.0701673	6.07017
-2.7242	37.5	-2.7242	0.0347	10	173.065	0.0638204	6.06382
-2.2446	37.5	-2.2446	-0.0449	10	141.858	0.0523016	7.0523
-2.1671	37.5	-2.1671	-0.034	10	152.881	0.0563704	7.05637
-1.9364	37.5	-1.9364	-0.0024	10	226.598	0.0835803	7.08358
-1.9364	37.5	-1.9364	-0.0024	10	322.561	0.119002	7.119
-1.9622	37.5	-1.9622	-0.0348	10	425.992	0.15718	7.15718
-1.5937	37.5	-1.5937	0.0173	15	240.525	0.088721	4.08872
-1.1505	37.5	-1.1505	0.085	15	142.923	0.0526948	4.05269
-1.108	37.5	-1.108	0.1015	15	74.4238	0.0274105	4.02741
-2.2655	37.5	-2.2655	0.1195	10	74.6622	0.0274985	6.0275
-2.7363	37.5	-2.7363	0.1362	10	38.0785	0.0139949	6.01399
-2.5968	37.5	-2.5968	0.1394	10	56.5197	0.0208019	6.0208
-2.1812	37.5	-2.1812	0.1488	10	79.0648	0.0291236	6.02912
-1.8202	37.5	-1.8202	0.1283	10	172.149	0.0634822	6.06348
-1.6475	37.5	-1.6475	0.0788	10	276.198	0.101888	6.10189
-1.59	37.5	-1.59	0.0623	10	383.627	0.141542	6.14154
-1.6063	37.5	-1.6063	0.0475	10	459.129	0.169411	6.16941
-1.6558	37.5	-1.6558	0.003	10	545.421	0.201263	6.20126
-1.6558	37.5	-1.6558	0.003	10	586.686	0.216494	6.21649
-1.7278	37.5	-1.7278	-0.0049	10	538.59	0.198741	7.19874
-1.7518	37.5	-1.7518	-0.0072	10	495.253	0.182745	7.18275
-1.7587	37.5	-1.7587	-0.0067	10	473.747	0.174807	7.17481
-1.7821	37.5	-1.7821	-0.0066	10	467.396	0.172463	7.17246
-1.7821	37.5	-1.7821	-0.0066	10	462.062	0.170494	7.17049
-9.1154	38.5	-9.1154	-0.4485	20	574.205	0.211888	7.21189
-9.7185	38.5	-9.7185	-0.437633	20	577.378	0.213059	7.21306
-9.517	38.5	-9.517	-0.3543	20	600.042	0.221424	7.22142
-12.8924	38.5	-12.8924	-0.2037	20	531.166	0.196001	7.196
-11.8474	38.5	-11.8474	-0.1787	20	429.968	0.158648	7.15865
-13.6537	38.5	-13.6537	-0.1887	20	335.156	0.123651	7.12365
-14.3089	38.5	-14.3089	-0.1966	20	253.981	0.093688	7.09369
-12.2207	38.5	-12.2207	-0.2186	20	203.481	0.0750474	7.07505
-6.1582	38.5	-6.1582	-0.2676	15	207.42	0.0765014	5.0765
-6.1582	38.5	-6.1582	-0.2676	15	154.587	0.0570001	5.057
-4.69673	38.5	-4.69673	-0.150367	15	44.5393	0.0163797	5.01638
-4.0211	38.5	-4.0211	-0.1142	15	13.8998	0.00507018	5.00507
-3.8308	38.5	-3.8308	-0.1	15	76.634	0.0282264	5.02823
-3.2674	38.5	-3.2674	-0.056	15	160.201	0.059072	5.05907
-3.2674	38.5	-3.2674	-0.056	15	50.1223	0.0184405	5.01844
-2.8636	38.5	-2.8636	0.003	15	24.1843	0.00886637	4.00887
-2.4418	38.5	-2.4418	-0.0037	10	23.6413	0.00866592	7.00867
-2.7907	38.5	-2.7907	0.0247	10	35.7394	0.0131315	6.01313
-2.7453	38.5	-2.7453	0.0363	10	71.1229	0.0261921	6.02619
-2.7453	38.5	-2.7453	0.0363	10	125.464	0.0462504	6.04625
-2.3332	38.5	-2.3332	0.0267	10	164.802	0.0607704	6.06077
-2.1976	38.5	-2.1976	0.0231	10	73.5008	0.0270698	6.02707
-2.1021	38.5	-2.1021	0.024	10	91.5042	0.0337152	6.03372
-1.8174	38.5	-1.8174	0.0261	10	189.925	0.0700439	6.07004
-1.8174	38.5	-1.8174	0.0261	10	297.486	0.109746	6.10975
-1.7592	38.5	-1.7592	0.0042	10	407.004	0.150171	6.15017
-1.5937	38.5	-1.5937	0.0173	15	214.683	0.0791824	4.07918
-1.1505	38.5	-1.1505	0.085	15	106.989	0.039431	4.03943
-1.42383	38.5	-1.42383	0.142667	15	6.85684	0.00247053	4.00247
-2.2655	38.5	-2.2655	0.1195	10	10.4516	0.00379742	6.0038
-2.7363	38.5	-2.7363	0.1362	10	0.163723	0	6
-2.5968	38.5	-2.5968	0.1394	10	18.8588	0.00690064	6.0069
-2.1812	38.5	-2.1812	0.1488	10	40.0824	0.0147346	6.01473
-1.8202	38.5	-1.8202	0.1283	10	151.023	0.0556845	6.05568
-1.6475	38.5	-1.6475	0.0788	10	244.456	0.0901721	6.09017
-1.59	38.5	-1.59	0.0623	10	313.678	0.115723	6.11572
-1.6063	38.5	-1.6063	0.0475	10	399.754	0.147495	6.1475
-1.6558	38.5	-1.6558	0.003	10	494.262	0.182379	6.18238
-1.6558	38.5	-1.6558	0.003	10	593.886	0.219152	6.21915
-1.7278	38.5	-1.7278	-0.0049	10	626.371	0.231143	7.23114
-1.7518	38.5	-1.7518	-0.0072	10	590.316	0.217834	7.21783
-1.7587	38.5	-1.7587	-0.0067	10	572.877	0.211397	7.2114
-1.7821	38.5	-1.7821	-0.0066	10	566.836	0.209167	7.20917
-1.7821	38.5	-1.7821	-0.0066	10	563.106	0.207791	7.20779
-8.9664	39.5	-8.9664	-0.436533	20	533.58	0.196892	7.19689
-9.50767	39.5	-9.50767	-0.425167	20	535.139	0.197468	7.19747
-9.2634	39.5	-9.2634	-0.3518	20	557.236	0.205624	7.20562
-12.2123	39.5	-12.2123	-0.2214	20	550.333	0.203076	7.20308
-12.2123	39.5	-12.2123	-0.2214	20	454.296	0.167627	7.16763
-12.7283	39.5	-12.7283	-0.2081	20	366.904	0.135369	7.13537
-13.2584	39.5	-13.2584	-0.2105	20	295.919	0.109168	7.10917
-11.4854	39.5	-11.4854	-0.2246	20	255.408	0.0942145	7.09421
-6.0045	39.5	-6.0045	-0.2508	15	260.027	0.0959196	5.09592
-6.0045	39.5	-6.0045	-0.2508	15	160.862	0.0593163	5.05932
-5.1341	39.5	-5.1341	-0.1387	15	56.3685	0.0207461	5.02075
-4.8145	39.5	-4.8145	-0.107	15	29.0453	0.0106606	5.01066
-4.5822	39.5	-4.5822	-0.0953	15	122.074	0.044999	5.045
-3.8945	39.5	-3.8945	-0.0626	15	177.099	0.0653097	5.06531
-3.8945	39.5	-3.8945	-0.0626	15	91.4087	0.0336799	5.03368
-2.8482	39.5	-2.8482	0.0035	5	24.2859	0.00890387	4.0089
-2.7178	39.5	-2.7178	0.0225	5	38.4285	0.0141241	4.01412
-2.6735	39.5	-2.6735	0.0275	5	29.4014	0.0107921	4.01079
-2.5424	39.5	-2.5424	0.0428	10	27.4604	0.0100756	6.01008
-2.5424	39.5	-2.5424	0.0428	10	74.7313	0.027524	6.02752
-2.1648	39.5	-2.1648	0.0388	10	137.084	0.0505392	6.05054
-2.1921	39.5	-2.1921	0.027	10	37.1478	0.0136514	6.01365
-2.0874	39.5	-2.0874	0.026	10	67.7638	0.0249522	6.02495
-1.7761	39.5	-1.7761	0.0224	10	178.772	0.065927	6.06593
-1.7761	39.5	-1.7761	0.0224	10	289.902	0.106947	6.10695
-1.7575	39.5	-1.7575	0.0056	10	401.069	0.14798	6.14798
-1.69113	39.5	-1.69113	-0.0084667	15	293.556	0.108296	5.1083
-1.58103	39.5	-1.58103	0.0097	15	186.048	0.0686129	4.06861
-1.25443	39.5	-1.25443	0.0638667	15	88.0012	0.0324222	4.03242
-1.53343	39.5	-1.53343	0.122533	15	21.4936	0.00787319	4.00787
-2.3059	39.5	-2.3059	0.1147	10	0.644339	0.000177403	6.00018
-2.7501	39.5	-2.7501	0.139	5	55.4698	0.0204143	4.02041
-2.6058	39.5	-2.6058	0.1375	5	87.5747	0.0322647	4.03226
-1.819	39.5	-1.819	0.1174	5	36.9368	0.0135735	4.01357
-1.819	39.5	-1.819	0.1174	5	108.773	0.0400892	4.04009
-1.6533	39.5	-1.6533	0.071	10	169.842	0.0626309	6.06263
-1.5991	39.5	-1.5991	0.0552	10	255.261	0.0941602	6.09416
-1.6156	39.5	-1.6156	0.0421	10	351.783	0.129788	6.12979
-1.6646	39.5	-1.6646	0.0033	10	455.015	0.167893	6.16789
-1.6646	39.5	-1.6646	0.0033	10	535.084	0.197447	6.19745
-1.741	39.5	-1.741	-0.0045	10	596.246	0.220023	7.22002
-1.7663	39.5	-1.7663	-0.0069	10	669.645	0.247116	7.24712
-1.7761	39.5	-1.7761	-0.0067	10	672.169	0.248048	7.24805
-1.8061	39.5	-1.8061	-0.0058	10	666.628	0.246002	7.246
-8.02513	40.5	-8.02513	-0.3394	15	514.447	0.18983	5.18983
-8.00117	40.5	-8.00117	-0.334167	15	535.471	0.19759	5.19759
-8.00117	40.5	-8.00117	-0.334167	15	482.747	0.178129	5.17813
-8.15493	40.5	-8.15493	-0.398467	15	402.792	0.148616	5.14862
-8.9804	40.5	-8.9804	-0.4637	15	340.806	0.125736	5.12574
-8.6585	40.5	-8.6585	-0.3658	15	307.839	0.113568	5.11357
-7.5517	40.5	-7.5517	-0.0769	15	284.279	0.104871	5.10487
-7.5517	40.5	-7.5517	-0.0769	15	180.935	0.0667255	5.06673
-5.6507	40.5	-5.6507	-0.0919	15	79.2677	0.0291985	5.0292
-5.3342	40.5	-5.3342	-0.1112	15	23.2589	0.00852479	5.00852
-5.066	40.5	-5.066	-0.1058	15	118.503	0.0436808	5.04368
-3.5746	40.5	-3.5746	-0.0802	15	212.8	0.0784874	5.07849
-3.5271	40.5	-3.5271	-0.0182	15	142.577	0.0525671	5.05257
-3.38177	40.5	-3.38177	0.0177	15	89.7732	0.0330762	4.03308
-3.3205	40.5	-3.3205	0.0605	5	100.089	0.0368838	4.03688
-3.09663	40.5	-3.09663	0.0565	5	75.9968	0.0279912	4.02799
-2.9593	40.5	-2.9593	0.0319	10	29.3121	0.0107591	6.01076
-2.72563	40.5	-2.72563	0.0249	10	44.746	0.016456	6.01646
-2.4636	40.5	-2.4636	0.0426667	10	106.161	0.0391254	6.03913
-1.9839	40.5	-1.9839	0.045	10	5.95249	0.00213672	6.00214
-1.8427	40.5	-1.8427	0.0304	10	84.5281	0.0311402	6.03114
-1.424	40.5	-1.424	-0.0135	15	193.933	0.0715231	5.07152
-1.494	40.5	-1.494	0.0073333	15	301.333	0.111166	4.11117
-1.68757	40.5	-1.68757	0.0334667	15	377.829	0.139402	4.1394
-1.7519	40.5	-1.7519	0.0417667	15	270.347	0.0997289	4.09973
-1.7114	40.5	-1.7114	0.0258	20	167.774	0.0618673	6.06187
-2.30243	40.5	-2.30243	-0.0180333	15	61.1284	0.022503	5.0225
-2.30243	40.5	-2.30243	-0.0180333	15	29.2797	0.0107472	5.01075
-2.51757	40.5	-2.51757	0.0815333	5	24.6057	0.00902192	4.00902
-2.845	40.5	-2.845	0.1575	10	43.7532	0.0160895	6.01609
-2.6664	40.5	-2.6664	0.1265	10	105.578	0.0389098	6.03891
-1.8075	40.5	-1.8075	0.0387	10	30.3769	0.0111521	6.01115
-1.8075	40.5	-1.8075	0.0387	10	34.2553	0.0125837	6.01258
-1.6972	40.5	-1.6972	0.0154	10	111.084	0.0409424	6.04094
-1.6598	40.5	-1.6598	0.0072	10	214.382	0.0790711	6.07907
-1.6774	40.5	-1.6774	0.0061	10	321.714	0.118689	6.11869
-1.728	40.5	-1.728	0.003	10	401.005	0.147957	6.14796
-1.728	40.5	-1.728	0.003	10	452.194	0.166851	6.16685
-1.8318	40.5	-1.8318	-0.0018	10	521.911	0.192585	7.19258
-1.8661	40.5	-1.8661	-0.0033	10	602.602	0.222369	7.22237
-1.8938	40.5	-1.8938	-0.0027	10	691.784	0.255288	7.25529
-8.02513	41.5	-8.02513	-0.3394	15	471.715	0.174057	5.17406
-8.00117	41.5	-8.00117	-0.334167	15	489.506	0.180624	5.18062
-7.4515	41.5	-7.4515	-0.3435	15	509.999	0.188188	5.18819
-7.6536	41.5	-7.6536	-0.3818	15	441.806	0.163017	5.16302
-8.7854	41.5	-8.7854	-0.4577	15	387.61	0.143012	5.14301
-8.6585	41.5	-8.6585	-0.3658	15	360.545	0.133022	5.13302
-7.5517	41.5	-7.5517	-0.0769	15	303.115	0.111824	5.11182
-7.5517	41.5	-7.5517	-0.0769	15	193.528	0.0713736	5.07137
-5.6507	41.5	-5.6507	-0.0919	15	88.0648	0.0324456	5.03245
-5.3342	41.5	-5.3342	-0.1112	15	4.81063	0.00171524	5.00172
-5.066	41.5	-5.066	-0.1058	15	103.545	0.0381598	5.03816
-4.2716	41.5	-4.2716	-0.0897	15	173.345	0.0639239	5.06392
-3.5746	41.5	-3.5746	-0.0802	15	192.961	0.0711644	5.07116
-3.2401	41.5	-3.2401	0.0262	15	155.849	0.0574657	4.05747
-3.2875	41.5	-3.2875	0.0318333	5	164.821	0.0607776	4.06078
-3.22663	41.5	-3.22663	0.0305	5	131.894	0.0486236	4.04862
-3.1003	41.5	-3.1003	0.0264	10	75.8637	0.027942	6.02794
-2.91363	41.5	-2.91363	0.0422333	10	16.7665	0.00612834	6.00613
-2.66693	41.5	-2.66693	0.0533333	10	98.9216	0.0364531	6.03645
-2.6189	41.5	-2.6189	0.0585	10	12.463	0.00453985	6.00454
-2.4732	41.5	-2.4732	0.0599	10	117.441	0.0432888	6.04329
-1.808	41.5	-1.808	0.0233333	15	216.017	0.0796746	4.07967
-1.808	41.5	-1.808	0.0233333	15	319.788	0.117978	4.11798
-1.96557	41.5	-1.96557	0.0708	15	368.383	0.135916	4.13592
-2.0179	41.5	-2.0179	0.0861	15	257.196	0.0948747	4.09487
-2.2449	41.5	-2.2449	0.0913	20	146.021	0.0538382	6.05384
-2.30977	41.5	-2.30977	0.0063	15	34.9722	0.0128483	4.01285
-2.30977	41.5	-2.30977	0.0063	15	47.344	0.017415	4.01741
-2.7754	41.5	-2.7754	0.1252	5	36.167	0.0132893	4.01329
-2.845	41.5	-2.845	0.1575	10	27.0247	0.00991481	6.00991
-2.3264	41.5	-2.3264	0.0935	10	99.7178	0.0367469	6.03675
-1.8075	41.5	-1.8075	0.0387	10	103.814	0.038259	6.03826
-1.8075	41.5	-1.8075	0.0387	10	7.42556	0.00268046	6.00268
-1.6972	41.5	-1.6972	0.0154	10	101.688	0.0374741	6.03747
-1.6598	41.5	-1.6598	0.0072	10	176.417	0.0650578	6.06506
-1.6774	41.5	-1.6774	0.0061	10	263.834	0.0973247	6.09732
-1.728	41.5	-1.728	0.003	10	312.923	0.115444	6.11544
-1.728	41.5	-1.728	0.003	10	375.43	0.138516	6.13852
-1.8318	41.5	-1.8318	-0.0018	10	454.335	0.167641	7.16764
-1.8661	41.5	-1.8661	-0.0033	10	544.535	0.200936	7.20094
-8.02513	42.5	-8.02513	-0.3394	15	429.096	0.158326	5.15833
-7.4515	42.5	-7.4515	-0.3435	15	443.511	0.163646	5.16365
-7.4515	42.5	-7.4515	-0.3435	15	464.211	0.171287	5.17129
-7.6536	42.5	-7.6536	-0.3818	15	483.181	0.178289	5.17829
-7.7199	42.5	-7.7199	-0.3947	15	435.705	0.160765	5.16077
-8.473	42.5	-8.473	-0.3618	15	413.411	0.152536	5.15254
-7.5517	42.5	-7.5517	-0.0769	15	315.619	0.116439	5.11644
-7.5517	42.5	-7.5517	-0.0769	15	213.131	0.0786096	5.07861
-5.6507	42.5	-5.6507	-0.0919	15	114.711	0.0422812	5.04228
-5.3342	42.5	-5.3342	-0.1112	15	6.91978	0.00249377	5.00249
-5.066	42.5	-5.066	-0.1058	15	57.036	0.0209924	5.02099
-4.2716	42.5	-4.2716	-0.0897	15	129.295	0.0476644	5.04766
-4.2716	42.5	-4.2716	-0.0897	15	218.318	0.0805242	5.08052
-3.3091	42.5	-3.3091	-0.0393	15	221.98	0.0818759	5.08188
-3.1455	42.5	-3.1455	0.041	5	231.401	0.0853532	4.08535
-3.0788	42.5	-3.0788	0.042	5	196.74	0.0725595	4.07256
-3.04663	42.5	-3.04663	0.0265667	10	101.971	0.0375786	6.03758
-3.04663	42.5	-3.04663	0.0265667	10	16.5046	0.00603166	6.00603
-2.9041	42.5	-2.9041	0.0475	10	51.2374	0.0188521	6.01885
-2.5849	42.5	-2.5849	0.0568333	10	25.28	0.00927081	6.00927
-2.4382	42.5	-2.4382	0.0530667	10	122.119	0.0450154	6.04502
-2.00267	42.5	-2.00267	0.0423333	15	230.077	0.0848644	4.08486
-2.00267	42.5	-2.00267	0.0423333	15	340.126	0.125485	4.12549
-2.06257	42.5	-2.06257	0.0788	15	376.791	0.139019	4.13902
-2.08257	42.5	-2.08257	0.0907667	15	269.288	0.0993379	4.09934
-2.14007	42.5	-2.14007	0.0698	20	166.697	0.06147	6.06147
-2.30977	42.5	-2.30977	0.0063	15	88.2443	0.0325119	4.03251
-2.5656	42.5	-2.5656	0.0298	15	18.484	0.00676229	4.00676
-2.7754	42.5	-2.7754	0.1252	5	73.7985	0.0271797	4.02718
-2.845	42.5	-2.845	0.1575	10	31.3932	0.0115273	6.01153
-2.3264	42.5	-2.3264	0.0935	10	22.5714	0.00827101	6.00827
-1.8595	42.5	-1.8595	0.0272	10	69.4629	0.0255794	6.02558
-1.8595	42.5	-1.8595	0.0272	10	22.5517	0.00826374	6.00826
-1.7732	42.5	-1.7732	0.0144	10	32.6721	0.0119993	6.012
-1.7443	42.5	-1.7443	0.0102	10	121.528	0.0447975	6.0448
-1.7574	42.5	-1.7574	0.0076	10	187.921	0.0693041	6.0693
-1.795	42.5	-1.795	-0.001	10	230.561	0.0850431	7.08504
-1.795	42.5	-1.795	-0.001	10	306.663	0.113133	7.11313
-1.8743	42.5	-1.8743	-0.0068	10	398.697	0.147105	7.1471
-7.92177	43.5	-7.92177	-0.357033	15	386.642	0.142655	5.14266
-7.3962	43.5	-7.3962	-0.3562	15	397.488	0.146658	5.14666
-7.3962	43.5	-7.3962	-0.3562	15	418.638	0.154465	5.15447
-7.4731	43.5	-7.4731	-0.3266	15	465.735	0.171849	5.17185
-7.4987	43.5	-7.4987	-0.317	15	484.697	0.178849	5.17885
-7.2148	43.5	-7.2148	-0.26	15	438.544	0.161813	5.16181
-6.3776	43.5	-6.3776	-0.0919	15	337.403	0.12448	5.12448
-6.3776	43.5	-6.3776	-0.0919	15	234.031	0.0863239	5.08632
-5.5091	43.5	-5.5091	-0.1232	15	126.69	0.0467029	5.0467
-5.2242	43.5	-5.2242	-0.1338	15	24.5055	0.00898492	5.00898
-4.9833	43.5	-4.9833	-0.1289	15	7.50166	0.00270854	5.00271
-4.2709	43.5	-4.2709	-0.1139	15	91.0944	0.0335639	5.03356
-4.2709	43.5	-4.2709	-0.1139	15	187.374	0.0691024	5.0691
-3.2401	43.5	-3.2401	-0.0407	15	273.227	0.100792	5.10079
-3.0934	43.5	-3.0934	0.0444	5	204.353	0.0753695	4.07537
-3.0468	43.5	-3.0468	0.0483	15	163.071	0.0601316	4.06013
-2.909	43.5	-2.909	0.0625	10	110.704	0.0408022	6.0408
-3.0845	43.5	-3.0845	0.0493333	10	3.45961	0.00121656	6.00122
-2.9709	43.5	-2.9709	0.0564	10	4.58614	0.00163238	6.00163
-2.66017	43.5	-2.66017	0.0565333	10	64.4005	0.0237108	6.02371
-2.56363	43.5	-2.56363	0.0503667	10	155.522	0.0573453	6.05735
-2.27407	43.5	-2.27407	0.0315	15	255.002	0.0940647	4.09406
-2.27407	43.5	-2.27407	0.0315	15	347.922	0.128363	4.12836
-1.99563	43.5	-1.99563	0.0513333	10	402.425	0.148481	6.14848
-1.90333	43.5	-1.90333	0.0579667	10	304.652	0.112391	6.11239
-1.98313	43.5	-1.98313	0.0558667	5	202.771	0.0747853	4.07479
-2.4723	43.5	-2.4723	0.0649	15	95.8964	0.0353364	4.03534
-2.4723	43.5	-2.4723	0.0649	15	12.994	0.00473584	4.00474
-2.5943	43.5	-2.5943	0.1455	15	89.812	0.0330906	4.03309
-2.3051	43.5	-2.3051	0.0803	10	103.438	0.03812	6.03812
-2.2129	43.5	-2.2129	0.0669	10	35.9774	0.0132194	6.01322
-1.9388	43.5	-1.9388	0.027	10	23.6117	0.00865502	6.00866
-1.9388	43.5	-1.9388	0.027	10	28.3395	0.0104001	6.0104
-1.8048	43.5	-1.8048	0.0101	10	14.9383	0.00545352	6.00545
-1.7602	43.5	-1.7602	0.0043	10	67.5377	0.0248688	6.02487
-1.7719	43.5	-1.7719	0.0028	10	94.6409	0.034873	6.03487
-1.8078	43.5	-1.8078	-0.0007	10	159.615	0.0588561	7.05886
-1.8078	43.5	-1.8078	-0.0007	10	252.985	0.0933202	7.09332
-7.2794	44.5	-7.2794	-0.3684	15	344.427	0.127073	5.12707
-7.304	44.5	-7.304	-0.3768	15	351.441	0.129662	5.12966
-7.304	44.5	-7.304	-0.3768	15	373.373	0.137757	5.13776
-7.1716	44.5	-7.1716	-0.2346	15	423.965	0.156431	5.15643
-7.1287	44.5	-7.1287	-0.188	15	494.761	0.182564	5.18256
-6.8395	44.5	-6.8395	-0.1883	15	460.866	0.170052	5.17005
-5.985	44.5	-5.985	-0.1899	15	355.607	0.1312	5.1312
-5.985	44.5	-5.985	-0.1899	15	249.247	0.0919403	5.09194
-5.2741	44.5	-5.2741	-0.1764	15	148.221	0.0546503	5.05465
-5.0402	44.5	-5.0402	-0.1721	15	80.8864	0.029796	5.0298
-4.8455	44.5	-4.8455	-0.1679	15	30.9498	0.0113636	5.01136
-4.27	44.5	-4.27	-0.1548	15	62.2178	0.0229051	5.02291
-3.4885	44.5	-3.4885	-0.1343	15	172.78	0.0637154	5.06372
-3.1262	44.5	-3.1262	-0.0426	15	231.399	0.0853524	5.08535
-3.0068	44.5	-3.0068	0.0491	5	150.166	0.0553681	4.05537
-2.9942	44.5	-2.9942	0.0597	5	95.181	0.0350723	4.03507
-2.9565	44.5	-2.9565	0.0904	10	81.4631	0.0300089	6.03001
-3.14817	44.5	-3.14817	0.0862333	10	40.7583	0.0149841	6.01498
-3.00053	44.5	-3.00053	0.0719667	10	3.79594	0.00134071	6.00134
-3.0293	44.5	-3.0293	0.0642	10	109.001	0.0401734	6.04017
-3.035	44.5	-3.035	0.0533	10	196.556	0.0724913	6.07249
-2.72753	44.5	-2.72753	0.0134	10	239.426	0.0883155	6.08832
-2.72753	44.5	-2.72753	0.0134	10	278.055	0.102574	6.10257
-1.88283	44.5	-1.88283	0.0058333	15	349.315	0.128877	4.12888
-1.6032	44.5	-1.6032	0.003	15	331.032	0.122129	4.12213
-1.9442	44.5	-1.9442	0.0055	15	225.216	0.0830702	4.08307
-2.2796	44.5	-2.2796	0.102233	15	127.114	0.0468595	4.04686
-2.2796	44.5	-2.2796	0.102233	15	70.3176	0.0258949	4.02589
-2.22163	44.5	-2.22163	0.136267	5	120.387	0.0443764	4.04438
-1.9769	44.5	-1.9769	0.0981	20	168.152	0.0620072	6.06201
-2.0007	44.5	-2.0007	0.0802	10	114.423	0.0421748	6.04217
-2.0705	44.5	-2.0705	0.0262	10	98.1986	0.0361862	6.03619
-2.0705	44.5	-2.0705	0.0262	10	54.9627	0.0202271	6.02023
-1.8571	44.5	-1.8571	0.0019	10	17.5654	0.00642324	6.00642
-1.7867	44.5	-1.7867	-0.0061	10	28.7692	0.0105587	7.01056
-1.7975	44.5	-1.7975	-0.0046	10	13.5657	0.00494688	7.00495
-1.8298	44.5	-1.8298	-0.0005	10	107.098	0.0394711	7.03947
-1.8298	44.5	-1.8298	-0.0005	10	209.244	0.0771748	7.07717
-1.84	44.5	-1.84	-0.0011	10	317.245	0.11704	7.11704
-6.66973	45.5	-6.66973	-0.335733	15	302.563	0.11162	5.11162
-6.77483	45.5	-6.77483	-0.342133	15	305.372	0.112657	5.11266
-7.304	45.5	-7.304	-0.3768	15	328.557	0.121215	5.12121
-7.1716	45.5	-7.1716	-0.2346	15	383.584	0.141526	5.14153
-7.1287	45.5	-7.1287	-0.188	15	459.318	0.169481	5.16948
-6.8395	45.5	-6.8395	-0.1883	15	437.011	0.161247	5.16125
-5.985	45.5	-5.985	-0.1899	15	372.856	0.137567	5.13757
-5.985	45.5	-5.985	-0.1899	15	272.958	0.100692	5.10069
-5.2741	45.5	-5.2741	-0.1764	15	186.318	0.0687125	5.06871
-5.0402	45.5	-5.0402	-0.1721	15	140.17	0.0516786	5.05168
-4.8455	45.5	-4.8455	-0.1679	15	38.0973	0.0140019	5.014
-4.27	45.5	-4.27	-0.1548	15	65.2079	0.0240088	5.02401
-3.4885	45.5	-3.4885	-0.1343	15	176.291	0.0650111	5.06501
-3.1262	45.5	-3.1262	-0.0426	15	201.815	0.0744325	5.07443
-3.0063	45.5	-3.0063	-0.0124	5	101.7	0.0374786	5.03748
-2.9942	45.5	-2.9942	0.0597	5	32.2691	0.0118506	4.01185
-2.9565	45.5	-2.9565	0.0904	10	17.1419	0.0062669	6.00627
-2.9565	45.5	-2.9565	0.0904	10	26.334	0.00965984	6.00966
-3.0827	45.5	-3.0827	0.0728	10	3.53904	0.00124588	6.00125
-3.0293	45.5	-3.0293	0.0642	10	68.2322	0.0251251	6.02513
-3.035	45.5	-3.035	0.0533	10	143.153	0.0527796	6.05278
-3.0527	45.5	-3.0527	0.0204	10	162.577	0.0599494	6.05995
-2.72753	45.5	-2.72753	0.0134	10	214.183	0.0789977	6.079
-1.88283	45.5	-1.88283	0.0058333	15	300.068	0.110699	4.1107
-1.8192	45.5	-1.8192	-0.034	15	361.023	0.133199	5.1332
-1.9442	45.5	-1.9442	0.0055	15	266.357	0.0982561	4.09826
-2.3161	45.5	-2.3161	0.1239	15	188.399	0.0694804	4.06948
-2.2796	45.5	-2.2796	0.102233	15	156.1	0.0575585	4.05756
-1.9893	45.5	-1.9893	0.0936	5	189.458	0.0698715	4.06987
-1.9769	45.5	-1.9769	0.0981	20	244.617	0.0902314	6.09023
-2.0007	45.5	-2.0007	0.0802	10	200.841	0.0740729	6.07407
-2.0705	45.5	-2.0705	0.0262	10	181.869	0.0670703	6.06707
-2.0705	45.5	-2.0705	0.0262	10	114.873	0.0423409	6.04234
-1.9246	45.5	-1.9246	0.0149	10	83.9665	0.0309329	6.03093
-1.8687	45.5	-1.8687	0.0059	10	9.66179	0.00350588	6.00351
-1.8725	45.5	-1.8725	0.0054	10	23.7823	0.00871797	6.00872
-1.8828	45.5	-1.8828	0.004	10	78.4642	0.0289019	6.0289
-1.8828	45.5	-1.8828	0.004	10	182.622	0.0673483	6.06735
-1.857	45.5	-1.857	-0.0006	10	282.673	0.104278	7.10428
-1.8489	45.5	-1.8489	-0.0022	10	388.823	0.14346	7.14346
-6.66973	46.5	-6.66973	-0.335733	15	258.985	0.0955349	5.09553
-6.77483	46.5	-6.77483	-0.342133	15	259.286	0.0956459	5.09565
-6.77483	46.5	-6.77483	-0.342133	15	284.416	0.104922	5.10492
-6.63527	46.5	-6.63527	-0.2346	15	345.093	0.127319	5.12732
-7.1287	46.5	-7.1287	-0.188	15	426.296	0.157292	5.15729
-6.8395	46.5	-6.8395	-0.1883	15	389.144	0.143579	5.14358
-5.985	46.5	-5.985	-0.1899	15	350.554	0.129334	5.12933
-5.985	46.5	-5.985	-0.1899	15	306.028	0.112899	5.1129
-5.2741	46.5	-5.2741	-0.1764	15	233.287	0.0860493	5.08605
-5.0402	46.5	-5.0402	-0.1721	15	126.944	0.0467964	5.0468
-4.8455	46.5	-4.8455	-0.1679	15	16.0865	0.00587735	5.00588
-3.4885	46.5	-3.4885	-0.1343	15	77.6979	0.0286191	5.02862
-3.4885	46.5	-3.4885	-0.1343	15	125.87	0.0464	5.0464
-3.1262	46.5	-3.1262	-0.0426	15	140.681	0.0518672	5.05187
-3.0068	46.5	-3.0068	0.0491	5	75.4936	0.0278054	4.02781
-2.9942	46.5	-2.9942	0.0597	5	23.2716	0.00852948	4.00853
-2.9565	46.5	-2.9565	0.0904	10	44.2465	0.0162716	6.01627
-2.9565	46.5	-2.9565	0.0904	10	88.7804	0.0327098	6.03271
-3.00053	46.5	-3.00053	0.0719667	10	45.4187	0.0167043	6.0167
-3.0293	46.5	-3.0293	0.0642	10	25.3985	0.00931453	6.00931
-3.035	46.5	-3.035	0.0533	10	88.9055	0.032756	6.03276
-2.72753	46.5	-2.72753	0.0134	10	87.3172	0.0321697	6.03217
-2.72753	46.5	-2.72753	0.0134	10	163.507	0.0602925	6.06029
-1.88283	46.5	-1.88283	0.0058333	15	265.654	0.0979965	4.098
-1.6032	46.5	-1.6032	0.003	15	373.01	0.137623	4.13762
-1.86687	46.5	-1.86687	-0.0115	15	322.914	0.119132	5.11913
-2.2796	46.5	-2.2796	0.102233	15	263.299	0.0971271	4.09713
-2.2796	46.5	-2.2796	0.102233	15	241.883	0.0892225	4.08922
-1.9893	46.5	-1.9893	0.0936	5	268.372	0.0989998	4.099
-1.9769	46.5	-1.9769	0.0981	20	322.165	0.118856	6.11886
-2.0007	46.5	-2.0007	0.0802	10	289.189	0.106683	6.10668
-2.0705	46.5	-2.0705	0.0262	10	254.971	0.0940531	6.09405
-2.095	46.5	-2.095	0.0417	10	198.767	0.0733076	6.07331
-2.4386	46.5	-2.4386	0.0164	10	100.742	0.037125	6.03712
-2.3297	46.5	-2.3297	0.0069	10	2.27579	0.000779596	6.00078
-2.3335	46.5	-2.3335	0.0074	10	33.9988	0.012489	6.01249
-2.3443	46.5	-2.3443	0.008	10	42.2151	0.0155218	6.01552
-2.3443	46.5	-2.3443	0.008	10	153.326	0.0565345	6.05653
-2.3555	46.5	-2.3555	0.0034	10	252.605	0.09318	6.09318
-2.3589	46.5	-2.3589	0.0018	10	336.493	0.124144	6.12414
-2.3662	46.5	-2.3662	-0.0026	10	432.819	0.1597	7.1597
-6.51973	47.5	-6.51973	-0.325633	15	215.191	0.07937	5.07937
-6.58257	47.5	-6.58257	-0.321433	15	213.185	0.0786296	5.07863
-6.58257	47.5	-6.58257	-0.321433	15	241.335	0.0890201	5.08902
-5.4138	47.5	-5.4138	-0.2538	15	309.157	0.114054	5.11405
-5.2939	47.5	-5.2939	-0.2399	15	396.504	0.146295	5.1463
-5.1137	47.5	-5.1137	-0.2265	15	343.031	0.126557	5.12656
-5.24357	47.5	-5.24357	-0.210833	15	297.566	0.109776	5.10978
-4.5839	47.5	-4.5839	-0.1875	15	286.923	0.105847	5.10585
-4.1089	47.5	-4.1089	-0.1348	15	244.186	0.0900722	5.09007
-3.9458	47.5	-3.9458	-0.155	15	137.885	0.050835	5.05083
-3.8017	47.5	-3.8017	-0.1474	15	39.081	0.014365	5.01436
-3.3731	47.5	-3.3731	-0.125	15	57.5868	0.0211958	5.0212
-3.3851	47.5	-3.3851	-0.065	15	61.4599	0.0226254	5.02263
-3.0801	47.5	-3.0801	0.0316	15	81.0931	0.0298723	4.02987
-2.9795	47.5	-2.9795	0.0634	5	45.4766	0.0167257	4.01673
-2.858	47.5	-2.858	0.0632	5	51.8563	0.0190805	4.01908
-2.4977	47.5	-2.4977	0.0625	10	110.142	0.0405946	6.04059
-2.4977	47.5	-2.4977	0.0625	10	150.634	0.055541	6.05554
-2.2137	47.5	-2.2137	0.0759	10	106.116	0.0391085	6.03911
-2.0659	47.5	-2.0659	0.072	10	36.1565	0.0132855	6.01329
-2.2149	47.5	-2.2149	0.0585	10	33.4004	0.0122682	6.01227
-2.6589	47.5	-2.6589	0.0179	10	30.11	0.0110536	6.01105
-2.4694	47.5	-2.4694	0.0115667	10	141.06	0.0520071	6.05201
-1.95697	47.5	-1.95697	0.0748667	15	252.226	0.0930401	4.09304
-1.9217	47.5	-1.9217	0.0826	15	363.41	0.13408	4.13408
-1.95807	47.5	-1.95807	0.0530333	5	389.714	0.143789	4.14379
-2.16247	47.5	-2.16247	0.0373	5	343.002	0.126547	4.12655
-2.16247	47.5	-2.16247	0.0373	5	327.661	0.120884	4.12088
-1.9814	47.5	-1.9814	0.0281	10	348.677	0.128642	6.12864
-2.20643	47.5	-2.20643	0.0092333	10	396.865	0.146428	6.14643
-2.2823	47.5	-2.2823	0.0271667	10	377.651	0.139336	6.13934
-2.754	47.5	-2.754	0.0954	10	328.29	0.121116	6.12112
-2.754	47.5	-2.754	0.0954	10	237.087	0.087452	6.08745
-2.5206	47.5	-2.5206	0.0615	10	137.529	0.0507038	6.0507
-2.443	47.5	-2.443	0.0503	15	73.0801	0.0269146	4.02691
-2.2824	47.5	-2.2824	0.0537	15	15.8967	0.00580728	4.00581
-1.8036	47.5	-1.8036	0.0635	10	26.7345	0.0098077	6.00981
-1.8036	47.5	-1.8036	0.0635	10	107.57	0.0396452	6.03965
-1.9602	47.5	-1.9602	0.0415	10	190.019	0.0700786	6.07008
-2.012	47.5	-2.012	0.0339	10	291.936	0.107698	6.1077
-2.0871	47.5	-2.0871	0.0217	10	398.454	0.147015	6.14702
-2.3106	47.5	-2.3106	-0.0139	10	506.813	0.187012	7.18701
-6.42907	48.5	-6.42907	-0.320133	15	171.532	0.0632546	5.06325
-6.46723	48.5	-6.46723	-0.309	15	167.076	0.0616099	5.06161
-6.46723	48.5	-6.46723	-0.309	15	200.015	0.0737681	5.07377
-5.1777	48.5	-5.1777	-0.2735	15	276.541	0.102015	5.10202
-5.0307	48.5	-5.0307	-0.2641	15	370.731	0.136782	5.13678
-4.8599	48.5	-4.8599	-0.2471	15	297.705	0.109827	5.10983
-4.3544	48.5	-4.3544	-0.1978	15	245.638	0.0906084	5.09061
-4.3544	48.5	-4.3544	-0.1978	15	230.764	0.0851181	5.08512
-3.9659	48.5	-3.9659	-0.1386	15	263.511	0.0972056	5.09721
-3.8387	48.5	-3.8387	-0.1189	15	156.894	0.0578515	5.05785
-3.7071	48.5	-3.7071	-0.1043	15	55.3861	0.0203834	5.02038
-3.3191	48.5	-3.3191	-0.0606	15	32.6302	0.0119839	5.01198
-3.3191	48.5	-3.3191	-0.0606	15	3.07797	0.00107569	5.00108
-3.0512	48.5	-3.0512	0.039	5	32.374	0.0118893	4.01189
-2.9627	48.5	-2.9627	0.0714	5	19.7364	0.00722459	4.00722
-2.7758	48.5	-2.7758	0.0649	5	79.9886	0.0294646	4.02946
-2.01243	48.5	-2.01243	0.0915333	10	462.33	0.170593	6.17059
-2.09187	48.5	-2.09187	-0.00193333	10	424.805	0.156742	7.15674
-2.0267	48.5	-2.0267	0.0029	10	413.428	0.152542	6.15254
-2.22113	48.5	-2.22113	-0.0331	5	431.33	0.15915	5.15915
-2.14917	48.5	-2.14917	-0.0361	10	474.05	0.174919	7.17492
-2.5403	48.5	-2.5403	0.0125	10	464.882	0.171535	6.17153
-2.7459	48.5	-2.7459	0.1259	10	375.707	0.138619	6.13862
-2.7459	48.5	-2.7459	0.1259	10	281.787	0.103951	6.10395
-2.5694	48.5	-2.5694	0.089	10	204.781	0.0755274	6.07553
-2.511	48.5	-2.511	0.0762	10	146.691	0.0540853	6.05409
-2.2521	48.5	-2.2521	0.0813	10	103.216	0.0380382	6.03804
-1.9194	48.5	-1.9194	0.036	10	385.097	0.142085	6.14208
-2.2648	48.5	-2.2648	-0.0138	10	496.286	0.183126	7.18313
-6.42907	49.5	-6.42907	-0.320133	15	128.161	0.0472457	5.04725
-6.46723	49.5	-6.46723	-0.309	15	120.966	0.0445899	5.04459
-6.46723	49.5	-6.46723	-0.309	15	161.824	0.0596711	5.05967
-5.1777	49.5	-5.1777	-0.2735	15	248.906	0.0918145	5.09181
-5.0307	49.5	-5.0307	-0.2641	15	331.869	0.122438	5.12244
-4.8599	49.5	-4.8599	-0.2471	15	255.906	0.0943984	5.0944
-4.3544	49.5	-4.3544	-0.1978	15	194.766	0.0718307	5.07183
-4.3544	49.5	-4.3544	-0.1978	15	174.668	0.0644122	5.06441
-3.9659	49.5	-3.9659	-0.1386	15	216.348	0.0797968	5.0798
-3.8387	49.5	-3.8387	-0.1189	15	180.934	0.0667251	5.06673
-3.7071	49.5	-3.7071	-0.1043	15	87.8866	0.0323799	5.03238
-3.3191	49.5	-3.3191	-0.0606	15	24.7743	0.00908414	5.00908
-3.3191	49.5	-3.3191	-0.0606	15	43.9481	0.0161615	5.01616
-3.0512	49.5	-3.0512	0.039	5	6.19032	0.00222451	4.00222
-2.9627	49.5	-2.9627	0.0714	5	70.9912	0.0261435	4.02614
-2.7758	49.5	-2.7758	0.0649	5	129.331	0.0476778	4.04768
-2.01243	49.5	-2.01243	0.0915333	10	499.667	0.184374	6.18437
-2.0267	49.5	-2.0267	0.0029	10	507.563	0.187289	6.18729
-2.0267	49.5	-2.0267	0.0029	10	499.183	0.184196	6.1842
-2.22113	49.5	-2.22113	-0.0331	5	515.195	0.190106	5.19011
-2.14917	49.5	-2.14917	-0.0361	10	553.485	0.204239	7.20424
-2.5403	49.5	-2.5403	0.0125	10	516.764	0.190685	6.19069
-2.7459	49.5	-2.7459	0.1259	10	425.497	0.156997	6.157
-2.7459	49.5	-2.7459	0.1259	10	345.629	0.127516	6.12752
-2.5694	49.5	-2.5694	0.089	10	286.51	0.105695	6.10569
-2.511	49.5	-2.511	0.0762	10	232.663	0.085819	6.08582
-2.2521	49.5	-2.2521	0.0813	10	173.981	0.0641585	6.06416
-1.9194	49.5	-1.9194	0.036	10	396.254	0.146203	6.1462
-2.2648	49.5	-2.2648	-0.0138	10	505.07	0.186369	7.18637
-2.2648	49.5	-2.2648	-0.0138	10	614.737	0.226848	7.22685
-6.42907	50.5	-6.42907	-0.320133	15	85.4009	0.0314624	5.03146
-6.46723	50.5	-6.46723	-0.309	15	74.8747	0.027577	5.02758
-6.46723	50.5	-6.46723	-0.309	15	128.992	0.0475525	5.04755
-5.1777	50.5	-5.1777	-0.2735	15	228.078	0.0841266	5.08413
-5.0307	50.5	-5.0307	-0.2641	15	282.782	0.104319	5.10432
-4.8599	50.5	-4.8599	-0.2471	15	219.671	0.0810234	5.08102
-4.3544	50.5	-4.3544	-0.1978	15	147.019	0.0542067	5.05421
-4.3544	50.5	-4.3544	-0.1978	15	118.746	0.0437706	5.04377
-3.9659	50.5	-3.9659	-0.1386	15	160.744	0.0592726	5.05927
-3.8387	50.5	-3.8387	-0.1189	15	202.598	0.0747217	5.07472
-3.7071	50.5	-3.7071	-0.1043	15	114.001	0.042019	5.04202
-3.3191	50.5	-3.3191	-0.0606	15	9.23615	0.00334877	5.00335
-3.3191	50.5	-3.3191	-0.0606	15	97.7287	0.0360127	5.03601
-3.0512	50.5	-3.0512	0.039	5	28.8019	0.0105708	4.01057
-2.9627	50.5	-2.9627	0.0714	5	81.2123	0.0299163	4.02992
-2.7758	50.5	-2.7758	0.0649	5	70.9044	0.0261115	4.02611
-1.9106	50.5	-1.9106	0.0817	10	530.35	0.1957	6.1957
-2.4392	50.5	-2.4392	-0.0242667	10	590.95	0.218068	7.21807
-2.4392	50.5	-2.4392	-0.0242667	10	584.922	0.215843	7.21584
-2.22113	50.5	-2.22113	-0.0331	5	599.755	0.221318	5.22132
-2.4715	50.5	-2.4715	-0.0256	10	633.985	0.233953	7.23395
-2.5403	50.5	-2.5403	0.0125	10	568.522	0.20979	6.20979
-2.7459	50.5	-2.7459	0.1259	10	487.563	0.179907	6.17991
-2.7459	50.5	-2.7459	0.1259	10	419.997	0.154967	6.15497
-2.5694	50.5	-2.5694	0.089	10	363.737	0.1342	6.1342
-2.511	50.5	-2.511	0.0762	10	316.278	0.116683	6.11668
-2.2521	50.5	-2.2521	0.0813	10	246.241	0.0908308	6.09083
-1.9194	50.5	-1.9194	0.036	10	430.023	0.158667	6.15867
-2.2648	50.5	-2.2648	-0.0138	10	532.21	0.196387	7.19639
-2.2648	50.5	-2.2648	-0.0138	10	637.415	0.235219	7.23522
-6.3773	51.5	-6.3773	-0.38965	15	100.55	0.0370542	5.03705
-5.77923	51.5	-5.77923	-0.376167	15	27.1142	0.00994782	5.00995
-5.80897	51.5	-5.80897	-0.360533	15	43.1666	0.015873	5.01587
-5.89683	51.5	-5.89683	-0.3142	15	28.9352	0.01062	5.01062
-5.0775	51.5	-5.0775	-0.2907	15	106.976	0.0394261	5.03943
-4.716	51.5	-4.716	-0.2453	15	213.611	0.0787867	5.07879
-4.5976	51.5	-4.5976	-0.2301	15	234.364	0.086447	5.08645
-4.4657	51.5	-4.4657	-0.2108	15	187.68	0.0692152	5.06922
-4.0755	51.5	-4.0755	-0.1526	15	101.582	0.0374349	5.03743
-4.0755	51.5	-4.0755	-0.1526	15	63.4887	0.0233742	5.02337
-3.7442	51.5	-3.7442	-0.1179	15	105.585	0.0389127	5.03891
-3.6353	51.5	-3.6353	-0.1063	15	154.154	0.05684	5.05684
-3.5189	51.5	-3.5189	-0.1026	15	88.3498	0.0325508	5.03255
-3.1738	51.5	-3.1738	-0.0929	15	1.24253	0.000398206	5.0004
-3.1738	51.5	-3.1738	-0.0929	15	107.484	0.0396134	5.03961
-2.8737	51.5	-2.8737	-0.0124	15	90.8146	0.0334606	5.03346
-2.7749	51.5	-2.7749	0.0135	5	122.399	0.045119	4.04512
-2.7607	51.5	-2.7607	0.024	5	29.9572	0.0109972	4.011
-2.7208	51.5	-2.7208	0.0544	10	27.1633	0.00996594	6.00997
-2.7208	51.5	-2.7208	0.0544	10	13.9367	0.00508382	6.00508
-2.2236	51.5	-2.2236	0.0628	10	7.67641	0.00277305	6.00277
-1.50077	51.5	-1.50077	0.0461333	10	667.302	0.246251	6.24625
-1.7741	51.5	-1.7741	0.0303	10	670.644	0.247485	6.24748
-1.542	51.5	-1.542	0.0837	5	684.745	0.252689	4.25269
-1.4648	51.5	-1.4648	0.1011	10	710.808	0.26231	6.26231
-1.7554	51.5	-1.7554	0.0918	10	629.257	0.232208	6.23221
-2.622	51.5	-2.622	0.0647	10	557.667	0.205783	6.20578
-2.622	51.5	-2.622	0.0647	10	500.523	0.18469	6.18469
-2.676	51.5	-2.676	0.1002	10	447.14	0.164986	6.16499
-2.6941	51.5	-2.6941	0.112	10	388.626	0.143387	6.14339
-2.6893	51.5	-2.6893	0.1036	10	328.323	0.121129	6.12113
-2.6758	51.5	-2.6758	0.0779	10	290.042	0.106999	6.107
-2.6758	51.5	-2.6758	0.0779	10	289.872	0.106936	6.10694
-1.7844	51.5	-1.7844	-0.0146	10	329.605	0.121602	7.1216
-1.4886	51.5	-1.4886	-0.0449	10	397.448	0.146644	7.14664
-1.6385	51.5	-1.6385	-0.0373	10	481.667	0.17773	7.17773
-2.0873	51.5	-2.0873	-0.0141	10	575.111	0.212222	7.21222
-2.26997	51.5	-2.26997	-0.0117667	10	673.955	0.248707	7.24871
-6.3209	52.5	-6.3209	-0.39385	15	77.0278	0.0283717	5.02837
-5.68823	52.5	-5.68823	-0.383667	15	11.747	0.00427555	5.00428
-5.7206	52.5	-5.7206	-0.3666	15	2.58014	0.000891935	5.00089
-5.8155	52.5	-5.8155	-0.315133	15	11.1567	0.00405769	5.00406
-4.9995	52.5	-4.9995	-0.2893	15	93.7327	0.0345378	5.03454
-4.6498	52.5	-4.6498	-0.241	15	171.444	0.0632223	5.06322
-4.5358	52.5	-4.5358	-0.2258	15	187.153	0.0690205	5.06902
-4.4093	52.5	-4.4093	-0.2054	15	153.575	0.0566265	5.05663
-4.0357	52.5	-4.0357	-0.1465	15	68.8407	0.0253497	5.02535
-4.0357	52.5	-4.0357	-0.1465	15	12.3754	0.00450753	5.00451
-3.7124	52.5	-3.7124	-0.115	15	54.5583	0.0200779	5.02008
-3.6064	52.5	-3.6064	-0.1043	15	106.817	0.0393672	5.03937
-3.4914	52.5	-3.4914	-0.1029	15	61.1838	0.0225234	5.02252
-3.153	52.5	-3.153	-0.097	15	24.8911	0.00912727	5.00913
-3.153	52.5	-3.153	-0.097	15	127.389	0.0469608	5.04696
-2.8482	52.5	-2.8482	-0.0199	15	155.891	0.0574813	5.05748
-2.7478	52.5	-2.7478	0.0053	5	112.343	0.041407	4.04141
-2.7589	52.5	-2.7589	0.0182	5	6.79843	0.00244897	4.00245
-2.7919	52.5	-2.7919	0.0557	10	92.0854	0.0339297	6.03393
-2.7919	52.5	-2.7919	0.0557	10	47.9648	0.0176441	6.01764
-2.3142	52.5	-2.3142	0.0638	10	52.6315	0.0193667	6.01937
-1.6439	52.5	-1.6439	0.1033	10	696.608	0.257068	6.25707
-2.6038	52.5	-2.6038	0.0555	10	633.413	0.233742	6.23374
-2.6038	52.5	-2.6038	0.0555	10	578.912	0.213625	6.21362
-2.6913	52.5	-2.6913	0.1016	10	531.135	0.19599	6.19599
-2.7203	52.5	-2.7203	0.1172	10	464.834	0.171517	6.17152
-2.7525	52.5	-2.7525	0.1064	10	414.769	0.153037	6.15304
-2.8476	52.5	-2.8476	0.0753	10	384.554	0.141884	6.14188
-2.8476	52.5	-2.8476	0.0753	10	385.265	0.142147	6.14215
-1.7927	52.5	-1.7927	-0.0256	10	416.743	0.153766	7.15377
-1.4432	52.5	-1.4432	-0.0594	10	472.885	0.174489	7.17449
-1.5983	52.5	-1.5983	-0.0481	10	546.137	0.201527	7.20153
-2.0613	52.5	-2.0613	-0.0137	10	630.562	0.23269	7.23269
-2.0613	52.5	-2.0613	-0.0137	10	722.255	0.266535	7.26653
-5.78473	53.5	-5.78473	-0.375433	15	43.4693	0.0159848	5.01598
-5.68823	53.5	-5.68823	-0.383667	15	25.909	0.00950296	5.0095
-5.7206	53.5	-5.7206	-0.3666	15	43.3508	0.015941	5.01594
-4.9995	53.5	-4.9995	-0.2893	15	10.3454	0.00375823	5.00376
-4.9995	53.5	-4.9995	-0.2893	15	92.1932	0.0339695	5.03397
-4.6498	53.5	-4.6498	-0.241	15	123.018	0.0453474	5.04535
-4.5358	53.5	-4.5358	-0.2258	15	139.611	0.051472	5.05147
-4.4093	53.5	-4.4093	-0.2054	15	133.369	0.0491682	5.04917
-4.0357	53.5	-4.0357	-0.1465	15	33.3319	0.0122429	5.01224
-4.0357	53.5	-4.0357	-0.1465	15	34.1506	0.0125451	5.01255
-3.7124	53.5	-3.7124	-0.115	15	6.85461	0.00246971	5.00247
-3.6064	53.5	-3.6064	-0.1043	15	72.7882	0.0268068	5.02681
-3.4914	53.5	-3.4914	-0.1029	15	23.8736	0.0087517	5.00875
-3.153	53.5	-3.153	-0.097	15	40.796	0.014998	5.015
-3.153	53.5	-3.153	-0.097	15	151.231	0.0557612	5.05576
-2.8482	53.5	-2.8482	-0.0199	15	209.178	0.0771504	5.07715
-2.7478	53.5	-2.7478	0.0053	5	102.032	0.0376011	4.0376
-2.7589	53.5	-2.7589	0.0182	5	8.73107	0.00316234	4.00316
-2.7919	53.5	-2.7919	0.0557	10	110.62	0.040771	6.04077
-2.7919	53.5	-2.7919	0.0557	10	117.098	0.0431621	6.04316
-2.2057	53.5	-2.2057	0.0928	10	124.142	0.0457622	6.04576
-1.6439	53.5	-1.6439	0.1033	10	768.853	0.283735	6.28374
-2.6038	53.5	-2.6038	0.0555	10	713.021	0.263126	6.26313
-2.6038	53.5	-2.6038	0.0555	10	660.746	0.243831	6.24383
-2.6913	53.5	-2.6913	0.1016	10	604.526	0.22308	6.22308
-2.7203	53.5	-2.7203	0.1172	10	546.598	0.201697	6.2017
-2.7525	53.5	-2.7525	0.1064	10	503.378	0.185744	6.18574
-2.8476	53.5	-2.8476	0.0753	10	479.674	0.176995	6.17699
-2.8476	53.5	-2.8476	0.0753	10	481.11	0.177525	6.17752
-1.7927	53.5	-1.7927	-0.0256	10	507.474	0.187256	7.18726
-1.4432	53.5	-1.4432	-0.0594	10	555.225	0.204881	7.20488
-1.5983	53.5	-1.5983	-0.0481	10	619.436	0.228583	7.22858
-2.24347	53.5	-2.24347	-0.0120333	10	695.565	0.256683	7.25668
-2.24347	53.5	-2.24347	-0.0120333	10	780.13	0.287897	7.2879
-5.78727	54.5	-5.78727	-0.368133	15	34.7894	0.0127809	5.01278
-5.6707	54.5	-5.6707	-0.383167	15	58.2409	0.0214372	5.02144
-5.69933	54.5	-5.69933	-0.3658	15	52.0401	0.0191484	5.01915
-5.7832	54.5	-5.7832	-0.3139	15	7.35418	0.00265411	5.00265
-4.9712	54.5	-4.9712	-0.2844	15	106.263	0.0391629	5.03916
-4.6262	54.5	-4.6262	-0.2375	15	76.4674	0.0281649	5.02816
-4.5129	54.5	-4.5129	-0.2214	15	90.0522	0.0331792	5.03318
-4.3878	54.5	-4.3878	-0.2029	15	127.371	0.0469541	5.04695
-4.0179	54.5	-4.0179	-0.1494	15	21.111	0.00773196	5.00773
-4.0179	54.5	-4.0179	-0.1494	15	81.2962	0.0299472	5.02995
-3.6893	54.5	-3.6893	-0.1171	15	49.3317	0.0181487	5.01815
-3.5814	54.5	-3.5814	-0.1066	15	38.0976	0.014002	5.014
-3.4666	54.5	-3.4666	-0.1039	15	39.0551	0.0143554	5.01436
-3.1275	54.5	-3.1275	-0.096	15	65.9689	0.0242897	5.02429
-3.1275	54.5	-3.1275	-0.096	15	167.573	0.0617934	5.06179
-2.809	54.5	-2.809	-0.022	5	193.454	0.0713466	5.07135
-2.704	54.5	-2.704	0.0022	15	83.8998	0.0309083	4.03091
-2.7014	54.5	-2.7014	0.0129	15	18.8796	0.0069083	4.00691
-2.6946	54.5	-2.6946	0.0453	10	127.179	0.0468832	6.04688
-2.6946	54.5	-2.6946	0.0453	10	187.711	0.0692264	6.06923
-2.1795	54.5	-2.1795	0.0857	10	196.767	0.0725693	6.07257
-2.125	54.5	-2.125	0.0784	10	195.664	0.0721623	6.07216
-2.0876	54.5	-2.0876	0.0714	10	207.838	0.0766559	6.07666
-1.9756	54.5	-1.9756	0.05	10	265.828	0.0980608	6.09806
-2.04277	54.5	-2.04277	0.028	10	346.633	0.127887	6.12789
-2.21143	54.5	-2.21143	0.0695333	10	365.509	0.134855	6.13485
-2.26667	54.5	-2.26667	0.0832667	10	381.706	0.140833	6.14083
-1.9654	54.5	-1.9654	0.0505	10	412.85	0.152329	6.15233
-1.1941	54.5	-1.1941	0.0541	10	461.331	0.170224	6.17022
-1.44677	54.5	-1.44677	0.0496	10	528.709	0.195094	6.19509
-1.26987	54.5	-1.26987	0.0785667	10	609.046	0.224748	6.22475
-1.441	54.5	-1.441	0.1017	10	694.761	0.256386	6.25639
-1.7188	54.5	-1.7188	0.0888	10	784.929	0.289669	6.28967
-2.5469	54.5	-2.5469	0.051	15	792.121	0.292323	4.29232
-2.5469	54.5	-2.5469	0.051	15	744.629	0.274794	4.27479
-2.6172	54.5	-2.6172	0.0908	15	681.949	0.251657	4.25166
-2.6402	54.5	-2.6402	0.1035	15	632.044	0.233237	4.23324
-2.6795	54.5	-2.6795	0.0967	15	594.134	0.219244	4.21924
-2.7939	54.5	-2.7939	0.0749	5	575.095	0.212216	4.21222
-2.7939	54.5	-2.7939	0.0749	5	577.178	0.212985	4.21298
-1.8465	54.5	-1.8465	-0.018	10	600.164	0.221469	7.22147
-1.5323	54.5	-1.5323	-0.0486	10	641.81	0.236842	7.23684
-1.6685	54.5	-1.6685	-0.0398	10	698.789	0.257873	7.25787
-2.076	54.5	-2.076	-0.0129	10	767.693	0.283307	7.28331
-2.25267	54.5	-2.25267	-0.0112333	10	845.613	0.312068	7.31207
-5.8032	55.5	-5.8032	-0.318033	15	62.4149	0.0229779	5.02298
-5.54757	55.5	-5.54757	-0.380333	15	85.9378	0.0316605	5.03166
-5.54943	55.5	-5.54943	-0.361067	15	25.1544	0.00922445	5.00922
-5.55597	55.5	-5.55597	-0.304033	15	40.4121	0.0148563	5.01486
-5.55597	55.5	-5.55597	-0.304033	15	97.208	0.0358205	5.03582
-4.4553	55.5	-4.4553	-0.2058	15	37.4993	0.0137811	5.01378
-4.352	55.5	-4.352	-0.192	15	43.5724	0.0160228	5.01602
-4.2364	55.5	-4.2364	-0.1862	15	77.5763	0.0285742	5.02857
-3.8936	55.5	-3.8936	-0.1693	15	10.7493	0.00390731	5.00391
-3.8936	55.5	-3.8936	-0.1693	15	50.214	0.0184743	5.01847
-3.5265	55.5	-3.5265	-0.1354	15	32.5334	0.0119481	5.01195
-3.4058	55.5	-3.4058	-0.1241	15	4.0361	0.00142935	5.00143
-3.2906	55.5	-3.2906	-0.1147	15	73.8268	0.0271902	5.02719
-2.9476	55.5	-2.9476	-0.0873	15	110.856	0.0408582	5.04086
-2.9476	55.5	-2.9476	-0.0873	15	194.142	0.0716004	5.0716
-2.5346	55.5	-2.5346	-0.0363	15	194.242	0.0716372	5.07164
-2.3989	55.5	-2.3989	-0.0195	15	83.2057	0.0306521	5.03065
-2.3007	55.5	-2.3007	-0.0213	15	25.5587	0.00937368	5.00937
-2.0096	55.5	-2.0096	-0.0265	10	116.425	0.0429138	7.04291
-2.0096	55.5	-2.0096	-0.0265	10	220.576	0.0813577	7.08136
-2.2308	55.5	-2.2308	-0.0044	10	269.32	0.0993498	7.09935
-2.2723	55.5	-2.2723	0.0474	10	270.39	0.0997446	6.09974
-2.1888	55.5	-2.1888	0.0396	10	280.915	0.10363	6.10363
-1.9398	55.5	-1.9398	0.0158	10	327.956	0.120993	6.12099
-2.1083	55.5	-2.1083	0.0033	10	303.369	0.111918	6.11192
-1.95223	55.5	-1.95223	0.00466667	10	284.857	0.105085	6.10508
-1.90073	55.5	-1.90073	0.00516667	10	301.209	0.111121	6.11112
-1.7997	55.5	-1.7997	-0.0049	10	335.363	0.123727	7.12373
-1.7008	55.5	-1.7008	0.0026	10	391.887	0.144591	6.14459
-2.00613	55.5	-2.00613	0.00576667	10	468.392	0.17283	6.17283
-1.9747	55.5	-1.9747	-0.0194	10	553.193	0.204132	7.20413
-2.2786	55.5	-2.2786	-0.0219	10	643.013	0.237286	7.23729
-2.246	55.5	-2.246	-0.0119	10	721.802	0.266368	7.26637
-2.1482	55.5	-2.1482	0.0183	10	789.213	0.29125	6.29125
-2.1482	55.5	-2.1482	0.0183	10	819.367	0.30238	6.30238
-2.0988	55.5	-2.0988	0.0137	10	763.19	0.281645	6.28164
-2.0822	55.5	-2.0822	0.0123	10	718.688	0.265218	6.26522
-2.1674	55.5	-2.1674	0.027	10	686.182	0.25322	6.25322
-2.4209	55.5	-2.4209	0.071	10	670.683	0.247499	6.2475
-2.4209	55.5	-2.4209	0.071	10	673.367	0.24849	6.24849
-2.2216	55.5	-2.2216	0.0358	10	694.023	0.256114	6.25611
-2.34073	55.5	-2.34073	0.0219333	10	731.13	0.269811	6.26981
-2.33433	55.5	-2.33433	0.0157	10	782.35	0.288717	6.28872
-2.31587	55.5	-2.31587	-0.00273333	10	845.121	0.311887	7.31189
-2.31587	55.5	-2.31587	-0.00273333	10	917.073	0.338445	7.33845
-6.2997	56.5	-6.2997	-0.33645	15	99.7237	0.0367491	5.03675
-5.54757	56.5	-5.54757	-0.380333	15	120.124	0.0442791	5.04428
-5.54943	56.5	-5.54943	-0.361067	15	20.5194	0.00751358	5.00751
-5.55597	56.5	-5.55597	-0.304033	15	20.4554	0.00748998	5.00749
-5.55597	56.5	-5.55597	-0.304033	15	57.1465	0.0210332	5.02103
-4.4553	56.5	-4.4553	-0.2058	15	4.99701	0.00178404	5.00178
-4.352	56.5	-4.352	-0.192	15	13.6341	0.00497213	5.00497
-4.2364	56.5	-4.2364	-0.1862	15	35.9486	0.0132087	5.01321
-3.8936	56.5	-3.8936	-0.1693	15	22.8855	0.00838697	5.00839
-3.8936	56.5	-3.8936	-0.1693	15	14.6447	0.00534515	5.00535
-3.5265	56.5	-3.5265	-0.1354	15	10.3853	0.00377295	5.00377
-3.4058	56.5	-3.4058	-0.1241	15	57.0639	0.0210027	5.021
-3.2906	56.5	-3.2906	-0.1147	15	109.659	0.0404163	5.04042
-2.9476	56.5	-2.9476	-0.0873	15	163.361	0.0602385	5.06024
-2.9476	56.5	-2.9476	-0.0873	15	172.799	0.0637222	5.06372
-2.5346	56.5	-2.5346	-0.0363	15	165.817	0.061145	5.06115
-2.3989	56.5	-2.3989	-0.0195	15	104.332	0.03845	5.03845
-2.3007	56.5	-2.3007	-0.0213	15	13.1279	0.00478526	5.00479
-2.0096	56.5	-2.0096	-0.0265	10	95.8894	0.0353338	7.03533
-2.0096	56.5	-2.0096	-0.0265	10	196.984	0.0726494	7.07265
-2.2308	56.5	-2.2308	-0.0044	10	301.641	0.11128	7.11128
-2.2723	56.5	-2.2723	0.0474	10	345.348	0.127413	6.12741
-2.1888	56.5	-2.1888	0.0396	10	340.446	0.125603	6.1256
-1.9398	56.5	-1.9398	0.0158	10	289.716	0.106878	6.10688
-1.9398	56.5	-1.9398	0.0158	10	230.19	0.0849062	6.08491
-1.95223	56.5	-1.95223	0.00466667	10	204.2	0.0753128	6.07531
-1.90073	56.5	-1.90073	0.00516667	10	221.529	0.0817094	6.08171
-1.84837	56.5	-1.84837	0.0081	10	260.268	0.0960084	6.09601
-1.7008	56.5	-1.7008	0.0026	10	328.868	0.12133	6.12133
-1.7008	56.5	-1.7008	0.0026	10	412.4	0.152163	6.15216
-1.9747	56.5	-1.9747	-0.0194	10	502.325	0.185355	7.18536
-2.2786	56.5	-2.2786	-0.0219	10	585.314	0.215988	7.21599
-2.246	56.5	-2.246	-0.0119	10	650.367	0.24	7.24
-2.1482	56.5	-2.1482	0.0183	10	716.763	0.264508	6.26451
-2.1482	56.5	-2.1482	0.0183	10	790.981	0.291903	6.2919
-2.0988	56.5	-2.0988	0.0137	10	847.148	0.312635	6.31263
-2.0822	56.5	-2.0822	0.0123	10	806.935	0.297792	6.29779
-2.1674	56.5	-2.1674	0.027	10	779.056	0.287501	6.2875
-2.4209	56.5	-2.4209	0.071	10	766.369	0.282818	6.28282
-2.4209	56.5	-2.4209	0.071	10	769.626	0.28402	6.28402
-2.2216	56.5	-2.2216	0.0358	10	788.629	0.291035	6.29103
-2.34073	56.5	-2.34073	0.0219333	10	822.288	0.303459	6.30346
-2.33433	56.5	-2.33433	0.0157	10	868.901	0.320664	6.32066
-2.31587	56.5	-2.31587	-0.00273333	10	926.515	0.34193	7.34193
-5.8032	57.5	-5.8032	-0.318033	15	139.127	0.0512935	5.05129
-5.54757	57.5	-5.54757	-0.380333	15	139.877	0.0515702	5.05157
-5.54943	57.5	-5.54943	-0.361067	15	52.4071	0.0192838	5.01928
-5.55597	57.5	-5.55597	-0.304033	15	20.2385	0.00740992	5.00741
-4.7703	57.5	-4.7703	-0.2482	15	10.403	0.00377946	5.00378
-4.4553	57.5	-4.4553	-0.2058	15	40.5518	0.0149078	5.01491
-4.352	57.5	-4.352	-0.192	15	44.1522	0.0162368	5.01624
-4.2364	57.5	-4.2364	-0.1862	15	22.5273	0.00825472	5.00825
-3.8936	57.5	-3.8936	-0.1693	15	76.3037	0.0281044	5.0281
-3.8936	57.5	-3.8936	-0.1693	15	45.9696	0.0169076	5.01691
-3.5265	57.5	-3.5265	-0.1354	15	63.0009	0.0231942	5.02319
-3.4058	57.5	-3.4058	-0.1241	15	94.1212	0.0346811	5.03468
-3.8146	57.5	-3.8146	-0.1542	15	151.488	0.0558561	5.05586
-3.40427	57.5	-3.40427	-0.126967	15	154.144	0.0568364	5.05684
-3.40427	57.5	-3.40427	-0.126967	15	109.3	0.0402839	5.04028
-2.5346	57.5	-2.5346	-0.0363	15	99.6846	0.0367347	5.03673
-2.3989	57.5	-2.3989	-0.0195	15	96.4718	0.0355488	5.03555
-2.3007	57.5	-2.3007	-0.0213	15	32.2785	0.0118541	5.01185
-2.0096	57.5	-2.0096	-0.0265	10	68.2814	0.0251433	7.02514
-2.0096	57.5	-2.0096	-0.0265	10	178.687	0.0658958	7.0659
-2.2308	57.5	-2.2308	-0.0044	10	287.802	0.106172	7.10617
-2.2723	57.5	-2.2723	0.0474	10	301.335	0.111167	6.11117
-2.1888	57.5	-2.1888	0.0396	10	264.475	0.0975615	6.09756
-1.9398	57.5	-1.9398	0.0158	10	229.796	0.0847608	6.08476
-2.1083	57.5	-2.1083	0.0033	10	160.47	0.0591714	6.05917
-1.95223	57.5	-1.95223	0.00466667	10	123.549	0.0455435	6.04554
-1.90073	57.5	-1.90073	0.00516667	10	142.643	0.0525913	6.05259
-1.84837	57.5	-1.84837	0.0081	10	191.406	0.0705903	6.07059
-1.69347	57.5	-1.69347	0.0177667	10	272.519	0.10053	6.10053
-1.69347	57.5	-1.69347	0.0177667	10	363	0.133929	6.13393
-1.6027	57.5	-1.6027	-0.0144	10	443.746	0.163733	7.16373
-1.96393	57.5	-1.96393	-0.0280667	10	512.527	0.189121	7.18912
-1.95033	57.5	-1.95033	-0.0180667	10	578.064	0.213312	7.21331
-2.1482	57.5	-2.1482	0.0183	10	648.215	0.239206	6.23921
-2.1482	57.5	-2.1482	0.0183	10	728.622	0.268885	6.26889
-2.0988	57.5	-2.0988	0.0137	10	816.261	0.301234	6.30123
-2.0822	57.5	-2.0822	0.0123	10	896.55	0.33087	6.33087
-2.1674	57.5	-2.1674	0.027	10	872.487	0.321988	6.32199
-2.4209	57.5	-2.4209	0.071	10	862.114	0.318159	6.31816
-2.4209	57.5	-2.4209	0.071	10	865.926	0.319566	6.31957
-2.4236	57.5	-2.4236	0.0349667	10	883.737	0.32614	6.32614
-2.34073	57.5	-2.34073	0.0219333	10	914.73	0.337581	6.33758
-2.33433	57.5	-2.33433	0.0157	10	957.627	0.353414	6.35341
-2.31587	57.5	-2.31587	-0.00273333	10	1010.91	0.373083	7.37308
-5.75233	58.5	-5.75233	-0.2944	15	179.242	0.0661005	5.0661
-5.59063	58.5	-5.59063	-0.3228	15	160.306	0.059111	5.05911
-5.5806	58.5	-5.5806	-0.315967	15	92.6425	0.0341353	5.03414
-5.5511	58.5	-5.5511	-0.295367	15	66.3487	0.0244299	5.02443
-5.5511	58.5	-5.5511	-0.295367	15	31.9267	0.0117242	5.01172
-4.3781	58.5	-4.3781	-0.2015	15	66.5873	0.024518	5.02452
[truncated: 10,318 more rows]

## Sheet: Fig2
Figure 2: Distribution of environmental differences for each set of location pairs
COLUMN	DESCRIPTION
Variable	environmental variables (mean annual temperature anomalies, mean annual precipitation anomalies, percentage of forest, and distance to the nearest rivers),
Trajectory	sets of location pairs as described in Fig. 1
Pairwise_Distance	environmental differences for each set of location pairs between the most-likely routes travelled by anatomically modern humans and the other, less-plausible routes
Variable	Trajectory	Pairwise_Distance
Temperature	AFRICA-BERINGIA	2.55
Temperature	AFRICA-BERINGIA	1.615
Temperature	AFRICA-BERINGIA	-0.645
Temperature	AFRICA-BERINGIA	1.385
Temperature	AFRICA-BERINGIA	2.185
Temperature	AFRICA-BERINGIA	1.25
Temperature	AFRICA-BERINGIA	-1.01
Temperature	AFRICA-BERINGIA	1.02
Temperature	AFRICA-FINLAND	-0.25
Temperature	AFRICA-FINLAND	-1.08
Temperature	AFRICA-FINLAND	2.57
Temperature	AFRICA-FINLAND	1.015
Temperature	AFRICA-FINLAND	-0.7
Temperature	AFRICA-FINLAND	0.165
Temperature	AFRICA-FINLAND	-0.665
Temperature	AFRICA-FINLAND	2.985
Temperature	AFRICA-FINLAND	1.43
Temperature	AFRICA-FINLAND	-0.285
Temperature	AFRICA-JAPAN	1.655
Temperature	AFRICA-JAPAN	2.7
Temperature	AFRICA-JAPAN	-0.205
Temperature	AFRICA-JAPAN	0.675
Temperature	AFRICA-JAPAN	2.575
Temperature	AFRICA-JAPAN	-0.14
Temperature	AFRICA-JAPAN	0.225
Temperature	AFRICA-JAPAN	1.27
Temperature	AFRICA-JAPAN	-1.635
Temperature	AFRICA-JAPAN	-0.755
Temperature	AFRICA-JAPAN	1.145
Temperature	AFRICA-JAPAN	-1.57
Temperature	AFRICA-PORTUGAL	1.52
Temperature	AFRICA-PORTUGAL	0.59
Temperature	AFRICA-PORTUGAL	1.08
Temperature	AFRICA-PORTUGAL	0.6
Temperature	AFRICA-PORTUGAL	0.01
Temperature	AFRICA-PORTUGAL	-0.92
Temperature	AFRICA-PORTUGAL	-0.43
Temperature	AFRICA-PORTUGAL	-0.91
Temperature	BERINGIA-MEXICO	4.55
Temperature	BERINGIA-MEXICO	7.58
Temperature	BERINGIA-MEXICO	1.85
Temperature	BERINGIA-MEXICO	5.32
Temperature	BERINGIA-MEXICO	0.85
Temperature	BERINGIA-MEXICO	1.87
Temperature	BERINGIA-MEXICO	3.22
Temperature	BERINGIA-MEXICO	6.25
Temperature	BERINGIA-MEXICO	0.52
Temperature	BERINGIA-MEXICO	3.99
Temperature	BERINGIA-MEXICO	-0.48
Temperature	BERINGIA-MEXICO	0.54
Temperature	MEXICO-BRAZIL	-0.605
Temperature	MEXICO-BRAZIL	-0.99
Temperature	MEXICO-BRAZIL	-0.35
Temperature	MEXICO-BRAZIL	-0.445
Temperature	MEXICO-BRAZIL	-0.215
Temperature	MEXICO-BRAZIL	-0.6
Temperature	MEXICO-BRAZIL	0.04
Temperature	MEXICO-BRAZIL	-0.055
Temperature	MEXICO-CHILE	-0.54
Temperature	MEXICO-CHILE	-0.07
Temperature	MEXICO-CHILE	-0.39
Temperature	MEXICO-CHILE	-0.75
Temperature	MEXICO-CHILE	-0.31
Temperature	MEXICO-CHILE	-0.13
Temperature	MEXICO-CHILE	0.34
Temperature	MEXICO-CHILE	0.02
Temperature	MEXICO-CHILE	-0.34
Temperature	MEXICO-CHILE	0.1
Precipitation	AFRICA-BERINGIA	0.08
Precipitation	AFRICA-BERINGIA	0.07
Precipitation	AFRICA-BERINGIA	0.08
Precipitation	AFRICA-BERINGIA	0.06
Precipitation	AFRICA-BERINGIA	0.03
Precipitation	AFRICA-BERINGIA	0.02
Precipitation	AFRICA-BERINGIA	0.03
Precipitation	AFRICA-BERINGIA	0.01
Precipitation	AFRICA-FINLAND	-0.09
Precipitation	AFRICA-FINLAND	-0.04
Precipitation	AFRICA-FINLAND	0.09
Precipitation	AFRICA-FINLAND	0.03
Precipitation	AFRICA-FINLAND	-0.12
Precipitation	AFRICA-FINLAND	-0.05
Precipitation	AFRICA-FINLAND	0
Precipitation	AFRICA-FINLAND	0.13
Precipitation	AFRICA-FINLAND	0.07
Precipitation	AFRICA-FINLAND	-0.08
Precipitation	AFRICA-JAPAN	0.09
Precipitation	AFRICA-JAPAN	0.14
Precipitation	AFRICA-JAPAN	0.03
Precipitation	AFRICA-JAPAN	0.06
Precipitation	AFRICA-JAPAN	0.175
Precipitation	AFRICA-JAPAN	0.08
Precipitation	AFRICA-JAPAN	-0.03
Precipitation	AFRICA-JAPAN	0.02
Precipitation	AFRICA-JAPAN	-0.09
Precipitation	AFRICA-JAPAN	-0.06
Precipitation	AFRICA-JAPAN	0.055
Precipitation	AFRICA-JAPAN	-0.04
Precipitation	AFRICA-PORTUGAL	0
Precipitation	AFRICA-PORTUGAL	-0.005
Precipitation	AFRICA-PORTUGAL	0.03
Precipitation	AFRICA-PORTUGAL	-0.01
Precipitation	AFRICA-PORTUGAL	-0.035
Precipitation	AFRICA-PORTUGAL	-0.04
Precipitation	AFRICA-PORTUGAL	-0.005
Precipitation	AFRICA-PORTUGAL	-0.045
Precipitation	BERINGIA-MEXICO	0.27
Precipitation	BERINGIA-MEXICO	0.32
Precipitation	BERINGIA-MEXICO	0
Precipitation	BERINGIA-MEXICO	0.13
Precipitation	BERINGIA-MEXICO	0.105
Precipitation	BERINGIA-MEXICO	0.09
Precipitation	BERINGIA-MEXICO	0.12
Precipitation	BERINGIA-MEXICO	0.17
Precipitation	BERINGIA-MEXICO	-0.15
Precipitation	BERINGIA-MEXICO	-0.02
Precipitation	BERINGIA-MEXICO	-0.045
Precipitation	BERINGIA-MEXICO	-0.06
Precipitation	MEXICO-BRAZIL	0.91
Precipitation	MEXICO-BRAZIL	0.61
Precipitation	MEXICO-BRAZIL	0.95
Precipitation	MEXICO-BRAZIL	0.855
Precipitation	MEXICO-BRAZIL	0.31
Precipitation	MEXICO-BRAZIL	0.01
Precipitation	MEXICO-BRAZIL	0.35
Precipitation	MEXICO-BRAZIL	0.255
Precipitation	MEXICO-CHILE	0.17
Precipitation	MEXICO-CHILE	0.19
Precipitation	MEXICO-CHILE	0.12
Precipitation	MEXICO-CHILE	-0.06
Precipitation	MEXICO-CHILE	-0.08
Precipitation	MEXICO-CHILE	0.06
Precipitation	MEXICO-CHILE	0.08
Precipitation	MEXICO-CHILE	0.01
Precipitation	MEXICO-CHILE	-0.17
Precipitation	MEXICO-CHILE	-0.19
DistanceRivers	AFRICA-BERINGIA	-12.625
DistanceRivers	AFRICA-BERINGIA	-2.65
DistanceRivers	AFRICA-BERINGIA	76.31
DistanceRivers	AFRICA-BERINGIA	118.375
DistanceRivers	AFRICA-BERINGIA	-94.505
DistanceRivers	AFRICA-BERINGIA	-84.53
DistanceRivers	AFRICA-BERINGIA	-5.57
DistanceRivers	AFRICA-BERINGIA	36.495
DistanceRivers	AFRICA-FINLAND	-101.835
DistanceRivers	AFRICA-FINLAND	-57.75
DistanceRivers	AFRICA-FINLAND	37.9
DistanceRivers	AFRICA-FINLAND	-12.03
DistanceRivers	AFRICA-FINLAND	-95.91
DistanceRivers	AFRICA-FINLAND	-126.295
DistanceRivers	AFRICA-FINLAND	-82.21
DistanceRivers	AFRICA-FINLAND	13.44
DistanceRivers	AFRICA-FINLAND	-36.49
DistanceRivers	AFRICA-FINLAND	-120.37
DistanceRivers	AFRICA-JAPAN	246.5
DistanceRivers	AFRICA-JAPAN	114.5
DistanceRivers	AFRICA-JAPAN	36.5
DistanceRivers	AFRICA-JAPAN	216.5
DistanceRivers	AFRICA-JAPAN	117.5
DistanceRivers	AFRICA-JAPAN	77
DistanceRivers	AFRICA-JAPAN	24.5
DistanceRivers	AFRICA-JAPAN	-107.5
DistanceRivers	AFRICA-JAPAN	-185.5
DistanceRivers	AFRICA-JAPAN	-5.5
DistanceRivers	AFRICA-JAPAN	-104.5
DistanceRivers	AFRICA-JAPAN	-145
DistanceRivers	AFRICA-PORTUGAL	144
DistanceRivers	AFRICA-PORTUGAL	166
DistanceRivers	AFRICA-PORTUGAL	161
DistanceRivers	AFRICA-PORTUGAL	104.5
DistanceRivers	AFRICA-PORTUGAL	-36
DistanceRivers	AFRICA-PORTUGAL	-14
DistanceRivers	AFRICA-PORTUGAL	-19
DistanceRivers	AFRICA-PORTUGAL	-75.5
DistanceRivers	BERINGIA-MEXICO	250
DistanceRivers	BERINGIA-MEXICO	78
DistanceRivers	BERINGIA-MEXICO	115
DistanceRivers	BERINGIA-MEXICO	187.5
DistanceRivers	BERINGIA-MEXICO	84.5
DistanceRivers	BERINGIA-MEXICO	-171
DistanceRivers	BERINGIA-MEXICO	24
DistanceRivers	BERINGIA-MEXICO	-148
DistanceRivers	BERINGIA-MEXICO	-111
DistanceRivers	BERINGIA-MEXICO	-38.5
DistanceRivers	BERINGIA-MEXICO	-141.5
DistanceRivers	BERINGIA-MEXICO	-397
DistanceRivers	MEXICO-BRAZIL	-62.4
DistanceRivers	MEXICO-BRAZIL	-326.305
DistanceRivers	MEXICO-BRAZIL	-30.805
DistanceRivers	MEXICO-BRAZIL	-73.845
DistanceRivers	MEXICO-BRAZIL	35.735
DistanceRivers	MEXICO-BRAZIL	-228.17
DistanceRivers	MEXICO-BRAZIL	67.33
DistanceRivers	MEXICO-BRAZIL	24.29
DistanceRivers	MEXICO-CHILE	706.51
DistanceRivers	MEXICO-CHILE	779.745
DistanceRivers	MEXICO-CHILE	778.075
DistanceRivers	MEXICO-CHILE	370.82
DistanceRivers	MEXICO-CHILE	611.61
DistanceRivers	MEXICO-CHILE	-6.02
DistanceRivers	MEXICO-CHILE	67.215
DistanceRivers	MEXICO-CHILE	65.545
DistanceRivers	MEXICO-CHILE	-341.71
DistanceRivers	MEXICO-CHILE	-100.92
Vegetation	AFRICA-BERINGIA	-34.7299
Vegetation	AFRICA-BERINGIA	-16.1243
Vegetation	AFRICA-BERINGIA	-3.30161
Vegetation	AFRICA-BERINGIA	-32.9946
Vegetation	AFRICA-BERINGIA	-47.8316
Vegetation	AFRICA-BERINGIA	-29.226
Vegetation	AFRICA-BERINGIA	-16.4033
Vegetation	AFRICA-BERINGIA	-46.0963
Vegetation	AFRICA-FINLAND	3.39869
Vegetation	AFRICA-FINLAND	-12.6697
Vegetation	AFRICA-FINLAND	-38.7086
Vegetation	AFRICA-FINLAND	-12.2267
Vegetation	AFRICA-FINLAND	0.997899
Vegetation	AFRICA-FINLAND	-0.0419287
Vegetation	AFRICA-FINLAND	-16.1103
Vegetation	AFRICA-FINLAND	-42.1492
Vegetation	AFRICA-FINLAND	-15.6673
Vegetation	AFRICA-FINLAND	-2.44272
Vegetation	AFRICA-JAPAN	-29.6934
Vegetation	AFRICA-JAPAN	-25.7275
Vegetation	AFRICA-JAPAN	-0.0498803
Vegetation	AFRICA-JAPAN	-27.3736
Vegetation	AFRICA-JAPAN	-30.1633
Vegetation	AFRICA-JAPAN	14.4103
Vegetation	AFRICA-JAPAN	-14.1322
Vegetation	AFRICA-JAPAN	-10.1663
Vegetation	AFRICA-JAPAN	15.5113
Vegetation	AFRICA-JAPAN	-11.8124
Vegetation	AFRICA-JAPAN	-14.6021
Vegetation	AFRICA-JAPAN	29.9715
Vegetation	AFRICA-PORTUGAL	-7.07721
Vegetation	AFRICA-PORTUGAL	15.6804
Vegetation	AFRICA-PORTUGAL	5.92207
Vegetation	AFRICA-PORTUGAL	9.17468
Vegetation	AFRICA-PORTUGAL	-17.9445
Vegetation	AFRICA-PORTUGAL	4.81313
Vegetation	AFRICA-PORTUGAL	-4.94521
Vegetation	AFRICA-PORTUGAL	-1.6926
Vegetation	BERINGIA-MEXICO	-5.10116
Vegetation	BERINGIA-MEXICO	0.384145
Vegetation	BERINGIA-MEXICO	-15.4768
Vegetation	BERINGIA-MEXICO	-5.57971
Vegetation	BERINGIA-MEXICO	-13.517
Vegetation	BERINGIA-MEXICO	4.73864
Vegetation	BERINGIA-MEXICO	-7.22499
Vegetation	BERINGIA-MEXICO	-1.73968
Vegetation	BERINGIA-MEXICO	-17.6007
Vegetation	BERINGIA-MEXICO	-7.70353
Vegetation	BERINGIA-MEXICO	-15.6408
Vegetation	BERINGIA-MEXICO	2.61482
Vegetation	MEXICO-BRAZIL	-2.63158
Vegetation	MEXICO-BRAZIL	26.6423
Vegetation	MEXICO-BRAZIL	10
Vegetation	MEXICO-BRAZIL	8.90411
Vegetation	MEXICO-BRAZIL	-39.9332
Vegetation	MEXICO-BRAZIL	-10.6593
Vegetation	MEXICO-BRAZIL	-27.3016
Vegetation	MEXICO-BRAZIL	-28.3975
Vegetation	MEXICO-CHILE	-24.5683
Vegetation	MEXICO-CHILE	-21.4636
Vegetation	MEXICO-CHILE	-26.1638
Vegetation	MEXICO-CHILE	14.5314
Vegetation	MEXICO-CHILE	-12.5275
Vegetation	MEXICO-CHILE	-10.5994
Vegetation	MEXICO-CHILE	-7.49473
Vegetation	MEXICO-CHILE	-12.1949
Vegetation	MEXICO-CHILE	28.5003
Vegetation	MEXICO-CHILE	1.44144

## Sheet: Table1 & FigS5 & TableS2
Table 1: Distribution of environmental differences for each set of location pairs
Supplementary Figure 5: Evaluated trajectories between seven pairs of source-destination locations
Supplementary Table 2 : Length and median travel speed trajectories between seven pairs of source-destination locations
COLUMN	DESCRIPTION
Trajectory	sets of location pairs as described in Fig. 1
Trajectory ID	sets of location pairs as described in Fig. 1
Latitude	latitude (in degree) at the centre of the gridcell
Longitude	longitude (in degree) at the centre of the gridcell
Date	timing of arrival of the first anatomically modern humans at the centre of the gridcell
Length	distance in km between the centre of the gridcell and the centre of its preceeding gridcell along the trajectory
Speed	travel speed km yr-1 between the centre of the gridcell and the centre of its preceeding gridcell along the trajectory
FST	FST paiwise distances between the centre of the gridcell and the centre of its preceeding gridcell along the trajectory
Trajectory	Trajectory ID	Latitude	Longitude	Date	Length	Speed	FST		Trajectory	Trajectory ID	Latitude	Longitude	Date	Length	Speed	FST		Trajectory	Trajectory ID	Latitude	Longitude	Date	Length	Speed	FST		Trajectory	Trajectory ID	Latitude	Longitude	Date	Length	Speed	FST		Trajectory	Trajectory ID	Latitude	Longitude	Date	Length	Speed	FST		Trajectory	Trajectory ID	Latitude	Longitude	Date
Africa-Beringia	1	30.5	40.5	45885.5	0	0	67		Africa-Scandinavia	1	30.5	40.5	45885.5	0	0	67		Africa-Japan	1	30.5	40.5	45885.5	0	0	67		Africa-Portugal	1	30.5	40.5	45885.5	0	0	67		Beringia-Mexico	1	66.5	156.5	48921.3	0	0	91		Mexico-Brazil	1	10.5	-82.5	12726.3
Africa-Beringia	1	31.5	41.5	45726.9	111.195	35.8693	62		Africa-Scandinavia	1	31.5	39.5	46222.1	111.195	67.1873	67		Africa-Japan	1	31.5	41.5	45726.9	147.356	5.47445	62		Africa-Portugal	1	31.5	39.5	46222.1	81.981	1.50984	67		Beringia-Mexico	1	67.5	157.5	48735.2	226.417	1.27796	91		Mexico-Brazil	1	9.5	-81.5	12724.9
Africa-Beringia	1	32.5	42.5	45519.9	222.39	958.577	62		Africa-Scandinavia	1	32.5	39.5	46225.8	111.195	7.03498	100		Africa-Japan	1	32.5	42.5	45519.9	772.239	13.5343	62		Africa-Portugal	1	32.5	39.5	46225.8	81.981	12.0667	100		Beringia-Mexico	1	68.5	157.5	48744.1	111.195	12.4672	91		Mexico-Brazil	1	8.5	-80.5	14365.6
Africa-Beringia	1	33.5	43.5	45103.1	111.195	62.0854	62		Africa-Scandinavia	1	33.5	39.5	46238.8	333.585	100.176	100		Africa-Japan	1	33.5	43.5	45103.1	0	NaN	62		Africa-Portugal	1	33.5	39.5	46238.8	271.676	7.1443	100		Beringia-Mexico	1	69.5	157.5	48692.1	222.39	5.16585	91		Mexico-Brazil	1	7.5	-79.5	14496.6
Africa-Beringia	1	34.5	44.5	44591.3	333.585	51.8956	62		Africa-Scandinavia	1	34.5	38.5	46255	444.78	18.8227	100		Africa-Japan	1	34.5	44.5	44591.3	111.195	2.1964	62		Africa-Portugal	1	34.5	38.5	46255	83.2796	1.31348	100		Beringia-Mexico	1	70.5	157.5	48593.5	111.195	1.12752	91		Mexico-Brazil	1	6.5	-78.5	14566.5
Africa-Beringia	1	35.5	45.5	44371.6	243.897	3.90691	62		Africa-Scandinavia	1	34.5	37.5	46300.2	555.975	14.9955	100		Africa-Japan	1	35.5	45.5	44371.6	775.73	49.6467	62		Africa-Portugal	1	33.5	37.5	46260.1	139.306	2.14843	71		Beringia-Mexico	1	69.5	158.5	48542.2	117.515	2.29047	91		Mexico-Brazil	1	6.5	-77.5	14497.4
Africa-Beringia	1	36.5	46.5	44416.6	111.195	8.0975	5		Africa-Scandinavia	1	33.5	36.5	46400.6	667.17	801.886	71		Africa-Japan	1	36.5	46.5	44416.6	691.103	38.9925	5		Africa-Portugal	1	34.5	36.5	46423.7	84.5528	1.36051	71		Beringia-Mexico	1	69.5	159.5	48206	38.9409	0.115835	91		Mexico-Brazil	1	5.5	-76.5	14505.4
Africa-Beringia	1	37.5	47.5	44366.8	111.195	20.384	5		Africa-Scandinavia	1	34.5	36.5	46423.7	111.195	2.22546	71		Africa-Japan	1	37.5	47.5	44366.8	927.419	44.5318	5		Africa-Portugal	1	35.5	36.5	46502	84.5528	1.08318	71		Beringia-Mexico	1	68.5	159.5	48139.6	111.195	1.67326	91		Mexico-Brazil	1	4.5	-75.5	14540.5
Africa-Beringia	1	38.5	48.5	44300.6	218.487	75.2885	5		Africa-Scandinavia	1	35.5	36.5	46502	69.2199	1.86798	71		Africa-Japan	1	38.5	48.5	44300.6	492.693	61.4637	5		Africa-Portugal	1	36.5	35.5	46623.4	139.306	5.24634	106		Beringia-Mexico	1	67.5	159.5	48006	111.195	0.832734	91		Mexico-Brazil	1	3.5	-74.5	14579
Africa-Beringia	1	39.5	49.5	44559.5	111.195	4.15046	5		Africa-Scandinavia	1	36.5	36.5	46729.8	111.195	3.07058	100		Africa-Japan	1	39.5	49.5	44559.5	361.718	11.7701	5		Africa-Portugal	1	36.5	34.5	46780.1	138.535	1.55912	106		Beringia-Mexico	1	68.5	160.5	47605.5	118.737	0.296475	91		Mexico-Brazil	1	2.5	-73.5	14656.5
Africa-Beringia	1	40.5	50.5	44354.7	55.6793	2.68321	7		Africa-Scandinavia	1	37.5	35.5	47204	111.195	2.06172	106		Africa-Japan	1	40.5	50.5	44354.7	72.2148	5.27423	7		Africa-Portugal	1	37.5	33.5	47610.1	237.467	3.73587	106		Beringia-Mexico	1	67.5	160.5	47442.3	111.195	0.681016	91		Mexico-Brazil	1	1.5	-72.5	14733.1
Africa-Beringia	1	41.5	50.5	44802.2	1784.9	17.2584	7		Africa-Scandinavia	1	37.5	34.5	47427.9	1111.95	27.7869	106		Africa-Japan	1	40.5	51.5	44109.7	111.195	43.1657	7		Africa-Portugal	1	38.5	33.5	49451	763.058	97.0318	106		Beringia-Mexico	1	67.5	161.5	46745	42.552	0.0610301	91		Mexico-Brazil	1	0.5	-71.5	14792.8
Africa-Beringia	1	40.5	49.5	45045.4	1269.26	63.1097	5		Africa-Scandinavia	1	38.5	33.5	49451	1223.14	34.1498	106		Africa-Japan	1	39.5	51.5	43647.5	1178.11	179.836	7		Africa-Portugal	1	39.5	32.5	52148.8	83.2796	7.73255	106		Beringia-Mexico	1	68.5	162.5	46117.5	118.737	0.1892	91		Mexico-Brazil	1	-0.5	-70.5	14779.2
Africa-Beringia	1	40.5	48.5	45242.8	347.389	144.625	5		Africa-Scandinavia	1	38.5	32.5	50389.4	64.5707	1.65468	106		Africa-Japan	1	38.5	51.5	43342.7	1164.61	34.0519	7		Africa-Portugal	1	39.5	31.5	52753.8	996.971	20.138	106		Beringia-Mexico	1	67.5	162.5	45922.2	111.195	0.569392	91		Mexico-Brazil	1	-1.5	-69.5	14809.3
Africa-Beringia	1	41.5	48.5	45685.6	115.846	12.8904	5		Africa-Scandinavia	1	39.5	32.5	52148.8	1342.31	89.0243	106		Africa-Japan	1	39.5	50.5	43881.3	69.2199	137.888	7		Africa-Portugal	1	40.5	30.5	54289	373.399	3.03303	106		Beringia-Mexico	1	67.5	163.5	44981.4	42.552	0.0452306	91		Mexico-Brazil	1	-2.5	-68.5	14797.8
Africa-Beringia	1	40.5	47.5	46196.1	224.613	35.6529	5		Africa-Scandinavia	1	40.5	32.5	53469.5	1447.33	30.9584	106		Africa-Japan	1	38.5	50.5	43549.3	359.77	29.5718	7		Africa-Portugal	1	41.5	30.5	54934.2	140.069	22.6979	106		Beringia-Mexico	1	68.5	164.5	44157.6	118.737	0.144144	91		Mexico-Brazil	1	-3.5	-67.5	14714.3
Africa-Beringia	1	40.5	46.5	46498.2	1492.24	823.076	5		Africa-Scandinavia	1	40.5	31.5	53836.2	111.195	0.871864	106		Africa-Japan	1	37.5	51.5	43203.3	939.038	31.1476	7		Africa-Portugal	1	41.5	29.5	54945	111.195	0.59079	106		Beringia-Mexico	1	67.5	164.5	43930.5	111.195	0.489447	91		Mexico-Brazil	1	-2.5	-67.5	14673
Africa-Beringia	1	40.5	45.5	46680.3	1508.59	1734.01	5		Africa-Scandinavia	1	41.5	30.5	54934.2	61.3721	0.716344	106		Africa-Japan	1	36.5	52.5	43184.5	271.556	52.2324	7		Africa-Portugal	1	42.5	28.5	55438.3	474.902	2.30017	88		Beringia-Mexico	1	67.5	165.5	42778.8	42.552	0.0369479	91		Mexico-Brazil	1	-1.5	-66.5	14478.8
Africa-Beringia	1	41.5	46.5	46892	345.918	13.7068	5		Africa-Scandinavia	1	41.5	29.5	54945	126.614	1.83302	106		Africa-Japan	1	36.5	53.5	43134.3	76.541	25.0134	7		Africa-Portugal	1	42.5	27.5	55445.1	1123.45	15.6498	88		Beringia-Mexico	1	68.5	166.5	41809.9	118.737	0.122545	91		Mexico-Brazil	1	-2.5	-65.5	14346.3
Africa-Beringia	1	42.5	46.5	47159.2	111.195	32.8299	45		Africa-Scandinavia	1	42.5	28.5	55438.3	1779.12	10.8298	88		Africa-Japan	1	37.5	54.5	43650.2	408.486	11.9273	7		Africa-Portugal	1	42.5	26.5	55499.4	1228.93	1.74504	88		Beringia-Mexico	1	67.5	166.5	41538.1	111.195	0.409188	91		Mexico-Brazil	1	-2.5	-64.5	13921.4
Africa-Beringia	1	42.5	45.5	47313.3	111.195	9.92015	45		Africa-Scandinavia	1	43.5	29.5	55528.2	83.2796	7.73255	88		Africa-Japan	1	38.5	55.5	43822	111.195	3.25179	7		Africa-Portugal	1	41.5	25.5	55400.3	111.195	3.3146	47		Beringia-Mexico	1	67.5	167.5	40221.9	42.552	0.0323304	91		Mexico-Brazil	1	-2.5	-63.5	13258.4
Africa-Beringia	1	43.5	46.5	47315.3	114.855	162.454	45		Africa-Scandinavia	1	44.5	30.5	55746.2	1891.61	251.21	108		Africa-Japan	1	39.5	56.5	44460.7	1630.71	148.869	7		Africa-Portugal	1	41.5	24.5	55336.9	1323.74	1.66005	47		Beringia-Mexico	1	68.5	168.5	39166.4	118.737	0.112484	91		Mexico-Brazil	1	-3.5	-63.5	13260.6
Africa-Beringia	1	43.5	47.5	47324.2	27.8407	4.52767	45		Africa-Scandinavia	1	45.5	30.5	55806.9	58.0987	0.33762	108		Africa-Japan	1	38.5	57.5	44862.5	1223.71	194.672	7		Africa-Portugal	1	40.5	23.5	55272	85.8003	0.141831	47		Beringia-Mexico	1	67.5	168.5	38844.1	111.195	0.345076	91		Mexico-Brazil	1	-4.5	-63.5	13257.7
Africa-Beringia	1	44.5	46.5	47347.1	111.195	422.794	45		Africa-Scandinavia	1	46.5	30.5	55827.7	58.0987	0.221764	108		Africa-Japan	1	39.5	57.5	45333.8	401.82	514.494	7		Africa-Portugal	1	40.5	22.5	55209.9	1541.01	43.3683	47		Beringia-Mexico	1	67.5	169.5	37417.7	42.552	0.0298301	91		Mexico-Brazil	1	-3.5	-62.5	13067
Africa-Beringia	1	45.5	47.5	47364.6	632.926	132.633	45		Africa-Scandinavia	1	47.5	30.5	55826.1	111.195	0.387791	108		Africa-Japan	1	39.5	58.5	45949.5	76.541	5.71543	7		Africa-Portugal	1	40.5	21.5	55131.8	77.9371	0.035475	47		Beringia-Mexico	1	68.5	170.5	36328.7	118.737	0.109036	91		Mexico-Brazil	1	-4.5	-61.5	13101.6
Africa-Beringia	1	45.5	46.5	47247.3	647.883	58.0437	45		Africa-Scandinavia	1	48.5	30.5	55810.3	124.316	3.20411	108		Africa-Japan	1	40.5	58.5	46189.6	1008.19	253.123	7		Africa-Portugal	1	39.5	20.5	54761.6	1746.48	3.75315	47		Beringia-Mexico	1	67.5	170.5	35956.2	111.195	0.298555	91		Mexico-Brazil	1	-3.5	-60.5	13073.2
Africa-Beringia	1	46.5	46.5	47009.4	1688.75	68.8051	45		Africa-Scandinavia	1	49.5	30.5	55783.3	54.7545	0.183612	108		Africa-Japan	1	41.5	58.5	46364.4	1342.4	204.353	7		Africa-Portugal	1	39.5	19.5	54567.2	111.195	0.0604025	47		Beringia-Mexico	1	67.5	171.5	34475.4	42.552	0.0287358	91		Mexico-Brazil	1	-4.5	-59.5	13093.1
Africa-Beringia	1	47.5	47.5	46838.9	887.533	15.8982	45		Africa-Scandinavia	1	50.5	30.5	55745.4	2223.9	68.0258	108		Africa-Japan	1	42.5	58.5	46510.5	136.183	51.351	7		Africa-Portugal	1	40.5	19.5	54755.4	1994.08	22.7924	47		Beringia-Mexico	1	68.5	172.5	33406.5	118.737	0.111082	91		Mexico-Brazil	1	-3.5	-58.5	13079
Africa-Beringia	1	47.5	46.5	46622.1	895.127	104.351	45		Africa-Scandinavia	1	51.5	30.5	55695.4	2335.09	6.73297	9		Africa-Japan	1	41.5	59.5	46533.1	111.195	14.2796	7		Africa-Portugal	1	40.5	20.5	54952.9	134.59	0.730821	47		Beringia-Mexico	1	68.5	173.5	31948.6	40.7526	0.027952	91		Mexico-Brazil	1	-2.5	-59.5	13092.8
Africa-Beringia	1	48.5	46.5	46096	955.598	51.3155	45		Africa-Scandinavia	1	51.5	29.5	55658.4	122.836	181.441	9		Africa-Japan	1	42.5	59.5	46589.7	1542.57	280.161	7		Africa-Portugal	1	41.5	20.5	55105.3	188.053	0.601933	47		Beringia-Mexico	1	67.5	173.5	31513.1	111.195	0.255328	91		Mexico-Brazil	1	-1.5	-59.5	13093
Africa-Beringia	1	49.5	47.5	45855	296.245	25.7403	45		Africa-Scandinavia	1	52.5	29.5	55622.2	2449.92	127.394	9		Africa-Japan	1	43.5	60.5	46555.9	4214.15	503.905	7		Africa-Portugal	1	42.5	19.5	55016.4	229.611	8.8183	47		Beringia-Mexico	1	67.5	174.5	30057.6	2583.25	3.66296	91		Mexico-Brazil	1	-2.5	-59.5	13092.8
Africa-Beringia	1	49.5	46.5	45526.2	151.593	14.6864	45		Africa-Scandinavia	1	53.5	29.5	55568.2	2560.85	7.92772	9		Africa-Japan	1	42.5	61.5	47132.4	143.025	87.2106	7		Africa-Portugal	1	42.5	18.5	54884.7	111.195	3.47137	47		Beringia-Mexico	1	68.5	175.5	29106.6	58.0987	0.734914	91		Mexico-Brazil	1	-3.5	-59.5	13092.9
Africa-Beringia	1	50.5	47.5	45366.6	736.517	99.7855	45		Africa-Scandinavia	1	54.5	29.5	55492.4	111.195	0.325328	9		Africa-Japan	1	43.5	61.5	47166.6	4054.73	1547.02	21		Africa-Portugal	1	43.5	17.5	54360.8	111.195	2.77384	50		Beringia-Mexico	1	67.5	175.5	28636.8	116.194	21.5414	91		Mexico-Brazil	1	-4.5	-58.5	13083
Africa-Beringia	1	51.5	47.5	44981.3	1272.38	38.4229	45		Africa-Scandinavia	1	54.5	30.5	55453.4	111.195	0.302821	9		Africa-Japan	1	44.5	61.5	47209.2	1848.39	661.555	21		Africa-Portugal	1	43.5	16.5	53551.2	2205.07	14.925	64		Beringia-Mexico	1	66.5	175.5	28159.5	58.0987	0.263203	91		Mexico-Brazil	1	-3.5	-57.5	13115.6
Africa-Beringia	1	51.5	48.5	44540.2	665.453	50.7127	45		Africa-Scandinavia	1	55.5	29.5	55391.6	2893.9	10.0265	9		Africa-Japan	1	45.5	61.5	47286.2	5034.09	41263	21		Africa-Portugal	1	44.5	16.5	53584.7	2256.79	14.4482	50		Beringia-Mexico	1	66.5	176.5	26782.5	232.362	9.73368	91		Mexico-Brazil	1	-3.5	-56.5	13114
Africa-Beringia	1	52.5	49.5	44702	875.977	33.5919	45		Africa-Scandinavia	1	56.5	29.5	55264	3004.89	20.6216	9		Africa-Japan	1	46.5	61.5	47368.6	111.195	10.1354	21		Africa-Portugal	1	45.5	15.5	52113.3	2335.93	4625.61	50		Beringia-Mexico	1	67.5	177.5	25964.4	290.429	0.957024	91		Mexico-Brazil	1	-4.5	-55.5	13094.6
Africa-Beringia	1	53.5	50.5	45055.9	340.184	48.6115	45		Africa-Scandinavia	1	56.5	30.5	55178.3	111.195	0.18582	9		Africa-Japan	1	47.5	62.5	46797.9	3933.93	5819.43	21		Africa-Portugal	1	45.5	14.5	49916.3	143.025	1.17801	50		Beringia-Mexico	1	66.5	177.5	25473.3	2413.08	20.499	91		Mexico-Brazil	1	-3.5	-54.5	13131.7
Africa-Beringia	1	54.5	51.5	45061.8	991.638	206.29	45		Africa-Scandinavia	1	57.5	29.5	55109.3	3227.05	3.17836	42		Africa-Japan	1	46.5	63.5	47204	3856.96	254.669	21		Africa-Portugal	1	46.5	13.5	47026	2547.04	34.9647	50		Beringia-Mexico	1	67.5	178.5	24756.1	2370.58	8.09599	91		Mexico-Brazil	1	-4.5	-53.5	13092.1
Africa-Beringia	1	55.5	52.5	45061.2	1062.09	327.603	21		Africa-Scandinavia	1	58.5	29.5	54926.7	87.0216	0.0927351	42		Africa-Japan	1	46.5	64.5	47200.9	111.195	5.39362	21		Africa-Portugal	1	46.5	12.5	47522.6	2602.61	476.668	64		Beringia-Mexico	1	66.5	178.5	24267.3	58.0987	0.121788	91		Mexico-Brazil	1	-3.5	-52.5	13138.3
Africa-Beringia	1	56.5	53.5	45100.9	500.95	118.009	21		Africa-Scandinavia	1	58.5	30.5	54754.6	141.568	0.0699775	42		Africa-Japan	1	45.5	64.5	47115.2	477.581	23.1588	21		Africa-Portugal	1	47.5	11.5	47338.4	144.436	0.882645	46		Beringia-Mexico	1	65.5	178.5	23829.3	2298.54	12.6891	91		Mexico-Brazil	1	-2.5	-52.5	13133.3
Africa-Beringia	1	57.5	53.5	45073.8	742.419	4218.29	42		Africa-Scandinavia	1	58.5	31.5	54492.6	88.2165	0.393991	42		Africa-Japan	1	45.5	63.5	47090.5	111.195	97.9691	21		Africa-Portugal	1	46.5	10.5	47000	144.436	28.7149	46		Beringia-Mexico	1	64.5	179.5	22370.5	2258.24	6.42101	91		Mexico-Brazil	1	-2.5	-51.5	13074.1
Africa-Beringia	1	58.5	53.5	45054.9	962.898	164.654	42		Africa-Scandinavia	1	59.5	31.5	54205.9	142.302	0.300087	42		Africa-Japan	1	44.5	64.5	47087.8	476.695	113.283	21		Africa-Portugal	1	45.5	10.5	46968	144.436	8.91415	64		Beringia-Mexico	1	65.5	-179.5	19944.8	2243.38	18.9884	18		Mexico-Brazil	1	-1.5	-50.5	13080
Africa-Beringia	1	59.5	54.5	44795.2	491.457	565.544	42		Africa-Scandinavia	1	60.5	30.5	54167.1	111.195	0.488067	42		Africa-Japan	1	43.5	64.5	47080	374.539	277.436	21		Africa-Portugal	1	44.5	10.5	46927.9	111.195	8.50179	64		Beringia-Mexico	1	64.5	-178.5	19301.3	2660.17	7.95761	18		Mexico-Brazil	1	-2.5	-50.5	13085.5
Africa-Beringia	1	59.5	55.5	44655.8	1529.87	377.001	42		Africa-Scandinavia	1	60.5	31.5	53868.9	111.195	1.42001	42		Africa-Japan	1	42.5	64.5	47059.1	3933.93	616.604	21		Africa-Portugal	1	43.5	9.5	46623.9	111.195	30.7253	64		Beringia-Mexico	1	63.5	-177.5	18597.3	541.41	4.13495	18		Mexico-Brazil	1	-3.5	-50.5	13092.2
Africa-Beringia	1	60.5	56.5	44606.2	933.661	476.844	42		Africa-Scandinavia	1	61.5	31.5	53489.4	111.195	4.81322	42		Africa-Japan	1	41.5	65.5	47401.9	3919.48	1043.53	21		Africa-Portugal	1	43.5	8.5	46429.2	3096.86	55.8163	64		Beringia-Mexico	1	62.5	-176.5	17829.5	2189.52	182.811	18		Mexico-Brazil	1	-4.5	-49.5	13091.9
Africa-Beringia	1	59.5	57.5	44745.8	40.7526	2.26278	21		Africa-Scandinavia	1	62.5	30.5	53488.7	144.436	1.43818	42		Africa-Japan	1	42.5	65.5	47452.5	4984.85	71.2977	21		Africa-Portugal	1	43.5	7.5	46166.7	80.6575	0.359502	64		Beringia-Mexico	1	61.5	-175.5	16995.6	2145.36	3.4497	18		Mexico-Brazil	1	-3.5	-48.5	13143.8
Africa-Beringia	1	60.5	58.5	44807.7	228.076	16.3766	21		Africa-Scandinavia	1	63.5	30.5	53146.4	91.6383	2.03018	42		Africa-Japan	1	42.5	65.5	47452.5	5189.16	3352.17	21		Africa-Portugal	1	43.5	6.5	45942.3	3316.78	58.4321	43		Beringia-Mexico	1	61.5	-174.5	17218.6	58.0987	0.0843011	18		Mexico-Brazil	1	-3.5	-47.5	13145.7
Africa-Beringia	1	59.5	59.5	44836	981.999	532.827	21		Africa-Scandinavia	1	64.5	30.5	52804.6	144.436	8.91415	42		Africa-Japan	1	43.5	66.5	46904.2	111.195	157.277	21		Africa-Portugal	1	42.5	5.5	45658.3	3370.89	14.8376	65		Beringia-Mexico	1	60.5	-173.5	16281.7	2057.29	31.1649	18		Mexico-Brazil	1	-2.5	-46.5	13146.6
Africa-Beringia	1	60.5	59.5	44887.1	370.792	49.4521	21		Africa-Scandinavia	1	65.5	30.5	52437.4	111.195	8.50179	42		Africa-Japan	1	44.5	66.5	46900	222.39	256.505	21		Africa-Portugal	1	41.5	5.5	45585	111.195	1.51545	65		Beringia-Mexico	1	59.5	-172.5	15278.3	2648.63	13.4983	18		Mexico-Brazil	1	-2.5	-45.5	13155.7
Africa-Beringia	1	61.5	59.5	44921.7	1569.48	701.915	42		Africa-Scandinavia	1	66.5	30.5	52003.1	111.195	30.7253	42		Africa-Japan	1	45.5	67.5	46898.3	5105.81	4667.1	21		Africa-Portugal	1	41.5	4.5	45383	83.2796	0.412369	65		Beringia-Mexico	1	58.5	-171.5	14217.7	61.3721	0.135353	18		Mexico-Brazil	1	-3.5	-45.5	13180.5
Africa-Beringia	1	62.5	59.5	44919.7	863.349	557.359	42		Africa-Scandinavia	1	67.5	30.5	51404.7	146.452	0.435086	42		Africa-Japan	1	46.5	68.5	47101	5267.72	3361.66	21		Africa-Portugal	1	41.5	3.5	45271	83.2796	0.743389	43		Beringia-Mexico	1	57.5	-170.5	13115.3	749.457	19.8969	18		Mexico-Brazil	1	-2.5	-44.5	13198.5
Africa-Beringia	1	63.5	60.5	44914.9	957.686	170.68	42		Africa-Scandinavia	2	30.5	40.5	45885.5	0	0	67		Africa-Japan	1	46.5	69.5	47114.4	5166.89	38558.9	21		Africa-Portugal	1	41.5	2.5	45096.5	83.2796	0.477222	43		Beringia-Mexico	1	56.5	-169.5	11992.8	1991.78	15.2316	18		Mexico-Brazil	1	-2.5	-43.5	13202.6
Africa-Beringia	1	64.5	60.5	44778.5	111.195	9.41452	42		Africa-Scandinavia	2	31.5	40.5	45896.4	126.614	1.83302	62		Africa-Japan	1	47.5	70.5	47386.3	5225.48	715.819	21		Africa-Portugal	1	40.5	1.5	44972	139.306	1.11882	97		Beringia-Mexico	1	56.5	-168.5	12013.1	2696.79	5.58893	18		Mexico-Brazil	1	-3.5	-42.5	13191.4
Africa-Beringia	1	65.5	60.5	44564.3	573.163	228.17	42		Africa-Scandinavia	2	32.5	41.5	45743.3	253.989	11.717	62		Africa-Japan	1	48.5	70.5	47509.6	111.195	8.60375	21		Africa-Portugal	1	39.5	2.5	44934.6	140.069	3.74707	97		Beringia-Mexico	1	56.5	-167.5	12023.7	2692.96	312.989	18		Mexico-Brazil	1	-3.5	-41.5	13187.1
Africa-Beringia	1	66.5	61.5	44727.5	301.445	2355.04	42		Africa-Scandinavia	2	32.5	42.5	45519.9	128.184	1.80067	62		Africa-Japan	1	49.5	71.5	47239.3	4401.08	274.776	21		Africa-Portugal	1	39.5	1.5	44884.5	85.8003	1.71457	97		Beringia-Mexico	1	56.5	-166.5	12026.6	1926.07	9.3015	18		Mexico-Brazil	2	10.5	-82.5	12726.3
Africa-Beringia	1	65.5	62.5	44729.5	1696.82	396.731	42		Africa-Scandinavia	2	33.5	42.5	45544.4	464.877	23.6784	62		Africa-Japan	1	48.5	72.5	47536.5	111.195	2.22048	21		Africa-Portugal	1	39.5	0.5	44818.6	85.8003	1.30071	97		Beringia-Mexico	1	56.5	-165.5	12025.9	1909.28	3.74338	18		Mexico-Brazil	2	11.5	-81.5	12730.3
Africa-Beringia	1	66.5	62.5	44507.6	1361.05	369.248	42		Africa-Scandinavia	2	34.5	42.5	45587.9	340.527	7.81403	62		Africa-Japan	1	48.5	73.5	47347.7	3950	3045.49	21		Africa-Portugal	1	38.5	-0.5	44744.2	140.823	1.89217	97		Beringia-Mexico	1	56.5	-164.5	12027.5	2696.79	19.9122	18		Mexico-Brazil	2	11.5	-80.5	13807.9
Africa-Beringia	1	67.5	63.5	44607.8	263.539	585.643	42		Africa-Scandinavia	2	35.5	42.5	45672.5	608.813	22.9706	62		Africa-Japan	1	49.5	74.5	47309	111.195	155.3	21		Africa-Portugal	1	37.5	-1.5	44568.1	141.568	0.804061	97		Beringia-Mexico	1	55.5	-164.5	10884.3	978.896	3.60983	18		Mexico-Brazil	2	10.5	-80.5	13963.5
Africa-Beringia	1	68.5	64.5	45000.4	388.979	256.583	89		Africa-Scandinavia	2	36.5	43.5	45412.5	840.595	74.9996	62		Africa-Japan	1	49.5	75.5	47295.3	5295.34	440.325	21		Africa-Portugal	1	36.5	-2.5	44328.5	142.302	0.593821	97		Beringia-Mexico	1	55.5	-165.5	10876	1839.43	22.3568	18		Mexico-Brazil	2	9.5	-80.5	14159.5
Africa-Beringia	1	67.5	65.5	45017.5	1154.17	341.167	89		Africa-Scandinavia	2	36.5	42.5	45843	233.36	4.79366	100		Africa-Japan	1	50.5	75.5	47292.7	1661.09	108.767	21		Africa-Portugal	1	36.5	-3.5	44297.7	178.766	42.7671	97		Beringia-Mexico	1	54.5	-165.5	9800.11	111.195	0.253913	18		Mexico-Brazil	2	8.5	-80.5	14365.6
Africa-Beringia	1	68.5	66.5	45060.4	123.511	43.1103	89		Africa-Scandinavia	2	35.5	41.5	45947	340.836	6.67769	100		Africa-Japan	1	51.5	74.5	47252	58.0987	5.62808	21		Africa-Portugal	1	36.5	-4.5	44324.3	89.3844	3.35779	97		Beringia-Mexico	1	54.5	-164.5	9819.25	2739.53	9.17091	18		Mexico-Brazil	2	7.5	-79.5	14496.6
Africa-Beringia	1	69.5	67.5	45335.5	2096.97	351.251	89		Africa-Scandinavia	2	36.5	41.5	46177.1	712.838	11.6566	100		Africa-Japan	1	51.5	75.5	47251.5	3407.9	98.6281	21		Africa-Portugal	1	36.5	-5.5	44198.2	178.766	1.79717	87		Beringia-Mexico	1	53.5	-163.5	8883.25	1094.63	5.61633	18		Mexico-Brazil	2	6.5	-78.5	14566.5
Africa-Beringia	1	70.5	68.5	45639.6	378.212	79.5733	89		Africa-Scandinavia	2	37.5	42.5	46169.4	125.073	3.17799	5		Africa-Japan	1	52.5	76.5	47339.7	199.184	12.3288	21		Africa-Portugal	1	36.5	-6.5	44123.4	89.3844	1.19565	87		Beringia-Mexico	1	53.5	-162.5	8979.95	1705.43	1.76681	18		Mexico-Brazil	2	6.5	-77.5	14497.4
Africa-Beringia	1	71.5	68.5	45556.7	1065.16	423.691	89		Africa-Scandinavia	2	38.5	43.5	46234.3	1304.19	5.71406	5		Africa-Japan	1	52.5	77.5	47121.5	1416.41	219.632	32		Africa-Portugal	1	36.5	-7.5	44040	89.3844	1.07146	87		Beringia-Mexico	1	54.5	-163.5	9861.7	1658.23	11.1804	18		Mexico-Brazil	2	5.5	-76.5	14505.4
Africa-Beringia	1	71.5	69.5	45150.5	263.271	48.7629	89		Africa-Scandinavia	2	38.5	42.5	46695.4	1406.92	110.14	5		Africa-Japan	1	53.5	77.5	47097.1	135.388	18.5311	32		Africa-Portugal	2	30.5	40.5	45885.5	0	0	67		Beringia-Mexico	1	54.5	-162.5	9939.34	1210.67	32.4915	18		Mexico-Brazil	2	4.5	-75.5	14540.5
Africa-Beringia	1	72.5	70.5	45613.7	491.173	11.6968	89		Africa-Scandinavia	2	39.5	42.5	47279.4	123.57	0.769768	5		Africa-Japan	1	54.5	77.5	47074.5	1486.43	80.4909	32		Africa-Portugal	2	31.5	40.5	45896.4	138.437	2.12004	62		Beringia-Mexico	1	55.5	-162.5	10968.1	127.396	0.135319	18		Mexico-Brazil	2	3.5	-74.5	14579
Africa-Beringia	1	73.5	70.5	45458.6	117.515	11.6144	89		Africa-Scandinavia	2	40.5	43.5	47318.7	53.0571	0.479132	5		Africa-Japan	1	55.5	77.5	47047.4	111.195	7.56634	32		Africa-Portugal	2	32.5	40.5	45911.2	131.379	8.19222	100		Beringia-Mexico	1	56.5	-163.5	12040.5	1251.06	5.56961	18		Mexico-Brazil	2	2.5	-73.5	14656.5
Africa-Beringia	1	72.5	71.5	45302.2	1028.39	36.1639	89		Africa-Scandinavia	2	41.5	43.5	47709.4	123.57	3.4436	45		Africa-Japan	1	56.5	78.5	47061.9	1514.68	66.416	32		Africa-Portugal	2	33.5	40.5	45936.8	282.88	5.57873	100		Beringia-Mexico	1	56.5	-162.5	12077.7	125.839	0.26568	18		Mexico-Brazil	2	1.5	-72.5	14733.1
Africa-Beringia	1	72.5	72.5	45199.5	227.476	95.6185	89		Africa-Scandinavia	2	42.5	43.5	47963.5	1514.16	30.4135	45		Africa-Japan	1	55.5	79.5	46977.9	257.002	24.9637	32		Africa-Portugal	2	34.5	40.5	45989.8	442.89	51.3377	100		Beringia-Mexico	1	56.5	-161.5	12156.2	1710.2	2.84846	18		Mexico-Brazil	2	0.5	-71.5	14792.8
Africa-Beringia	1	73.5	73.5	45648.2	121.406	75.3141	89		Africa-Scandinavia	2	43.5	43.5	48076	1496.27	6.02314	45		Africa-Japan	1	56.5	80.5	46862.1	3773.7	72.6858	32		Africa-Portugal	2	35.5	40.5	46109.6	111.195	56.8191	100		Beringia-Mexico	1	56.5	-160.5	12297.7	120.714	0.187603	18		Mexico-Brazil	2	-0.5	-70.5	14779.2
Africa-Beringia	1	72.5	73.5	45853.5	560.929	286.627	89		Africa-Scandinavia	2	42.5	42.5	48402.6	111.195	0.292998	45		Africa-Japan	1	57.5	80.5	46812	4972.59	711.08	90		Africa-Portugal	2	36.5	40.5	46398.7	222.39	300.121	100		Beringia-Mexico	1	56.5	-159.5	12528.4	2747.06	317.469	18		Mexico-Brazil	2	-1.5	-69.5	14809.3
Africa-Beringia	1	71.5	73.5	46025.8	111.195	9.19726	89		Africa-Scandinavia	2	42.5	41.5	49390.7	122.836	181.441	45		Africa-Japan	1	58.5	79.5	46782.7	1520.64	138.897	90		Africa-Portugal	2	37.5	40.5	47059.5	132.182	29.4393	100		Beringia-Mexico	1	56.5	-158.5	12872.3	1213.03	4.13441	18		Mexico-Brazil	2	-2.5	-68.5	14797.8
Africa-Beringia	1	70.5	74.5	45937.8	338.334	98.7547	89		Africa-Scandinavia	2	43.5	41.5	49532.5	1849.27	27.6626	45		Africa-Japan	1	58.5	80.5	46772.4	3355.35	212.096	90		Africa-Portugal	2	38.5	40.5	48147.4	234.272	119.465	5		Beringia-Mexico	1	56.5	-157.5	13346.6	1625.65	4.04474	18		Mexico-Brazil	2	-3.5	-67.5	14714.3
Africa-Beringia	1	71.5	75.5	46346.8	908.873	127.92	89		Africa-Scandinavia	2	44.5	41.5	49546.7	1954.4	7.09644	45		Africa-Japan	1	58.5	81.5	46385.5	4661.96	313.135	90		Africa-Portugal	2	39.5	40.5	49324.3	620.55	113.716	45		Beringia-Mexico	1	56.5	-156.5	13989	2745.55	4.40351	18		Mexico-Brazil	2	-4.5	-66.5	14554.2
Africa-Beringia	1	71.5	76.5	46724.5	691.461	176.213	89		Africa-Scandinavia	2	45.5	40.5	51351.5	111.195	0.325328	45		Africa-Japan	1	57.5	82.5	46330.7	111.195	49.908	90		Africa-Portugal	2	40.5	40.5	50249.9	842.474	22769.6	45		Beringia-Mexico	1	56.5	-155.5	14804.8	1335.72	20.9863	18		Mexico-Brazil	2	-5.5	-65.5	14302.3
Africa-Beringia	1	70.5	77.5	46539.9	555.786	90.313	89		Africa-Scandinavia	2	45.5	39.5	52747	2184.24	37.8708	45		Africa-Japan	1	58.5	82.5	46278.5	1051.83	744.924	90		Africa-Portugal	2	41.5	40.5	50888.8	135.388	16.6796	45		Beringia-Mexico	1	56.5	-154.5	15764	1497.89	18.5617	18		Mexico-Brazil	2	-6.5	-64.5	13825.1
Africa-Beringia	1	69.5	78.5	46226.7	1162.83	124.727	89		Africa-Scandinavia	2	46.5	38.5	53421.8	2289.63	7.39733	108		Africa-Japan	1	59.5	82.5	46243.3	3839.06	884.78	90		Africa-Portugal	2	42.5	40.5	51266.4	533.384	258.047	45		Beringia-Mexico	1	56.5	-153.5	16816.8	2714.41	17.8929	18		Mexico-Brazil	2	-7.5	-64.5	13717.9
Africa-Beringia	1	70.5	79.5	46247.4	225.458	23.5761	89		Africa-Scandinavia	2	47.5	37.5	54117.3	120.037	3.4744	108		Africa-Japan	1	58.5	83.5	46244.6	4016.09	598.702	90		Africa-Portugal	2	43.5	40.5	51441.9	304.219	18.5116	45		Beringia-Mexico	1	56.5	-152.5	17910.2	2608.19	5.67941	18		Mexico-Brazil	2	-8.5	-63.5	13099.9
Africa-Beringia	1	70.5	80.5	46297	1268.35	263.69	89		Africa-Scandinavia	2	48.5	36.5	54487	111.195	0.194597	108		Africa-Japan	1	57.5	84.5	46030.8	2178.18	237.145	90		Africa-Portugal	2	44.5	40.5	51462.5	130.576	0.939389	45		Beringia-Mexico	1	56.5	-151.5	18999.3	53.0571	0.238008	18		Mexico-Brazil	2	-8.5	-62.5	12997.1
Africa-Beringia	1	71.5	80.5	46093.2	1682.69	763.126	89		Africa-Scandinavia	2	49.5	35.5	54866.8	42.552	0.0997036	108		Africa-Japan	1	56.5	85.5	45699.9	6198.63	921.318	90		Africa-Portugal	2	45.5	40.5	51351.5	847.045	25.4881	45		Beringia-Mexico	1	57.5	-151.5	20545.2	1368.53	7.65342	18		Mexico-Brazil	2	-9.5	-61.5	12989.9
Africa-Beringia	1	71.5	81.5	45953.2	4272.76	1255.96	89		Africa-Scandinavia	2	50.5	34.5	54996.8	2514.68	47.3103	108		Africa-Japan	1	56.5	86.5	45632.4	6277.18	1444.69	90		Africa-Portugal	2	46.5	40.5	51117.9	111.195	32.618	45		Beringia-Mexico	1	58.5	-152.5	21018.8	1420.48	3.1132	18		Mexico-Brazil	2	-10.5	-60.5	12944.4
Africa-Beringia	1	72.5	81.5	45776.5	4303.66	3328.43	89		Africa-Scandinavia	2	51.5	34.5	54915.5	136.183	0.0754546	108		Africa-Japan	1	55.5	87.5	45486.4	1317.62	364.085	90		Africa-Portugal	2	47.5	40.5	50764	222.39	612.644	45		Beringia-Mexico	1	58.5	-151.5	22222.1	2618.23	33.2064	18		Mexico-Brazil	2	-11.5	-59.5	12937.6
Africa-Beringia	1	73.5	82.5	46207.7	1933.41	262.977	89		Africa-Scandinavia	2	52.5	34.5	54815.8	111.195	7.8378	9		Africa-Japan	1	54.5	88.5	45407.4	111.195	14.9435	90		Africa-Portugal	2	48.5	40.5	50292.5	111.195	11.3522	108		Beringia-Mexico	1	58.5	-150.5	23335.7	1184.84	2.28873	18		Mexico-Brazil	2	-12.5	-58.5	12885.7
Africa-Beringia	1	72.5	83.5	45818.1	1896.46	723.288	89		Africa-Scandinavia	2	53.5	33.5	54953.2	111.195	0.784272	9		Africa-Japan	1	54.5	89.5	45125.7	1570.85	77.2828	90		Africa-Portugal	2	49.5	40.5	49709.1	72.2148	1.3322	108		Beringia-Mexico	1	58.5	-149.5	24349.5	1541.96	3.86075	18		Mexico-Brazil	2	-13.5	-57.5	12855.3
Africa-Beringia	1	71.5	84.5	45797.6	4449.82	715.635	89		Africa-Scandinavia	2	54.5	32.5	55016.4	81.981	0.0829662	9		Africa-Japan	1	53.5	90.5	45033.5	111.195	547.758	90		Africa-Portugal	2	50.5	40.5	49017.9	876.275	9.7827	108		Beringia-Mexico	1	58.5	-148.5	25266.2	2617.89	30.3239	18		Mexico-Brazil	2	-14.5	-56.5	12849.2
Africa-Beringia	1	72.5	85.5	45892.2	136.973	6.00047	89		Africa-Scandinavia	2	55.5	31.5	55087.6	137.757	0.421709	9		Africa-Japan	1	52.5	91.5	44871.8	695.85	33.2959	90		Africa-Portugal	2	50.5	40.5	49017.9	69.2199	0.577242	108		Beringia-Mexico	1	58.5	-147.5	26095.1	2614.38	90.6073	18		Mexico-Brazil	2	-15.5	-56.5	12850
Africa-Beringia	1	72.5	86.5	45995.8	6322.47	1101.28	89		Africa-Scandinavia	2	56.5	30.5	55178.3	111.195	0.989015	9		Africa-Japan	1	52.5	92.5	44906.1	588.883	1388.88	90		Africa-Portugal	2	51.5	39.5	50839.5	1013.17	49.9368	108		Beringia-Mexico	1	58.5	-146.5	26848.5	128.978	0.418353	18		Mexico-Brazil	2	-15.5	-55.5	12858.5
Africa-Beringia	1	72.5	87.5	46066.2	6359.03	2005.37	89		Africa-Scandinavia	2	57.5	29.5	55109.3	111.195	0.437515	42		Africa-Japan	1	51.5	93.5	44750.7	735.359	469.878	90		Africa-Portugal	2	52.5	38.5	51986.2	111.195	8.5898	108		Beringia-Mexico	1	58.5	-145.5	27537.7	1642.45	12.0435	18		Mexico-Brazil	2	-16.5	-55.5	12870.8
Africa-Beringia	1	73.5	87.5	46004.9	137.757	66.3251	89		Africa-Scandinavia	2	58.5	29.5	54926.7	111.195	0.284596	42		Africa-Japan	1	51.5	94.5	44734.2	2249.36	137.164	90		Africa-Portugal	2	52.5	37.5	53215.9	1053.65	4.51207	108		Beringia-Mexico	1	58.5	-144.5	28171.5	978.896	1.66733	18		Mexico-Brazil	2	-16.5	-54.5	12920.4
Africa-Beringia	1	74.5	88.5	45918.2	4951.44	2973.84	91		Africa-Scandinavia	2	58.5	30.5	54754.6	140.069	3.56773	42		Africa-Japan	1	51.5	95.5	44754.8	144.436	24.2913	90		Africa-Portugal	2	52.5	36.5	53920.8	1122.87	16.9926	108		Beringia-Mexico	1	58.5	-143.5	28754.9	2624.15	12.398	18		Mexico-Brazil	2	-16.5	-53.5	13016.1
Africa-Beringia	1	75.5	88.5	46008.9	74.2319	19.7636	91		Africa-Scandinavia	2	59.5	29.5	54715.2	111.195	0.190408	42		Africa-Japan	1	50.5	95.5	44870	2947.94	188.777	90		Africa-Portugal	2	52.5	35.5	54496	1194.64	3.38023	9		Beringia-Mexico	1	58.5	-142.5	29287.7	1742.11	102.339	18		Mexico-Brazil	2	-17.5	-52.5	13082.3
Africa-Beringia	1	75.5	89.5	46152.8	1276.61	41180.9	91		Africa-Scandinavia	2	60.5	29.5	54474.2	87.0216	0.188698	42		Africa-Japan	1	49.5	95.5	44970.8	1848.98	65.7252	32		Africa-Portugal	2	51.5	34.5	54915.5	1299.2	10.2529	108		Beringia-Mexico	1	58.5	-141.5	29764.8	4891.95	104.98	18		Mexico-Brazil	2	-18.5	-52.5	13092.5
Africa-Beringia	1	74.5	90.5	46659.9	1181.06	527.261	91		Africa-Scandinavia	2	61.5	28.5	54313.7	283.859	4.97014	42		Africa-Japan	1	49.5	96.5	45098.8	2479.88	117.329	90		Africa-Portugal	2	51.5	33.5	55182.2	1366.37	3.04713	108		Beringia-Mexico	1	58.5	-140.5	30175.3	290.329	29.3321	18		Mexico-Brazil	2	-18.5	-51.5	13179.5
Africa-Beringia	1	75.5	90.5	46773.8	1473.45	138.443	91		Africa-Scandinavia	2	61.5	29.5	54203	142.302	18.4808	42		Africa-Japan	1	50.5	97.5	45189.5	2458.38	72.9446	90		Africa-Portugal	2	51.5	32.5	55302.1	1477.27	3.70844	108		Beringia-Mexico	1	58.5	-139.5	30502.7	242.909	12.4716	18		Mexico-Brazil	2	-19.5	-50.5	13221.2
Africa-Beringia	1	76.5	91.5	46618.2	1729.59	514.454	91		Africa-Scandinavia	2	60.5	30.5	54167.1	239.676	1.07761	42		Africa-Japan	1	49.5	98.5	45557.1	2981.74	596.946	90		Africa-Portugal	2	51.5	31.5	55492.7	1544.14	5.03604	108		Beringia-Mexico	1	58.5	-138.5	30723.4	333.585	427.125	18		Mexico-Brazil	2	-20.5	-50.5	13226.6
Africa-Beringia	1	76.5	92.5	46682.9	1560.26	225.928	91		Africa-Scandinavia	2	60.5	31.5	53868.9	454.333	8.97129	42		Africa-Japan	1	48.5	98.5	45608	3024.7	64.0405	90		Africa-Portugal	2	52.5	30.5	55631.7	1611.21	1.36016	9		Beringia-Mexico	1	58.5	-137.5	30807.8	222.39	108.695	18		Mexico-Brazil	2	-21.5	-50.5	13246.6
Africa-Beringia	1	75.5	93.5	47531.7	447.93	64.711	91		Africa-Scandinavia	2	61.5	31.5	53489.4	111.195	10.2418	42		Africa-Japan	1	49.5	99.5	45925.2	2591.5	112.4	90		Africa-Portugal	2	51.5	29.5	55658.4	111.195	2.88077	9		Beringia-Mexico	1	58.5	-136.5	30728.8	147.723	22.8319	18		Mexico-Brazil	2	-22.5	-50.5	13287.3
Africa-Beringia	1	76.5	94.5	47543.6	293.113	46.5333	91		Africa-Scandinavia	2	62.5	30.5	53488.7	692.41	16.271	42		Africa-Japan	1	48.5	100.5	46037.1	2155.25	516.847	90		Africa-Portugal	2	50.5	29.5	55681.6	1636.26	249.963	108		Beringia-Mexico	1	58.5	-135.5	30478.8	222.384	12.4808	18		Mexico-Brazil	2	-23.5	-50.5	13349.6
Africa-Beringia	1	76.5	95.5	47534.6	46.1113	10.4537	91		Africa-Scandinavia	2	63.5	30.5	53146.4	454.113	4.55507	42		Africa-Japan	1	47.5	100.5	46043.7	1658.22	619.2	90		Africa-Portugal	2	51.5	28.5	55813.7	901.587	1.72166	9		Beringia-Mexico	1	57.5	-135.5	28302.5	146.452	4.24057	18		Mexico-Brazil	2	-24.5	-50.5	13426.1
Africa-Beringia	1	75.5	96.5	48061.1	284.337	267.486	91		Africa-Scandinavia	2	64.5	30.5	52804.6	346.081	4.88698	42		Africa-Japan	1	48.5	101.5	46474.5	2939.97	748.276	90		Africa-Portugal	2	50.5	27.5	55648.2	111.195	5.39049	108		Beringia-Mexico	1	56.5	-136.5	26586.2	145.794	9.30523	18		Mexico-Brazil	2	-24.5	-49.5	13311.3
Africa-Beringia	1	76.5	97.5	47717.5	795.926	123.995	91		Africa-Scandinavia	2	65.5	30.5	52437.4	111.195	1.31539	42		Africa-Japan	1	47.5	101.5	46474.7	125.073	93.199	90		Africa-Portugal	2	51.5	26.5	55748.4	222.39	2.4623	9		Beringia-Mexico	1	56.5	-135.5	26132.8	497.148	176.858	18		Mexico-Brazil	2	-25.5	-49.5	13348.3
Africa-Beringia	1	76.5	98.5	48108.6	516.358	705.407	91		Africa-Scandinavia	2	66.5	29.5	52402.9	111.195	2.55521	42		Africa-Japan	1	46.5	101.5	46453.2	2690.41	50.083	90		Africa-Portugal	2	50.5	25.5	55732.3	333.585	3.91876	86		Beringia-Mexico	1	56.5	-134.5	25481.9	90.5251	26.186	18		Mexico-Brazil	2	-25.5	-48.5	13297.2
Africa-Beringia	1	75.5	98.5	48081.8	1338.22	190.71	91		Africa-Scandinavia	2	67.5	29.5	51831.5	111.195	4.52914	42		Africa-Japan	1	47.5	102.5	46413.7	4661.07	48.0979	90		Africa-Portugal	2	49.5	24.5	55665.8	444.78	2.99448	86		Beringia-Mexico	1	56.5	-133.5	24620.7	428.683	142.467	18		Mexico-Brazil	2	-24.5	-48.5	13280.7
Africa-Beringia	1	75.5	99.5	47876.6	6096.3	1364.13	91		Africa-Scandinavia	2	67.5	30.5	51404.7	454.113	4.2304	42		Africa-Japan	1	46.5	103.5	46571.8	245.932	10.769	90		Africa-Portugal	2	50.5	23.5	55670.3	555.975	2.42677	86		Beringia-Mexico	1	56.5	-132.5	23530.6	144.436	11.6877	18		Mexico-Brazil	2	-23.5	-49.5	13281.7
Africa-Beringia	1	76.5	99.5	47854.3	4545.53	17217.9	91		Africa-Scandinavia	3	30.5	40.5	45885.5	0	0	67		Africa-Japan	1	45.5	104.5	46651.9	81.981	452.934	90		Africa-Portugal	2	49.5	23.5	55673	1114.55	22.6112	86		Beringia-Mexico	1	56.5	-131.5	22184.9	143.737	12.6954	18		Mexico-Brazil	2	-23.5	-48.5	13272.1
Africa-Beringia	1	76.5	100.5	47870.2	1404.97	277.717	91		Africa-Scandinavia	3	31.5	41.5	45726.9	42.552	0.0471866	62		Africa-Japan	1	45.5	105.5	46707.9	1161.46	44.8112	90		Africa-Portugal	2	48.5	23.5	55671	450.592	5.96676	88		Beringia-Mexico	1	55.5	-132.5	21243.4	143.025	14.175	18		Mexico-Brazil	2	-22.5	-47.5	13289.2
Africa-Beringia	1	75.5	100.5	47870.5	442.915	40.5377	91		Africa-Scandinavia	3	32.5	42.5	45519.9	111.195	0.114352	62		Africa-Japan	1	46.5	106.5	46715.2	111.195	16.863	90		Africa-Portugal	2	47.5	23.5	55663.8	111.195	0.235846	88		Beringia-Mexico	1	54.5	-132.5	19292.7	211.498	18.9226	18		Mexico-Brazil	2	-21.5	-47.5	13299.4
Africa-Beringia	1	74.5	100.5	47877.3	1095.38	106.379	91		Africa-Scandinavia	3	33.5	43.5	45103.1	40.7526	0.0538833	62		Africa-Japan	1	46.5	107.5	46641.6	1458.89	228.415	90		Africa-Portugal	2	46.5	23.5	55650.2	889.559	20.8552	88		Beringia-Mexico	1	54.5	-131.5	17973.8	1371.7	293.851	18		Mexico-Brazil	2	-20.5	-47.5	13312.4
Africa-Beringia	1	73.5	100.5	47888.5	1475.18	1653.78	91		Africa-Scandinavia	3	34.5	44.5	44591.3	118.737	0.191784	62		Africa-Japan	1	45.5	107.5	46537.4	2679.5	1623.94	90		Africa-Portugal	2	45.5	22.5	55658.3	2260.57	5.55352	88		Beringia-Mexico	1	53.5	-132.5	17677.8	1431.06	571.738	18		Mexico-Brazil	2	-20.5	-46.5	13323.6
Africa-Beringia	1	72.5	100.5	47891.9	1084.53	45.4274	91		Africa-Scandinavia	3	35.5	45.5	44371.6	3036.48	3.21001	62		Africa-Japan	1	44.5	108.5	46453.6	245.932	82.169	28		Africa-Portugal	2	46.5	21.5	55456.1	1868.22	13.9729	50		Beringia-Mexico	1	52.5	-132.5	16360.6	142.302	50.1417	18		Mexico-Brazil	2	-21.5	-45.5	13342.8
Africa-Beringia	1	71.5	101.5	47579.2	1374.41	82.9055	91		Africa-Scandinavia	3	36.5	46.5	44416.6	111.195	2.61592	5		Africa-Japan	1	44.5	109.5	46526.4	2156.02	250.031	28		Africa-Portugal	2	47.5	21.5	55459.5	1111.95	2.88973	50		Beringia-Mexico	1	52.5	-131.5	15364.6	222.39	616.038	18		Mexico-Brazil	2	-20.5	-45.5	13356.6
Africa-Beringia	1	71.5	102.5	48193.1	6559.15	324.807	91		Africa-Scandinavia	3	37.5	47.5	44366.8	111.195	3.25179	5		Africa-Japan	1	44.5	110.5	46451.6	111.195	73.5416	28		Africa-Portugal	2	48.5	21.5	55455.7	1223.14	3.99255	50		Beringia-Mexico	1	53.5	-130.5	15249.4	378.984	27.6954	18		Mexico-Brazil	2	-19.5	-44.5	13343.8
Africa-Beringia	1	72.5	102.5	48204.7	4818.45	294.131	91		Africa-Scandinavia	3	38.5	48.5	44300.6	222.39	6.51406	5		Africa-Japan	1	43.5	111.5	46255.4	6592.81	99.1251	28		Africa-Portugal	2	49.5	21.5	55445.9	0	NaN	50		Beringia-Mexico	1	54.5	-129.5	14941.1	176.43	103.966	18		Mexico-Brazil	2	-18.5	-43.5	13364.3
Africa-Beringia	1	73.5	102.5	48201.6	1554.59	14.711	91		Africa-Scandinavia	3	39.5	49.5	44559.5	709.551	2.88162	5		Africa-Japan	1	42.5	111.5	46026.1	3388.23	139.721	29		Africa-Portugal	2	49.5	20.5	55391.7	1334.34	1.53276	50		Beringia-Mexico	1	53.5	-129.5	14006	288.668	281.627	18		Mexico-Brazil	2	-18.5	-42.5	13367.5
Africa-Beringia	1	74.5	102.5	48199.6	5954.09	214.593	91		Africa-Scandinavia	3	40.5	50.5	44354.7	76.541	27.9449	7		Africa-Japan	1	42.5	112.5	46069.8	5294.26	133.38	28		Africa-Portugal	2	49.5	19.5	55161.9	2445.83	3.91462	50		Beringia-Mexico	1	53.5	-128.5	12913.2	283.859	111.449	18		Mexico-Brazil	2	-17.5	-41.5	13355.3
Africa-Beringia	1	75.5	102.5	48201.4	5572.2	108.679	91		Africa-Scandinavia	3	40.5	51.5	44109.7	111.195	4.49381	7		Africa-Japan	1	42.5	113.5	46069.7	146.452	0.923418	28		Africa-Portugal	2	50.5	19.5	55149	341.773	2.11805	86		Beringia-Mexico	1	52.5	-128.5	12628.4	87.0216	10.7394	18		Mexico-Brazil	2	-16.5	-41.5	13365.4
Africa-Beringia	1	75.5	103.5	47917.2	111.195	11.6276	91		Africa-Scandinavia	3	39.5	51.5	43647.5	2952.77	446.577	7		Africa-Japan	1	42.5	114.5	46029.1	8390.76	1228.7	28		Africa-Portugal	2	50.5	18.5	54849.4	0	NaN	86		Beringia-Mexico	1	51.5	-128.5	12446.9	222.39	100.402	18		Mexico-Brazil	2	-15.5	-41.5	13372.8
Africa-Beringia	1	74.5	103.5	47919.9	222.39	5.59598	91		Africa-Scandinavia	3	38.5	51.5	43342.7	2793.93	97.5161	7		Africa-Japan	1	42.5	115.5	46092.7	111.195	10.7591	28		Africa-Portugal	2	49.5	17.5	54369.3	111.195	14.7005	50		Beringia-Mexico	1	50.5	-128.5	12306.2	139.306	130.314	111		Mexico-Brazil	2	-14.5	-41.5	13375.9
Africa-Beringia	1	73.5	103.5	47935.1	6097.72	360.897	91		Africa-Scandinavia	3	39.5	50.5	43881.3	235.646	909.829	7		Africa-Japan	1	41.5	116.5	46325.7	4438.13	451.534	28		Africa-Portugal	2	48.5	16.5	53522.5	111.195	7.29769	50		Beringia-Mexico	1	51.5	-127.5	12159.9	237.916	187.041	111		Mexico-Brazil	2	-13.5	-41.5	13373.1
Africa-Beringia	1	72.5	104.5	47926.2	671.85	12.6681	91		Africa-Scandinavia	3	38.5	50.5	43549.3	192.585	15.7264	7		Africa-Japan	1	42.5	117.5	46248.6	61.3721	0.908206	28		Africa-Portugal	2	48.5	15.5	52031.3	2604.34	9.33533	50		Beringia-Mexico	1	51.5	-126.5	12147.8	237.916	49.0246	111		Mexico-Brazil	2	-12.5	-41.5	13363.5
Africa-Beringia	1	73.5	105.5	48130.7	3683.05	56.5848	91		Africa-Scandinavia	3	37.5	51.5	43203.3	136.183	3.01343	7		Africa-Japan	1	41.5	118.5	46541.1	1201.28	49.3766	28		Africa-Portugal	2	49.5	15.5	51992.7	2705.22	174.418	50		Beringia-Mexico	1	50.5	-126.5	12170.9	111.195	189.429	111		Mexico-Brazil	2	-11.5	-41.5	13347
Africa-Beringia	1	74.5	105.5	48117	624.208	12.6476	91		Africa-Scandinavia	3	36.5	52.5	43184.5	260.752	21.0658	7		Africa-Japan	1	40.5	118.5	46538.8	111.195	2.1826	28		Africa-Portugal	2	49.5	14.5	49842.8	245.455	20.5041	46		Beringia-Mexico	1	49.5	-126.5	12172.3	169.103	15.5112	111		Mexico-Brazil	2	-11.5	-40.5	13332
Africa-Beringia	1	75.5	105.5	48111.5	736.517	17.7158	91		Africa-Scandinavia	3	36.5	53.5	43134.3	77.9371	5.06974	7		Africa-Japan	1	41.5	119.5	46495.1	4933.55	132.526	28		Africa-Portugal	2	49.5	13.5	47032	111.195	4447.8	46		Beringia-Mexico	1	50.5	-125.5	12357.6	1846.4	268.488	111		Mexico-Brazil	2	-10.5	-40.5	13303.6
Africa-Beringia	1	74.5	106.5	47571.7	4579.75	1758.74	91		Africa-Scandinavia	3	36.5	54.5	43516.1	111.195	0.881555	7		Africa-Japan	1	40.5	119.5	46502.5	4301.63	128.595	28		Africa-Portugal	2	48.5	13.5	47032	111.195	58.5853	46		Beringia-Mexico	1	49.5	-125.5	12353.4	1983.16	161.627	111		Mexico-Brazil	2	-9.5	-41.5	13300.7
Africa-Beringia	1	73.5	107.5	47368	4413.25	215.807	91		Africa-Scandinavia	3	37.5	55.5	43561.9	684.559	6.27178	7		Africa-Japan	1	40.5	120.5	46582.7	4199.17	85.323	28		Africa-Portugal	2	47.5	13.5	47030.1	111.195	27.5576	50		Beringia-Mexico	1	48.5	-125.5	12351.9	2011.67	43.7159	111		Mexico-Brazil	2	-8.5	-41.5	13276.1
Africa-Beringia	1	73.5	108.5	47363.3	3649.92	96.8019	91		Africa-Scandinavia	3	38.5	55.5	43822	111.195	23.4935	7		Africa-Japan	1	41.5	121.5	46737.8	4122.52	138.479	28		Africa-Portugal	2	46.5	13.5	47026	253.2	261.57	50		Beringia-Mexico	1	49.5	-124.5	12596.1	2070.41	78.7736	111		Mexico-Brazil	2	-7.5	-41.5	13252.9
Africa-Beringia	1	72.5	109.5	47353.3	3787.58	964.252	91		Africa-Scandinavia	3	39.5	56.5	44460.7	84.5528	10.9496	7		Africa-Japan	1	40.5	122.5	46689.4	2845.23	38.6622	28		Africa-Portugal	2	46.5	12.5	47522.6	134.59	0.493516	64		Beringia-Mexico	1	48.5	-124.5	12592.1	138.535	2.81833	111		Mexico-Brazil	2	-6.5	-41.5	13232.2
Africa-Beringia	1	73.5	110.5	47614.9	795.889	10.1572	91		Africa-Scandinavia	3	38.5	57.5	44862.5	139.306	1.51859	7		Africa-Japan	1	41.5	122.5	46674.7	3325.98	23.0393	28		Africa-Portugal	2	47.5	11.5	47338.4	76.541	0.363508	46		Beringia-Mexico	1	47.5	-124.5	12598.4	2893.68	230.004	111		Mexico-Brazil	2	-5.5	-41.5	13214.6
Africa-Beringia	1	72.5	110.5	47735.2	3772.27	90.5816	91		Africa-Scandinavia	3	38.5	58.5	45603.4	708.179	6.9578	7		Africa-Japan	1	42.5	123.5	46721.6	700.041	10.9847	28		Africa-Portugal	2	48.5	11.5	47353.7	2862.85	20.0079	46		Beringia-Mexico	1	47.5	-123.5	12860.1	601.263	70.4056	111		Mexico-Brazil	2	-4.5	-41.5	13199.8
Africa-Beringia	1	71.5	110.5	47865.4	3804.74	25.1194	91		Africa-Scandinavia	3	39.5	58.5	45949.5	814.343	11.1493	7		Africa-Japan	1	41.5	124.5	46985.6	4249.04	187.828	28		Africa-Portugal	2	49.5	11.5	47361.2	2920.05	21.7075	46		Beringia-Mexico	1	46.5	-123.5	12878.1	111.195	2.30193	111		Mexico-Brazil	2	-3.5	-41.5	13187.1
Africa-Beringia	1	71.5	111.5	47937.5	212.338	4.26622	91		Africa-Scandinavia	3	40.5	58.5	46189.6	353.576	2.89335	7		Africa-Japan	1	40.5	124.5	47011.6	4646.59	1085.65	28		Africa-Portugal	2	49.5	11.5	47361.2	2977.71	19.2608	46		Beringia-Mexico	1	45.5	-123.5	12879.7	2525.6	882.46	111		Mexico-Brazil	3	10.5	-82.5	12726.3
Africa-Beringia	1	70.5	112.5	47518.4	37.1172	0.748059	91		Africa-Scandinavia	3	41.5	58.5	46364.4	0	NaN	7		Africa-Japan	1	39.5	124.5	47032.2	608.131	9.3039	28		Africa-Portugal	2	48.5	10.5	47044	3038.42	27.8866	46		Beringia-Mexico	1	44.5	-122.5	13135.5	2822.63	650.826	113		Mexico-Brazil	3	9.5	-81.5	12724.9
Africa-Beringia	1	71.5	113.5	47724.9	117.515	5.68282	91		Africa-Scandinavia	3	40.5	59.5	46456.1	404.708	3.43232	7		Africa-Japan	1	38.5	124.5	47048	563.285	8.98166	96		Africa-Portugal	2	47.5	10.5	47025.1	3094.86	286.11	46		Beringia-Mexico	1	44.5	-121.5	13383.8	151.131	41.4739	113		Mexico-Brazil	3	10.5	-80.5	13963.5
Africa-Beringia	1	72.5	113.5	47671.3	466.385	24.61	91		Africa-Scandinavia	3	41.5	60.5	46468.6	1915.36	29.9541	7		Africa-Japan	1	37.5	124.5	47059	394.066	6.09217	96		Africa-Portugal	2	46.5	9.5	46752.3	3078.82	64.8009	46		Beringia-Mexico	1	43.5	-120.5	13510.2	378.186	46.4088	113		Mexico-Brazil	3	9.5	-80.5	14159.5
Africa-Beringia	1	73.5	113.5	47625.7	4103.85	352.171	91		Africa-Scandinavia	3	40.5	60.5	46463.9	2370.01	94.6527	7		Africa-Japan	1	36.5	124.5	47064.5	67.6906	1.97194	29		Africa-Portugal	2	46.5	8.5	46541.8	3134.45	573.444	43		Beringia-Mexico	1	42.5	-119.5	13582.5	150.608	11.4036	113		Mexico-Brazil	3	8.5	-80.5	14365.6
Africa-Beringia	1	72.5	114.5	47142.9	4405.96	101.71	91		Africa-Scandinavia	3	40.5	61.5	47098.3	2227.06	16.6748	7		Africa-Japan	1	35.5	125.5	47066.2	355.045	204.166	96		Africa-Portugal	2	45.5	7.5	46264.2	111.195	4.3383	43		Beringia-Mexico	1	41.5	-118.5	13631.7	2903.39	29.8887	113		Mexico-Brazil	3	8.5	-79.5	14335.9
Africa-Beringia	1	71.5	114.5	47220.8	3577.57	62.9809	91		Africa-Scandinavia	3	41.5	62.5	46067.4	2276	29.8739	7		Africa-Japan	1	36.5	126.5	46991	3250.84	431.604	96		Africa-Portugal	2	44.5	6.5	46000.6	111.195	7.5086	43		Beringia-Mexico	1	41.5	-117.5	13704	2829.87	76.1106	113		Mexico-Brazil	3	7.5	-79.5	14496.6
Africa-Beringia	1	70.5	114.5	47291.6	3091.51	1102.54	91		Africa-Scandinavia	3	41.5	62.5	46067.4	1263.82	26.6785	7		Africa-Japan	1	37.5	126.5	46989.8	6846.23	947.837	96		Africa-Portugal	2	43.5	6.5	45942.3	111.195	10.2418	43		Beringia-Mexico	1	40.5	-116.5	13723.1	6083.2	44.9406	113		Mexico-Brazil	3	6.5	-79.5	14642.9
Africa-Beringia	1	71.5	115.5	47247.1	264.782	9.8275	91		Africa-Scandinavia	3	42.5	61.5	47132.4	1591.71	19.0599	7		Africa-Japan	1	38.5	126.5	46984.3	3681.72	36.6395	96		Africa-Portugal	2	42.5	5.5	45658.3	3370.89	14.8376	65		Beringia-Mexico	1	41.5	-116.5	13740.8	3313.8	43.7824	113		Mexico-Brazil	3	6.5	-78.5	14566.5
Africa-Beringia	1	72.5	116.5	47513.1	492.511	12.199	91		Africa-Scandinavia	3	43.5	61.5	47166.6	2195.64	118.44	21		Africa-Japan	1	39.5	127.5	46974.1	138.437	33.9889	96		Africa-Portugal	2	42.5	4.5	45454.6	81.981	0.402337	43		Beringia-Mexico	1	40.5	-115.5	13741.8	3563.97	175.911	113		Mexico-Brazil	3	6.5	-77.5	14497.4
Africa-Beringia	1	71.5	116.5	47633.4	646.426	38.1935	91		Africa-Scandinavia	3	44.5	61.5	47209.2	2248.67	1447.02	21		Africa-Japan	1	38.5	128.5	46810	69.2199	4.18728	96		Africa-Portugal	2	42.5	3.5	45323.2	81.981	0.623947	43		Beringia-Mexico	1	41.5	-114.5	13734.6	2638.31	13.0552	113		Mexico-Brazil	3	5.5	-76.5	14505.4
Africa-Beringia	1	70.5	117.5	47311.6	224.358	56.485	91		Africa-Scandinavia	3	45.5	60.5	46776.8	2144.64	21.1841	21		Africa-Japan	1	39.5	128.5	46810.7	4377.96	30.6353	96		Africa-Portugal	2	41.5	2.5	45096.5	138.535	0.611065	43		Beringia-Mexico	1	40.5	-114.5	13734	959.458	28.632	113		Mexico-Brazil	3	4.5	-76.5	14657.6
Africa-Beringia	1	71.5	118.5	47746.7	115.846	12.6622	91		Africa-Scandinavia	3	44.5	59.5	46731.6	131.379	7.52111	7		Africa-Japan	1	39.5	129.5	46901.1	711.252	22.3692	96		Africa-Portugal	2	40.5	2.5	45023.4	111.195	1.52076	97		Beringia-Mexico	1	39.5	-115.5	13739.5	111.195	69.1941	113		Mexico-Brazil	3	3.5	-76.5	14801.5
Africa-Beringia	1	70.5	118.5	47773.9	204.554	4.80006	91		Africa-Scandinavia	3	44.5	58.5	46789.1	232.907	3.45504	7		Africa-Japan	1	38.5	129.5	46902.7	600.454	6.07661	96		Africa-Portugal	2	39.5	1.5	44884.5	140.069	1.00902	97		Beringia-Mexico	1	38.5	-115.5	13744	2628.4	455.213	113		Mexico-Brazil	3	2.5	-76.5	14934.3
Africa-Beringia	1	69.5	119.5	47375	276.527	17.9353	91		Africa-Scandinavia	3	45.5	59.5	46824.6	67.6906	0.780962	7		Africa-Japan	1	37.5	129.5	46902	936.919	21.2897	96		Africa-Portugal	2	39.5	0.5	44818.6	85.8003	1.30071	97		Beringia-Mexico	1	38.5	-114.5	13752.1	2561.58	209.914	113		Mexico-Brazil	3	1.5	-76.5	15048.2
Africa-Beringia	1	70.5	119.5	47307.8	642.812	32.8586	91		Africa-Scandinavia	3	46.5	59.5	46849.3	111.195	1.87585	21		Africa-Japan	1	36.5	129.5	46898.4	143.025	3.17714	96		Africa-Portugal	2	38.5	-0.5	44744.2	140.823	1.89217	97		Beringia-Mexico	1	37.5	-115.5	13755.7	660.568	2.85041	113		Mexico-Brazil	3	1.5	-77.5	15107.5
Africa-Beringia	1	71.5	120.5	47384.5	241.66	9.31181	91		Africa-Scandinavia	3	46.5	58.5	46852.1	66.1407	1.35346	7		Africa-Japan	1	35.5	129.5	46891	285.318	58.8162	96		Africa-Portugal	2	37.5	-1.5	44568.1	141.568	0.804061	97		Beringia-Mexico	1	37.5	-114.5	13774.3	624.943	20.8822	113		Mexico-Brazil	3	1.5	-78.5	15164.4
Africa-Beringia	1	70.5	121.5	47258.8	5353.4	797.468	91		Africa-Scandinavia	3	46.5	57.5	46789.3	2312.14	147.176	7		Africa-Japan	1	34.5	129.5	46878.1	422.415	34.9739	96		Africa-Portugal	2	36.5	-2.5	44328.5	142.302	0.593821	97		Beringia-Mexico	1	36.5	-115.5	13771.5	222.39	95.6927	113		Mexico-Brazil	3	0.5	-78.5	15232.2
Africa-Beringia	1	69.5	121.5	47305.6	2192.86	71.7725	91		Africa-Scandinavia	3	45.5	56.5	46719.3	2185.54	102.54	7		Africa-Japan	1	33.5	130.5	46517.2	280.881	5.19169	66		Africa-Portugal	2	36.5	-3.5	44297.7	178.766	42.7671	97		Beringia-Mexico	1	35.5	-115.5	13781.5	111.195	27.7502	113		Mexico-Brazil	3	-0.5	-79.5	15315.8
Africa-Beringia	1	69.5	122.5	47537.9	2862.66	1936.84	91		Africa-Scandinavia	3	45.5	55.5	46703.9	111.195	4.29307	7		Africa-Japan	1	33.5	131.5	46506.1	7545.93	73.1628	66		Africa-Portugal	2	36.5	-4.5	44324.3	89.3844	3.35779	97		Beringia-Mexico	1	34.5	-115.5	13771.1	2497.75	39.1927	113		Mexico-Brazil	3	-1.5	-80.5	15328.7
Africa-Beringia	1	70.5	123.5	47567.9	333.984	9.42498	91		Africa-Scandinavia	3	46.5	55.5	46577.7	111.195	3.30053	7		Africa-Japan	1	33.5	132.5	46435.2	111.195	10.393	66		Africa-Portugal	2	36.5	-5.5	44198.2	178.766	1.79717	87		Beringia-Mexico	1	35.5	-114.5	13829.4	6293.3	1676.42	113		Mexico-Brazil	3	-2.5	-80.5	15350.7
Africa-Beringia	1	69.5	124.5	47196	116.379	5.68452	91		Africa-Scandinavia	3	47.5	55.5	46262.6	1855.81	11.618	7		Africa-Japan	1	34.5	133.5	46429.3	7271.22	94.3188	66		Africa-Portugal	2	36.5	-6.5	44123.4	89.3844	1.19565	87		Beringia-Mexico	1	35.5	-113.5	13832.9	4266.13	54.8657	113		Mexico-Brazil	3	-1.5	-79.5	15351.6
Africa-Beringia	1	70.5	125.5	47460.9	151.593	7.18585	91		Africa-Scandinavia	3	48.5	55.5	45860.5	1878.64	9.83844	7		Africa-Japan	1	35.5	134.5	46251.3	140.069	0.613235	66		Africa-Portugal	2	36.5	-7.5	44040	89.3844	1.07146	87		Beringia-Mexico	1	36.5	-112.5	13754.7	237.536	2.6626	113		Mexico-Brazil	3	-2.5	-78.5	15349.4
Africa-Beringia	1	69.5	126.5	47471.1	5114.38	103.192	91		Africa-Scandinavia	3	49.5	54.5	45650.7	2257.58	28.1251	7		Africa-Japan	1	36.5	135.5	46017.5	446.084	7.531	66		Africa-Portugal	3	30.5	40.5	45885.5	0	0	67		Beringia-Mexico	1	37.5	-113.5	13757.4	111.195	26.1021	113		Mexico-Brazil	3	-3.5	-78.5	15368.2
Africa-Beringia	1	68.5	126.5	47539.9	1274.8	30.8706	91		Africa-Scandinavia	3	50.5	53.5	45501.3	711.252	22.3692	7		Africa-Japan	1	35.5	135.5	46016	141.568	0.824017	66		Africa-Portugal	3	31.5	40.5	45896.4	128.978	8.86324	62		Beringia-Mexico	1	36.5	-113.5	13792.6	111.195	77.3261	113		Mexico-Brazil	3	-4.5	-78.5	15380.8
Africa-Beringia	1	69.5	127.5	47581.1	3791.09	101.268	91		Africa-Scandinavia	3	50.5	52.5	45381.1	3230.48	53.3848	45		Africa-Japan	1	35.5	136.5	45709.8	342.909	125.931	66		Africa-Portugal	3	32.5	40.5	45911.2	258.25	12.7771	100		Beringia-Mexico	1	35.5	-112.5	13802.7	310.423	6.79202	113		Mexico-Brazil	3	-5.5	-77.5	15381.6
Africa-Beringia	1	68.5	128.5	47411	374.941	43.5017	91		Africa-Scandinavia	3	51.5	53.5	45398.5	3369.97	87.9866	7		Africa-Japan	1	36.5	136.5	45720.1	140.823	1.43466	66		Africa-Portugal	3	33.5	40.5	45936.8	258.734	178.684	100		Beringia-Mexico	1	34.5	-111.5	13814.1	2196.11	257.941	113		Mexico-Brazil	3	-6.5	-76.5	15338.1
Africa-Beringia	1	69.5	129.5	47684.4	233.286	9.02354	91		Africa-Scandinavia	3	52.5	53.5	45313.7	936.919	21.2897	21		Africa-Japan	1	37.5	137.5	45437.2	87.0216	0.421096	66		Africa-Portugal	3	34.5	40.5	45989.8	129.775	7.94365	100		Beringia-Mexico	1	33.5	-110.5	13826.4	6293.3	193.783	113		Mexico-Brazil	3	-7.5	-76.5	15331.9
Africa-Beringia	1	69.5	130.5	47625.9	130.702	2.29282	91		Africa-Scandinavia	3	52.5	52.5	45227	143.025	3.17714	45		Africa-Japan	1	37.5	138.5	44855.3	7398.18	68.8953	66		Africa-Portugal	3	35.5	40.5	46109.6	66.1407	29.2141	100		Beringia-Mexico	1	32.5	-109.5	13835.7	3959.05	42.5942	113		Mexico-Brazil	3	-8.5	-76.5	15320.7
Africa-Beringia	1	68.5	131.5	47613	2690.01	88.2318	91		Africa-Scandinavia	3	53.5	52.5	45167.7	285.318	58.8162	45		Africa-Japan	1	38.5	139.5	44197.5	111.195	27.5918	66		Africa-Portugal	3	35.5	39.5	46377.4	340.74	30.4776	100		Beringia-Mexico	1	31.5	-108.5	13851.4	111.195	81.9417	113		Mexico-Brazil	3	-9.5	-76.5	15304.2
Africa-Beringia	1	67.5	131.5	47645.2	1919.17	301.094	91		Africa-Scandinavia	3	53.5	51.5	45118.8	422.415	34.9739	45		Africa-Japan	1	37.5	139.5	44186.8	7513.3	268.793	66		Africa-Portugal	3	36.5	39.5	46641.7	231.568	8.39501	100		Beringia-Mexico	1	30.5	-107.5	13885.9	131.379	11.883	113		Mexico-Brazil	3	-10.5	-76.5	15281.8
Africa-Beringia	1	67.5	132.5	47619.9	4824.96	78.7826	91		Africa-Scandinavia	3	52.5	50.5	45081.8	1674.37	48.8197	45		Africa-Japan	1	37.5	140.5	43231.3	142.302	7.54118	66		Africa-Portugal	3	37.5	40.5	47059.5	111.195	2.3665	100		Beringia-Mexico	1	29.5	-106.5	13942.4	2265.23	606.326	74		Mexico-Brazil	3	-11.5	-76.5	15253.1
Africa-Beringia	1	68.5	132.5	47595	2782.35	30.2291	91		Africa-Scandinavia	3	53.5	50.5	45055.9	1890.31	95.4463	45		Africa-Japan	1	38.5	140.5	43235.3	89.3844	1.78195	66		Africa-Portugal	3	37.5	39.5	47370.6	129.138	2.99194	100		Beringia-Mexico	1	29.5	-105.5	13903.7	2326.6	277.207	74		Mexico-Brazil	3	-12.5	-76.5	15218.1
Africa-Beringia	1	69.5	131.5	47548	2361.54	76.1003	91		Africa-Scandinavia	3	54.5	50.5	45022.2	2001.51	102.9	45		Africa-Japan	1	39.5	141.5	42027.8	7385.76	6.67474	66		Africa-Portugal	3	38.5	39.5	48717.5	64.5707	1.65468	106		Beringia-Mexico	1	30.5	-104.5	13912.2	2387.95	34.097	74		Mexico-Brazil	3	-13.5	-76.5	15177.6
Africa-Beringia	1	69.5	132.5	47539.5	363.475	10.8926	91		Africa-Scandinavia	3	54.5	49.5	44671.5	61.3721	0.582482	9		Africa-Japan	1	39.5	142.5	41257.6	85.8003	0.111411	66		Africa-Portugal	3	39.5	40.5	49324.3	598.208	5.13571	45		Beringia-Mexico	1	29.5	-103.5	13932.5	61.3721	1.65076	74		Mexico-Brazil	3	-14.5	-76.5	15133.5
Africa-Beringia	1	68.5	133.5	47259.5	3771.12	63.565	91		Africa-Scandinavia	3	55.5	48.5	44320.4	1802.6	27.2642	9		Africa-Japan	1	38.5	142.5	41240.3	111.195	6.40302	66		Africa-Portugal	3	40.5	40.5	50249.9	66.1407	2.21845	45		Beringia-Mexico	1	28.5	-104.5	13910.2	61.3721	4.70861	74		Mexico-Brazil	3	-15.5	-76.5	15088.5
Africa-Beringia	1	68.5	134.5	47400	3789.26	87.4309	91		Africa-Scandinavia	3	56.5	48.5	44281.1	3019.33	15.218	9		Africa-Japan	1	38.5	143.5	39906	87.0216	0.0652224	66		Africa-Portugal	3	41.5	40.5	50888.8	232.457	1.31851	45		Beringia-Mexico	1	27.5	-104.5	13913	122.741	141.733	74		Mexico-Brazil	3	-15.5	-76.5	15088.5
Africa-Beringia	1	67.5	134.5	47426.6	151.593	3.09531	91		Africa-Scandinavia	3	56.5	47.5	44175.8	3111.11	103.686	9		Africa-Japan	1	38.5	144.5	38462.7	87.0216	0.0602909	66		Africa-Portugal	3	42.5	40.5	51266.4	111.195	4.2054	45		Beringia-Mexico	1	28.5	-103.5	13776.8	61.3721	81.7204	74		Mexico-Brazil	3	-16.5	-75.5	14924.9
Africa-Beringia	1	66.5	134.5	47414.5	4495.28	94.8152	91		Africa-Scandinavia	3	56.5	46.5	43658.7	446.084	7.531	9		Africa-Japan	2	30.5	40.5	45885.5	0	0	67		Africa-Portugal	3	43.5	40.5	51441.9	850.883	50.7899	45		Beringia-Mexico	1	28.5	-102.5	13716.3	122.741	55.0161	74		Mexico-Brazil	3	-16.5	-74.5	14785.6
Africa-Beringia	1	65.5	135.5	47765.3	2669.19	1212.72	91		Africa-Scandinavia	3	57.5	46.5	43589.9	3432.97	44.7071	9		Africa-Japan	2	30.5	41.5	45718.2	147.356	5.47445	62		Africa-Portugal	3	44.5	40.5	51462.5	111.195	0.692281	45		Beringia-Mexico	1	27.5	-103.5	13658	61.3721	5.8145	74		Mexico-Brazil	3	-16.5	-73.5	14614.1
Africa-Beringia	1	66.5	136.5	47521	111.195	4.10647	91		Africa-Scandinavia	3	58.5	46.5	43542.9	1326.02	15.3178	42		Africa-Japan	2	31.5	41.5	45726.9	132.986	699.927	62		Africa-Portugal	3	45.5	40.5	51351.5	1012.89	9.96803	45		Beringia-Mexico	1	26.5	-103.5	13561.4	61.3721	3.02132	74		Mexico-Brazil	3	-16.5	-72.5	14356.8
Africa-Beringia	1	67.5	136.5	47547.9	355.972	29.6421	91		Africa-Scandinavia	3	59.5	46.5	43526.1	1925.31	172.365	42		Africa-Japan	2	32.5	42.5	45519.9	72.2148	3.88377	62		Africa-Portugal	3	46.5	40.5	51117.9	1067.75	7.08243	45		Beringia-Mexico	1	25.5	-103.5	13513.1	6927.69	13.5094	74		Mexico-Brazil	3	-16.5	-71.5	14112.8
Africa-Beringia	1	66.5	137.5	47829.7	128.184	218.372	91		Africa-Scandinavia	3	59.5	45.5	43006	2033.78	35.3051	42		Africa-Japan	2	31.5	42.5	45504.6	111.195	0.872733	62		Africa-Portugal	3	47.5	40.5	50764	127.396	2.7594	45		Beringia-Mexico	1	24.5	-103.5	13494.1	349.941	17.9108	74		Mexico-Brazil	3	-17.5	-71.5	13979.9
Africa-Beringia	1	66.5	138.5	47231.1	1610.9	1826.41	91		Africa-Scandinavia	3	60.5	45.5	43003.6	2319.68	82.7483	42		Africa-Japan	2	32.5	43.5	45084.5	368.334	23.5132	62		Africa-Portugal	3	48.5	40.5	50292.5	1202.57	4.21223	108		Beringia-Mexico	1	23.5	-102.5	13480.9	222.39	0.97041	74		Mexico-Brazil	3	-17.5	-71.5	13979.9
Africa-Beringia	1	67.5	139.5	47638.2	1864.52	418.241	91		Africa-Scandinavia	3	60.5	44.5	42541	451.938	36.1002	42		Africa-Japan	2	33.5	43.5	45103.1	183.432	3.49795	62		Africa-Portugal	3	49.5	40.5	49709.1	1302.28	5.45405	108		Beringia-Mexico	1	23.5	-101.5	13505.9	111.195	1.58472	74		Mexico-Brazil	3	-18.5	-70.5	13515.6
Africa-Beringia	1	66.5	139.5	47630.1	586.286	558.9	91		Africa-Scandinavia	3	59.5	43.5	42442.7	2242.38	348.737	42		Africa-Japan	2	34.5	44.5	44591.3	111.195	43.1657	62		Africa-Portugal	3	50.5	40.5	49017.9	127.396	0.768372	108		Beringia-Mexico	1	22.5	-100.5	13502.3	6722.62	34.8306	74		Mexico-Brazil	3	-19.5	-69.5	13181.7
Africa-Beringia	1	65.5	139.5	47569.5	2021.37	213.067	91		Africa-Scandinavia	3	59.5	42.5	42257.5	111.195	6.59597	42		Africa-Japan	2	35.5	45.5	44371.6	1178.11	179.836	62		Africa-Portugal	3	50.5	40.5	49017.9	128.184	0.333081	108		Beringia-Mexico	1	22.5	-99.5	13570	125.959	1.50379	74		Mexico-Brazil	3	-20.5	-69.5	13142.1
Africa-Beringia	1	64.5	140.5	47619	3156.79	113.403	91		Africa-Scandinavia	3	60.5	42.5	42092.3	2621.47	262.751	42		Africa-Japan	2	36.5	46.5	44416.6	1225.35	35.3096	5		Africa-Portugal	3	51.5	39.5	50839.5	1419.3	12.7758	108		Beringia-Mexico	1	21.5	-99.5	13211.2	62.981	7.54082	20		Mexico-Brazil	3	-21.5	-69.5	13141.1
Africa-Beringia	1	65.5	141.5	46908.9	118.737	6.93923	91		Africa-Scandinavia	3	61.5	42.5	42046.6	345.647	1.99346	42		Africa-Japan	2	37.5	47.5	44366.8	449.658	606.826	5		Africa-Portugal	3	52.5	38.5	51986.2	111.195	2.08817	108		Beringia-Mexico	1	20.5	-99.5	12524.6	221.273	0.236238	20		Mexico-Brazil	3	-22.5	-69.5	13191.2
Africa-Beringia	1	66.5	141.5	46958.2	2096.66	109.56	91		Africa-Scandinavia	3	62.5	42.5	42188.5	3116.97	35.812	42		Africa-Japan	2	38.5	48.5	44300.6	747.652	65.44	5		Africa-Portugal	3	53.5	37.5	53008.5	1433.4	3.76575	9		Beringia-Mexico	1	20.5	-100.5	12265.3	64.5707	0.831655	20		Mexico-Brazil	3	-23.5	-68.5	13242.2
Africa-Beringia	1	67.5	141.5	46948.6	1329.15	22.3217	91		Africa-Scandinavia	3	63.5	41.5	42211.3	120.714	3.41791	42		Africa-Japan	2	39.5	49.5	44559.5	245.455	22.4303	5		Africa-Portugal	3	54.5	36.5	53553.5	129.775	0.126937	9		Beringia-Mexico	1	19.5	-100.5	11480	64.5707	1.52098	20		Mexico-Brazil	3	-24.5	-68.5	13435.7
Africa-Beringia	1	68.5	142.5	47918	111.195	53.4591	91		Africa-Scandinavia	3	64.5	40.5	42431.6	3105.37	182.561	42		Africa-Japan	2	40.5	50.5	44354.7	388.198	80.8073	7		Africa-Portugal	3	55.5	35.5	53938.4	1571.77	17.1161	9		Beringia-Mexico	1	18.5	-99.5	11231.3	64.5707	3.37416	20		Mexico-Brazil	3	-25.5	-68.5	13638.8
Africa-Beringia	1	67.5	142.5	47957.7	122.114	25.4935	91		Africa-Scandinavia	3	64.5	39.5	43220.3	142.302	7.54118	42		Africa-Japan	2	40.5	51.5	44109.7	945.918	197.808	7		Africa-Portugal	3	56.5	34.5	54104.2	2003.79	4.64009	9		Beringia-Mexico	1	17.5	-99.5	11161.1	225.384	0.274803	20		Mexico-Brazil	3	-26.5	-68.5	13819.4
Africa-Beringia	1	66.5	143.5	47277.7	337.634	12.1534	91		Africa-Scandinavia	3	65.5	38.5	43255.6	89.3844	1.78195	42		Africa-Japan	2	39.5	51.5	43647.5	1278.87	4440.53	7		Africa-Portugal	3	55.5	33.5	54628.4	111.195	5.39049	9		Beringia-Mexico	1	16.5	-99.5	11460.5	66.1407	0.683996	20		Mexico-Brazil	3	-27.5	-68.5	13970.3
Africa-Beringia	1	67.5	144.5	47550.5	111.195	2.1762	91		Africa-Scandinavia	3	66.5	37.5	43911.3	2621.47	20.4312	42		Africa-Japan	2	38.5	51.5	43342.7	444.78	199.542	7		Africa-Portugal	3	56.5	32.5	54674.6	222.39	2.4623	9		Beringia-Mexico	2	66.5	156.5	48921.3	0	0	91		Mexico-Brazil	3	-27.5	-67.5	13967.5
Africa-Beringia	1	66.5	144.5	47562.3	124.316	4.40073	91		Africa-Scandinavia	3	67.5	36.5	43745.2	111.195	46.7009	42		Africa-Japan	2	39.5	50.5	43881.3	1357.95	191.206	7		Africa-Portugal	3	56.5	31.5	54927	333.585	3.91876	9		Beringia-Mexico	2	67.5	156.5	48938.1	111.195	6.60616	91		Mexico-Brazil	3	-27.5	-67.5	13967.5
Africa-Beringia	1	65.5	144.5	47525.7	2181.85	390.593	91		Africa-Scandinavia	3	67.5	35.5	44499	54.7545	0.118363	42		Africa-Japan	2	38.5	50.5	43549.3	1425.11	86.7966	7		Africa-Portugal	3	55.5	31.5	55087.6	444.78	2.99448	9		Beringia-Mexico	2	68.5	156.5	48881	222.39	5.5259	91		Mexico-Brazil	3	-28.5	-68.5	14093.9
Africa-Beringia	1	64.5	144.5	47428.5	2020.51	289.596	91		Africa-Scandinavia	3	68.5	34.5	45499.8	124.316	1.26421	42		Africa-Japan	2	37.5	51.5	43203.3	111.195	4.92929	7		Africa-Portugal	3	54.5	30.5	55453.4	555.975	2.42677	9		Beringia-Mexico	2	69.5	156.5	48761.4	111.195	0.929382	91		Mexico-Brazil	3	-29.5	-69.5	14242.4
Africa-Beringia	1	63.5	145.5	47430.1	637.511	38.1629	91		Africa-Scandinavia	3	68.5	33.5	46818	577.45	51.929	42		Africa-Japan	2	36.5	52.5	43184.5	1587.53	449.724	7		Africa-Portugal	3	54.5	29.5	55492.4	1114.55	22.6112	9		Beringia-Mexico	2	69.5	157.5	48692.1	38.9409	0.562323	91		Mexico-Brazil	3	-30.5	-70.5	14351.5
Africa-Beringia	1	64.5	146.5	47403.9	577.45	17.6612	91		Africa-Scandinavia	3	67.5	33.5	48155.1	565.621	3.24939	42		Africa-Japan	2	36.5	53.5	43134.3	111.195	3.25179	7		Africa-Portugal	3	55.5	28.5	55610.1	450.592	5.96676	9		Beringia-Mexico	2	70.5	157.5	48593.5	111.195	1.12752	91		Mexico-Brazil	3	-31.5	-71.5	14442.1
Africa-Beringia	1	65.5	146.5	47432.5	714.325	44.0099	91		Africa-Scandinavia	3	68.5	32.5	48774.2	447.919	9.69207	42		Africa-Japan	2	36.5	54.5	43516.1	651.396	228.4	7		Africa-Portugal	3	54.5	27.5	55535.6	111.195	0.235846	9		Beringia-Mexico	2	70.5	158.5	48520.9	37.1172	0.511482	91		Mexico-Brazil	3	-32.5	-72.5	14578.6
Africa-Beringia	1	66.5	146.5	47393.9	120.037	57.5166	91		Africa-Scandinavia	3	68.5	31.5	49530.5	122.114	5.36293	42		Africa-Japan	2	37.5	55.5	43561.9	311.718	21.6651	7		Africa-Portugal	3	53.5	27.5	55582.6	889.559	20.8552	9		Beringia-Mexico	2	69.5	159.5	48206	117.515	0.373166	91		Mexico-Brazil	3	-33.5	-72.5	14629.8
Africa-Beringia	1	65.5	147.5	47307.8	1690.78	66.5058	91		Africa-Scandinavia	3	67.5	31.5	50502.9	222.39	2.31167	42		Africa-Japan	2	38.5	54.5	43819.9	401.82	514.494	7		Africa-Portugal	3	54.5	26.5	55661.6	2294.29	5.19257	8		Beringia-Mexico	2	68.5	159.5	48139.6	111.195	1.67326	91		Mexico-Brazil	3	-34.5	-72.5	14680
Africa-Beringia	1	65.5	148.5	47267	862.342	18.6606	91		Africa-Scandinavia	3	67.5	30.5	51404.7	111.195	2.43182	42		Africa-Japan	2	38.5	55.5	43822	476.477	19.8996	7		Africa-Portugal	3	53.5	25.5	55676.1	1852.14	18.7245	8		Beringia-Mexico	2	67.5	159.5	48006	111.195	0.832734	91		Mexico-Brazil	3	-35.5	-72.5	14729
Africa-Beringia	1	66.5	148.5	47242	972.27	20.259	91		Africa-Scandinavia	4	30.5	40.5	45885.5	0	0	67		Africa-Japan	2	38.5	56.5	43987.3	136.183	51.351	7		Africa-Portugal	3	52.5	24.5	55639.9	1111.95	2.88973	86		Beringia-Mexico	2	67.5	160.5	47442.3	42.552	0.075477	91		Mexico-Brazil	3	-36.5	-72.5	14774.6
Africa-Beringia	1	65.5	149.5	47271.4	848.639	513.393	91		Africa-Scandinavia	4	31.5	39.5	46222.1	79.3093	3.42856	67		Africa-Japan	2	39.5	56.5	44460.7	111.195	14.2796	7		Africa-Portugal	3	53.5	24.5	55621.3	1223.14	3.99255	8		Beringia-Mexico	2	68.5	161.5	46926.3	118.737	0.230112	91		Mexico-Brazil	3	-37.5	-72.5	14814.3
Africa-Beringia	1	66.5	149.5	47219.9	3017.39	202.252	91		Africa-Scandinavia	4	32.5	39.5	46225.8	500.457	61.5493	100		Africa-Japan	2	40.5	55.5	44624.4	1542.57	280.161	7		Africa-Portugal	3	53.5	23.5	55623.6	0	NaN	8		Beringia-Mexico	2	67.5	161.5	46745	111.195	0.61355	91		Mexico-Brazil	3	-38.5	-72.5	14846
Africa-Beringia	1	67.5	150.5	47370.2	3607.47	133.739	91		Africa-Scandinavia	4	33.5	39.5	46238.8	73.6795	36.4569	100		Africa-Japan	2	40.5	56.5	44941.5	231.13	18.3087	7		Africa-Portugal	3	54.5	22.5	55641.4	1336.66	4.4483	8		Beringia-Mexico	2	67.5	162.5	45922.2	42.552	0.0517123	91		Mexico-Brazil	3	-39.5	-72.5	14868.6
Africa-Beringia	1	66.5	151.5	47037.2	2975.37	617.041	91		Africa-Scandinavia	4	34.5	38.5	46255	111.195	408.805	100		Africa-Japan	2	40.5	57.5	45708.7	1848.39	661.555	7		Africa-Portugal	3	53.5	21.5	55336.9	2370.89	1.98425	86		Beringia-Mexico	2	68.5	163.5	45191.2	118.737	0.162443	91		Mexico-Brazil	3	-40.5	-72.5	14881.6
Africa-Beringia	1	67.5	152.5	47266	1336.58	69.3822	91		Africa-Scandinavia	4	33.5	37.5	46260.1	75.1217	15.3341	71		Africa-Japan	2	41.5	57.5	46008.7	1722.65	146.372	7		Africa-Portugal	3	53.5	20.5	55307.1	2429.53	15.9815	86		Beringia-Mexico	2	68.5	164.5	44157.6	40.7526	0.039429	91		Mexico-Brazil	3	-41.5	-72.5	14885.1
Africa-Beringia	1	67.5	153.5	47284.7	1840.7	56.3716	91		Africa-Scandinavia	4	34.5	36.5	46423.7	134.59	129.289	71		Africa-Japan	2	41.5	58.5	46364.4	2349.33	212.821	7		Africa-Portugal	3	52.5	19.5	55104.3	2600.63	278.411	86		Beringia-Mexico	2	67.5	164.5	43930.5	111.195	0.489447	91		Mexico-Brazil	3	-41.5	-72.5	14885.1
Africa-Beringia	1	67.5	154.5	47251.8	3490.82	38.4007	91		Africa-Scandinavia	4	35.5	36.5	46502	190.332	42.7423	71		Africa-Japan	2	40.5	59.5	46456.1	3828.5	257.05	7		Africa-Portugal	3	51.5	19.5	55130.8	111.195	594.625	86		Beringia-Mexico	2	67.5	165.5	42778.8	42.552	0.0369479	91		Mexico-Brazil	3	-42.5	-71.5	14823.9
Africa-Beringia	1	66.5	154.5	47318.5	143.025	3.17714	91		Africa-Scandinavia	4	36.5	35.5	46623.4	135.388	16.6796	106		Africa-Japan	2	41.5	60.5	46468.6	1900.39	43.6641	7		Africa-Portugal	3	51.5	18.5	54825.4	222.39	30.1464	86		Beringia-Mexico	2	68.5	166.5	41809.9	118.737	0.122545	91		Mexico-Brazil	3	-43.5	-71.5	14815.6
Africa-Beringia	1	65.5	154.5	47355.9	285.318	58.8162	91		Africa-Scandinavia	4	37.5	35.5	47204	135.388	49.9219	106		Africa-Japan	2	42.5	60.5	46493.4	1997.51	192.476	7		Africa-Portugal	3	50.5	17.5	54342.9	111.195	7.29769	86		Beringia-Mexico	2	67.5	166.5	41538.1	111.195	0.409188	91		Mexico-Brazil	3	-44.5	-71.5	14801.1
Africa-Beringia	1	65.5	155.5	47179.4	422.415	34.9739	91		Africa-Scandinavia	4	37.5	34.5	47427.9	260.752	17.9002	106		Africa-Japan	2	43.5	60.5	46555.9	3826.32	1003.76	7		Africa-Portugal	3	50.5	16.5	53442.4	341.459	1.24154	86		Beringia-Mexico	2	67.5	167.5	40221.9	42.552	0.0323304	91		Mexico-Brazil	3	-45.5	-71.5	14781.6
Africa-Beringia	1	66.5	156.5	47294.9	280.881	5.19169	91		Africa-Scandinavia	4	37.5	33.5	47610.1	111.195	1.6881	106		Africa-Japan	2	42.5	61.5	47132.4	111.195	13.4342	7		Africa-Portugal	3	51.5	16.5	53389.2	2773.02	702.386	86		Beringia-Mexico	2	68.5	168.5	39166.4	118.737	0.112484	91		Mexico-Brazil	3	-46.5	-71.5	14758
Africa-Beringia	2	30.5	40.5	45885.5	0	0	67		Africa-Scandinavia	4	38.5	33.5	49451	645.008	5.99528	106		Africa-Japan	2	43.5	61.5	47166.6	111.195	7.11283	21		Africa-Portugal	3	51.5	15.5	51894.3	2533.16	92.1788	46		Beringia-Mexico	2	67.5	168.5	38844.1	111.195	0.345076	91		Mexico-Brazil	3	-47.5	-71.5	14731.1
Africa-Beringia	2	30.5	41.5	45718.2	111.195	35.8693	62		Africa-Scandinavia	4	38.5	32.5	50389.4	111.195	32.618	106		Africa-Japan	2	44.5	61.5	47209.2	3368.82	461.988	21		Africa-Portugal	3	50.5	14.5	49808	111.195	4447.8	46		Beringia-Mexico	2	67.5	169.5	37417.7	2126.55	1.71167	91		Mexico-Brazil	3	-48.5	-71.5	14701.1
Africa-Beringia	2	31.5	41.5	45726.9	111.195	54.9654	62		Africa-Scandinavia	4	39.5	33.5	51448.5	710.89	39.9758	106		Africa-Japan	2	45.5	61.5	47286.2	1530.78	81.8206	21		Africa-Portugal	3	50.5	13.5	47029.9	111.195	58.5853	46		Beringia-Mexico	2	68.5	170.5	36328.7	2085.84	11.3303	91		Mexico-Brazil	3	-49.5	-71.5	14668.1
Africa-Beringia	2	32.5	42.5	45519.9	333.585	51.8956	62		Africa-Scandinavia	4	40.5	33.5	52997.4	838.713	23.736	106		Africa-Japan	2	46.5	62.5	46634.5	127.396	19.2645	21		Africa-Portugal	3	49.5	13.5	47032	333.585	1746.52	46		Beringia-Mexico	2	68.5	171.5	34871.1	2593.16	43.7619	91		Mexico-Brazil	3	-50.5	-71.5	14632.5
Africa-Beringia	2	33.5	43.5	45103.1	111.195	2.06153	62		Africa-Scandinavia	4	41.5	32.5	54383.9	111.195	22.7253	106		Africa-Japan	2	45.5	63.5	47090.5	1712.08	578.796	21		Africa-Portugal	3	48.5	13.5	47032	282.88	1.30369	46		Beringia-Mexico	2	67.5	171.5	34475.4	51.3436	7.45623	91		Mexico-Brazil	3	-51.5	-71.5	14594.6
Africa-Beringia	2	34.5	44.5	44591.3	564.286	20.389	62		Africa-Scandinavia	4	41.5	31.5	54626	111.195	6.98987	106		Africa-Japan	2	45.5	64.5	47115.2	111.195	19.8491	21		Africa-Portugal	3	47.5	13.5	47030.1	111.195	34.5219	50		Beringia-Mexico	2	67.5	172.5	32989.9	102.684	2.58989	91		Mexico-Brazil	3	-52.5	-71.5	14554.7
Africa-Beringia	2	35.5	45.5	44371.6	111.195	49.1361	62		Africa-Scandinavia	4	41.5	30.5	54934.2	1000.75	8.16602	106		Africa-Japan	2	44.5	64.5	47087.8	3702.52	2794.36	21		Africa-Portugal	3	46.5	12.5	47522.6	2889.77	17.2085	64		Beringia-Mexico	2	68.5	173.5	31948.6	454.52	10.1981	91		Mexico-Brazil	3	-52.5	-71.5	14554.7
Africa-Beringia	2	36.5	46.5	44416.6	389.127	5.38383	5		Africa-Scandinavia	4	41.5	29.5	54945	382.112	5.50435	106		Africa-Japan	2	43.5	64.5	47080	111.195	585.236	21		Africa-Portugal	3	47.5	11.5	47338.4	2953.57	101.665	46		Beringia-Mexico	2	67.5	173.5	31513.1	332.995	45.981	91		Mexico-Brazil	3	-51.5	-70.5	14561.3
Africa-Beringia	2	37.5	47.5	44366.8	31.5807	0.276311	5		Africa-Scandinavia	4	42.5	28.5	55438.3	208.808	23.7444	88		Africa-Japan	2	42.5	64.5	47059.1	466.761	33.059	21		Africa-Portugal	3	48.5	11.5	47353.7	111.195	1482.6	46		Beringia-Mexico	2	67.5	174.5	30057.6	205.344	7.31098	91		Mexico-Brazil	3	-50.5	-69.5	14571.7
Africa-Beringia	2	38.5	48.5	44300.6	352.699	125.248	5		Africa-Scandinavia	4	43.5	27.5	55567.1	450.288	117.385	88		Africa-Japan	2	41.5	64.5	47021.4	3457.36	651.226	21		Africa-Portugal	3	49.5	11.5	47361.2	132.182	0.575479	46		Beringia-Mexico	2	68.5	175.5	29106.6	630.217	19.6329	91		Mexico-Brazil	3	-49.5	-68.5	14595.1
Africa-Beringia	2	39.5	49.5	44559.5	222.39	13081.8	5		Africa-Scandinavia	4	44.5	27.5	55633	230.696	25.0975	88		Africa-Japan	2	40.5	64.5	46967.5	3365.11	24562.9	21		Africa-Portugal	3	50.5	11.5	47361.1	3016.99	548.344	46		Beringia-Mexico	2	67.5	175.5	28636.8	671.831	8.82954	91		Mexico-Brazil	3	-48.5	-67.5	14592.7
Africa-Beringia	2	40.5	50.5	44354.7	111.195	41.4443	7		Africa-Scandinavia	4	44.5	26.5	55679.2	1350.06	220.454	88		Africa-Japan	2	39.5	65.5	47218.8	111.195	5.45555	21		Africa-Portugal	3	50.5	10.5	47063.4	3121.11	16.3	46		Beringia-Mexico	2	67.5	176.5	27265.8	307.954	4.29431	91		Mexico-Brazil	3	-47.5	-66.5	14557.8
Africa-Beringia	2	40.5	51.5	44109.7	159.99	9.90224	7		Africa-Scandinavia	4	44.5	25.5	55702.3	1484.49	30.3738	88		Africa-Japan	2	40.5	66.5	46837.2	1819.18	95.3	21		Africa-Portugal	3	50.5	9.5	46812.9	3188	41.7485	46		Beringia-Mexico	2	68.5	177.5	26463	359.233	4.12665	91		Mexico-Brazil	3	-46.5	-65.5	14598
Africa-Beringia	2	39.5	51.5	43647.5	224.613	24.7371	7		Africa-Scandinavia	4	45.5	24.5	55647.5	58.0987	2.93279	88		Africa-Japan	2	41.5	66.5	46877.7	2106.54	2372.23	21		Africa-Portugal	3	51.5	9.5	46809.7	111.195	0.928381	46		Beringia-Mexico	2	67.5	177.5	25964.4	757.409	8.64622	91		Mexico-Brazil	3	-45.5	-65.5	14625.5
Africa-Beringia	2	38.5	51.5	43342.7	111.195	32.8299	7		Africa-Scandinavia	4	46.5	24.5	55662.8	116.194	2.2411	88		Africa-Japan	2	42.5	66.5	46898.6	3642.53	557.388	21		Africa-Portugal	3	51.5	8.5	46612.7	3330.31	284.545	46		Beringia-Mexico	2	67.5	178.5	24756.1	293.356	16.3339	91		Mexico-Brazil	3	-44.5	-65.5	14647.8
Africa-Beringia	2	39.5	50.5	43881.3	111.195	9.92015	7		Africa-Scandinavia	4	47.5	24.5	55668.7	421.622	28.7502	88		Africa-Japan	2	43.5	66.5	46904.2	128.978	15.064	21		Africa-Portugal	3	50.5	8.5	46612.6	111.195	44.3008	46		Beringia-Mexico	2	68.5	179.5	24134.6	150.179	1.1272	18		Mexico-Brazil	3	-43.5	-65.5	14663.2
Africa-Beringia	2	38.5	50.5	43549.3	114.855	162.454	7		Africa-Scandinavia	4	48.5	24.5	55669	255.56	9.68251	88		Africa-Japan	2	44.5	67.5	46932.5	1923.99	190.551	21		Africa-Portugal	3	49.5	7.5	46382.9	3370.15	86.9402	46		Beringia-Mexico	2	69.5	-179.5	23507.1	461.723	9.17482	18		Mexico-Brazil	3	-42.5	-65.5	14670.7
Africa-Beringia	2	37.5	51.5	43203.3	494.914	131.801	7		Africa-Scandinavia	4	48.5	23.5	55671	1622.09	29.1361	88		Africa-Japan	2	45.5	68.5	47129.6	1878.88	155.228	21		Africa-Portugal	3	50.5	6.5	46185.9	111.195	4.3383	46		Beringia-Mexico	2	69.5	-178.5	23905	845.263	48.5951	18		Mexico-Brazil	3	-42.5	-65.5	14670.7
Africa-Beringia	2	36.5	52.5	43184.5	393.35	523.072	7		Africa-Scandinavia	4	47.5	23.5	55663.8	83.2796	7.73255	88		Africa-Japan	2	46.5	69.5	47114.4	398.381	21.4264	21		Africa-Portugal	3	50.5	5.5	45978.1	111.195	7.5086	46		Beringia-Mexico	2	70.5	-178.5	24740.9	46.1113	0.29351	18		Mexico-Brazil	3	-41.5	-64.5	14623.1
Africa-Beringia	2	36.5	53.5	43134.3	444.78	270.877	7		Africa-Scandinavia	4	46.5	23.5	55650.2	2006.28	64.4215	88		Africa-Japan	2	47.5	69.5	47223.6	1697.34	189.923	21		Africa-Portugal	3	49.5	5.5	45975.6	111.195	10.2418	46		Beringia-Mexico	2	71.5	-179.5	25122.8	46.1113	0.389872	18		Mexico-Brazil	3	-40.5	-64.5	14616.3
Africa-Beringia	2	36.5	54.5	43516.1	111.195	422.794	7		Africa-Scandinavia	4	45.5	22.5	55658.3	1588.88	1436.6	88		Africa-Japan	2	48.5	68.5	47363.4	1696.86	672.289	21		Africa-Portugal	3	49.5	4.5	45775.9	3669.7	33.4616	43		Beringia-Mexico	2	71.5	-178.5	25543.8	1817.33	33.3798	18		Mexico-Brazil	3	-39.5	-63.5	14549.1
Africa-Beringia	2	37.5	55.5	43561.9	1523.83	100.002	7		Africa-Scandinavia	4	46.5	21.5	55456.1	111.195	11.9861	50		Africa-Japan	2	49.5	68.5	47490.8	612.012	57.8625	21		Africa-Portugal	3	49.5	3.5	45540	72.2148	0.306175	43		Beringia-Mexico	2	71.5	-177.5	25973.4	2326.37	150.438	18		Mexico-Brazil	3	-39.5	-62.5	14434.8
Africa-Beringia	2	37.5	54.5	43650.2	1547.99	2224.12	7		Africa-Scandinavia	4	47.5	21.5	55459.5	778.364	3.26948	50		Africa-Japan	2	49.5	69.5	47509.4	2335.84	1482.13	21		Africa-Portugal	3	49.5	2.5	45352.3	72.2148	0.384789	43		Beringia-Mexico	2	72.5	-177.5	26749.8	550.291	22.8669	18		Mexico-Brazil	3	-38.5	-61.5	14329.5
Africa-Beringia	2	38.5	55.5	43822	174.418	12.0922	7		Africa-Scandinavia	4	47.5	20.5	55403	1733.21	60.5064	50		Africa-Japan	2	48.5	70.5	47509.6	2275.99	1842.9	21		Africa-Portugal	3	49.5	1.5	45261.5	72.2148	0.795431	43		Beringia-Mexico	2	73.5	-178.5	27046.8	46.1113	0.54278	18		Mexico-Brazil	3	-37.5	-60.5	14265
Africa-Beringia	2	39.5	54.5	44070	1471.97	986.578	7		Africa-Scandinavia	4	46.5	20.5	55398.1	2122.57	1535.87	50		Africa-Japan	2	49.5	71.5	47239.3	2219.57	1184.4	21		Africa-Portugal	3	49.5	0.5	45087.5	72.2148	0.414858	43		Beringia-Mexico	2	73.5	-177.5	27489.3	46.1113	0.462491	18		Mexico-Brazil	3	-36.5	-59.5	14235.5
Africa-Beringia	2	39.5	55.5	44147.5	1616.13	64.4852	7		Africa-Scandinavia	4	45.5	20.5	55382.2	1609.52	7.33169	50		Africa-Japan	2	48.5	72.5	47536.5	2275.99	595.808	21		Africa-Portugal	3	49.5	-0.5	44954.2	469.424	415.42	43		Beringia-Mexico	2	73.5	-176.5	27939.2	1116.39	39.136	18		Mexico-Brazil	3	-35.5	-58.5	14177.7
Africa-Beringia	2	40.5	55.5	44624.4	546.732	1141.4	7		Africa-Scandinavia	4	45.5	19.5	55162.2	1360.64	64.1935	50		Africa-Japan	2	48.5	73.5	47347.7	726.831	60.8329	21		Africa-Portugal	3	49.5	-1.5	44907.9	111.195	18.1929	43		Beringia-Mexico	2	73.5	-175.5	28396.7	1162.2	8.78319	18		Mexico-Brazil	3	-34.5	-57.5	14166.7
Africa-Beringia	2	40.5	56.5	44941.5	508.007	140.8	7		Africa-Scandinavia	4	46.5	18.5	54902	2240.06	31.9247	50		Africa-Japan	2	48.5	74.5	47228.4	128.978	18.6573	21		Africa-Portugal	3	49.5	-2.5	44818.6	235.646	3.68265	43		Beringia-Mexico	2	73.5	-174.5	28861.5	46.1113	0.140688	18		Mexico-Brazil	3	-33.5	-57.5	14148
Africa-Beringia	2	41.5	55.5	45234	918.214	605.682	7		Africa-Scandinavia	4	47.5	18.5	54892.7	53.0571	0.479132	50		Africa-Japan	2	48.5	75.5	47218.5	232.011	24.9823	21		Africa-Portugal	3	49.5	-3.5	44757.2	333.585	17.4579	43		Beringia-Mexico	2	73.5	-173.5	29333.4	143.326	0.244581	18		Mexico-Brazil	3	-32.5	-56.5	14104.6
Africa-Beringia	2	42.5	55.5	45830.5	111.195	30.0121	7		Africa-Scandinavia	4	47.5	17.5	54405.1	123.57	3.4436	50		Africa-Japan	2	49.5	75.5	47295.3	1714.48	73.8395	21		Africa-Portugal	3	49.5	-3.5	44757.2	408.486	18.1759	43		Beringia-Mexico	2	73.5	-172.5	29811.6	1354.16	19.8764	18		Mexico-Brazil	3	-32.5	-55.5	14056.7
Africa-Beringia	2	42.5	56.5	45930.7	1045.84	54.1045	7		Africa-Scandinavia	4	47.5	16.5	53553.4	1020.73	12.7682	50		Africa-Japan	2	50.5	75.5	47292.7	1035.41	409.737	21		Africa-Portugal	3	48.5	-4.5	44866.3	188.053	353.484	43		Beringia-Mexico	2	73.5	-171.5	30295.5	2764.34	30.4869	18		Mexico-Brazil	3	-31.5	-55.5	14030.7
Africa-Beringia	2	41.5	57.5	46008.7	134.706	12.5261	7		Africa-Scandinavia	4	46.5	15.5	52093.6	1088.34	4.29279	50		Africa-Japan	2	51.5	75.5	47251.5	981.538	131.927	21		Africa-Portugal	3	47.5	-5.5	44901.5	555.975	108.187	43		Beringia-Mexico	2	73.5	-170.5	30784	1534.25	72.5723	18		Mexico-Brazil	3	-30.5	-54.5	13997.9
Africa-Beringia	2	41.5	58.5	46364.4	879.691	111.863	7		Africa-Scandinavia	4	46.5	14.5	49908.6	1791.59	6.39307	50		Africa-Japan	2	52.5	75.5	47216.3	1054.8	172.016	21		Africa-Portugal	3	46.5	-5.5	44974.7	561.493	141.327	43		Beringia-Mexico	2	73.5	-169.5	31275.4	239.388	8.54867	18		Mexico-Brazil	3	-30.5	-53.5	13927.4
Africa-Beringia	2	40.5	59.5	46456.1	397.813	557.161	7		Africa-Scandinavia	4	47.5	14.5	49892.6	1882.57	29.1059	50		Africa-Japan	2	53.5	75.5	47192.7	129.775	12.8516	21		Africa-Portugal	3	47.5	-4.5	44965	369.127	34.1721	43		Beringia-Mexico	2	73.5	-168.5	31768.1	118.737	0.775214	18		Mexico-Brazil	3	-29.5	-52.5	13839.9
Africa-Beringia	2	40.5	60.5	46463.9	955.598	51.3155	7		Africa-Scandinavia	4	48.5	14.5	49870.5	111.195	0.324888	50		Africa-Japan	2	54.5	75.5	47170.2	111.195	21.4786	21		Africa-Portugal	3	47.5	-3.5	44974.1	72.2148	1.55995	43		Beringia-Mexico	2	73.5	-167.5	32259.8	1447.93	71.2842	18		Mexico-Brazil	3	-28.5	-51.5	13744.1
Africa-Beringia	2	41.5	60.5	46468.6	176.363	8.07856	7		Africa-Scandinavia	4	47.5	13.5	47030.1	1276.6	23.1398	50		Africa-Japan	2	55.5	76.5	47250.7	3905.18	116.587	21		Africa-Portugal	3	46.5	-2.5	45016.2	369.127	57.6581	43		Beringia-Mexico	2	73.5	-166.5	32748.1	2769.8	16.0076	18		Mexico-Brazil	3	-27.5	-50.5	13661.8
Africa-Beringia	2	42.5	60.5	46493.4	155.399	46.2912	7		Africa-Scandinavia	4	46.5	13.5	47026	2002.65	21.339	50		Africa-Japan	2	54.5	77.5	47074.5	3113.48	200.352	32		Africa-Portugal	3	45.5	-1.5	45086.3	671.85	485.09	43		Beringia-Mexico	2	73.5	-165.5	33230.7	1129.03	3.70157	18		Mexico-Brazil	3	-26.5	-49.5	13387.7
Africa-Beringia	2	42.5	61.5	47132.4	505.694	13.6162	7		Africa-Scandinavia	4	46.5	12.5	47522.6	2675.7	13.8799	64		Africa-Japan	2	55.5	77.5	47047.4	1502.01	92.1139	32		Africa-Portugal	3	44.5	-1.5	45080.2	778.364	22.9966	43		Beringia-Mexico	2	73.5	-164.5	33705.5	115.846	0.69185	18		Mexico-Brazil	3	-25.5	-48.5	13297.2
Africa-Beringia	2	43.5	61.5	47166.6	665.453	50.7127	21		Africa-Scandinavia	4	46.5	11.5	47314.9	111.195	0.302821	64		Africa-Japan	2	56.5	78.5	47061.9	369.127	23.0849	32		Africa-Portugal	3	43.5	-2.5	44997.1	782.306	29.1416	97		Beringia-Mexico	2	73.5	-163.5	34170.4	481.564	2.79508	18		Mexico-Brazil	3	-24.5	-47.5	13283
Africa-Beringia	2	44.5	61.5	47209.2	767.717	66.4575	21		Africa-Scandinavia	4	46.5	10.5	47000	2295.46	6.67515	46		Africa-Japan	2	55.5	79.5	46977.9	1901.52	164.094	32		Africa-Portugal	3	42.5	-3.5	44969	919.572	44.2357	97		Beringia-Mexico	2	72.5	-162.5	34003	366.452	12.5463	18		Mexico-Brazil	3	-23.5	-46.5	13289.3
Africa-Beringia	2	45.5	61.5	47286.2	118.737	8.17467	21		Africa-Scandinavia	4	46.5	9.5	46752.3	2392.04	26.4428	46		Africa-Japan	2	55.5	80.5	46913.8	3369.08	176.023	32		Africa-Portugal	3	41.5	-4.5	44900.1	72.2148	1.17482	97		Beringia-Mexico	2	71.5	-161.5	33801.5	243.897	2.54006	18		Mexico-Brazil	3	-22.5	-45.5	13329
Africa-Beringia	2	46.5	62.5	46634.5	340.184	48.6115	21		Africa-Scandinavia	4	45.5	9.5	46718.1	1658.98	6.11983	64		Africa-Japan	2	56.5	79.5	46907.2	5373.88	4538.75	32		Africa-Portugal	3	41.5	-5.5	44839.4	0	NaN	97		Beringia-Mexico	2	70.5	-160.5	33565.9	360.605	2.58331	18		Mexico-Brazil	3	-21.5	-44.5	13315.8
Africa-Beringia	2	45.5	63.5	47090.5	991.638	206.29	21		Africa-Scandinavia	4	45.5	8.5	46509.2	2066.96	7.29162	43		Africa-Japan	2	57.5	79.5	46838.1	273.141	35.3261	32		Africa-Portugal	3	40.5	-5.5	44740.6	1012.93	61.0237	97		Beringia-Mexico	2	69.5	-159.5	33303.7	1716.68	13.3073	18		Mexico-Brazil	3	-20.5	-44.5	13329.6
Africa-Beringia	2	45.5	64.5	47115.2	1062.09	327.603	21		Africa-Scandinavia	4	46.5	7.5	46305.4	3118.95	71.1308	43		Africa-Japan	2	57.5	80.5	46812	136.973	391.351	90		Africa-Portugal	3	39.5	-5.5	44621.9	111.195	0.936686	97		Beringia-Mexico	2	68.5	-158.5	33032.5	122.836	6.66679	18		Mexico-Brazil	3	-20.5	-43.5	13335.5
Africa-Beringia	2	44.5	64.5	47087.8	1740.91	345.625	21		Africa-Scandinavia	4	46.5	6.5	46097.4	3227.05	3.17836	43		Africa-Japan	2	58.5	80.5	46772.4	236.56	129.126	90		Africa-Portugal	3	39.5	-6.5	44543.5	85.8003	1.09545	87		Beringia-Mexico	2	67.5	-157.5	32773.9	1693.57	14.7571	18		Mexico-Brazil	3	-19.5	-42.5	13353.7
Africa-Beringia	2	43.5	64.5	47080	412.725	40.6266	21		Africa-Scandinavia	4	45.5	6.5	46052.7	1717.04	3.57152	43		Africa-Japan	2	59.5	79.5	46757.7	111.195	16.1246	90		Africa-Portugal	3	39.5	-7.5	44407.3	85.8003	0.629889	87		Beringia-Mexico	2	68.5	-157.5	33830.7	492.038	6.74635	18		Mexico-Brazil	3	-18.5	-41.5	13343.7
Africa-Beringia	2	42.5	64.5	47059.1	1445.78	1789.33	21		Africa-Scandinavia	4	45.5	5.5	45847.5	111.195	6.94014	43		Africa-Japan	2	59.5	80.5	46754.6	2555.27	66.6059	90		Africa-Portugal	3	38.5	-7.5	44285.1	111.195	0.909637	87		Beringia-Mexico	2	68.5	-156.5	34668.8	610.067	3.07754	18		Mexico-Brazil	3	-17.5	-41.5	13355.3
Africa-Beringia	2	41.5	64.5	47021.4	320.162	15.6085	21		Africa-Scandinavia	4	46.5	4.5	45686.6	111.195	5.0408	43		Africa-Japan	2	58.5	81.5	46385.5	3447.05	560.769	90		Africa-Portugal	3	37.5	-7.5	44160.9	111.195	0.895246	87		Beringia-Mexico	2	67.5	-155.5	34821.9	1201.74	28.2311	18		Mexico-Brazil	3	-16.5	-41.5	13365.4
Africa-Beringia	2	40.5	64.5	46967.5	1509.43	118.452	21		Africa-Scandinavia	4	45.5	4.5	45637.8	555.975	2.19189	43		Africa-Japan	2	57.5	82.5	46330.7	3372.56	398.177	90		Africa-Portugal	3	36.5	-7.5	44040	111.195	0.919856	87		Beringia-Mexico	2	66.5	-154.5	35029.9	1264.11	5.85002	18		Mexico-Brazil	3	-15.5	-41.5	13372.8
Africa-Beringia	2	39.5	64.5	46899.5	259.389	154.859	21		Africa-Scandinavia	4	46.5	3.5	45491.1	2207.61	13.3071	43		Africa-Japan	2	58.5	83.5	46244.6	2552.87	268.271	90		Africa-Portugal	4	30.5	40.5	45885.5	0	0	67		Beringia-Mexico	2	65.5	-153.5	34849.9	744.289	28.9112	18		Mexico-Brazil	3	-14.5	-41.5	13375.9
Africa-Beringia	2	38.5	65.5	47086.2	370.792	49.4521	21		Africa-Scandinavia	4	46.5	3.5	45491.1	2309.61	1.25712	43		Africa-Japan	2	59.5	82.5	46243.3	861.074	240.054	90		Africa-Portugal	4	31.5	41.5	45726.9	136.973	3.08922	62		Beringia-Mexico	2	65.5	-152.5	35615.9	31.5807	0.0646668	18		Mexico-Brazil	3	-13.5	-41.5	13373.1
Africa-Beringia	2	39.5	66.5	46772.7	717.439	189.548	21		Africa-Scandinavia	4	47.5	4.5	45727.1	2399.36	651.292	43		Africa-Japan	2	60.5	82.5	46245.5	774.913	559.504	90		Africa-Portugal	4	32.5	42.5	45519.9	194.813	4.68481	62		Beringia-Mexico	2	65.5	-151.5	35943.6	877.784	2.82083	18		Mexico-Brazil	3	-12.5	-41.5	13363.5
Africa-Beringia	2	40.5	66.5	46837.2	225.766	54.349	21		Africa-Scandinavia	4	48.5	4.5	45757.5	1994.08	22.7924	43		Africa-Japan	2	59.5	83.5	46196.3	723.341	956.8	90		Africa-Portugal	4	33.5	43.5	45103.1	268.092	9.30034	62		Beringia-Mexico	2	65.5	-150.5	36104.5	850.626	4.71222	18		Mexico-Brazil	3	-11.5	-41.5	13347
Africa-Beringia	2	41.5	66.5	46877.7	956.577	656.539	21		Africa-Scandinavia	4	49.5	4.5	45775.9	2065.14	21.8164	43		Africa-Japan	2	58.5	84.5	45975.5	73.6795	92.446	90		Africa-Portugal	4	34.5	44.5	44591.3	584.211	29.9641	62		Beringia-Mexico	2	65.5	-149.5	36204.2	937.086	3.67509	18		Mexico-Brazil	3	-10.5	-41.5	13325.2
Africa-Beringia	2	42.5	66.5	46898.6	1653.15	294.783	21		Africa-Scandinavia	4	50.5	5.5	45978.1	2440.35	25.4113	46		Africa-Japan	2	59.5	84.5	45928.1	5224.58	15642.4	90		Africa-Portugal	4	35.5	45.5	44371.6	135.388	5.6788	62		Beringia-Mexico	2	65.5	-148.5	36289.2	2826.04	47.0669	18		Mexico-Brazil	3	-9.5	-41.5	13300.7
Africa-Beringia	2	43.5	66.5	46904.2	1565.65	252.402	21		Africa-Scandinavia	4	49.5	6.5	46178.6	667.17	39.1141	46		Africa-Japan	2	58.5	85.5	45544	139.306	11.1848	90		Africa-Portugal	4	36.5	46.5	44416.6	651.007	59.3985	5		Beringia-Mexico	2	65.5	-147.5	36383.1	2185.43	12.3034	18		Mexico-Brazil	3	-8.5	-41.5	13276.1
Africa-Beringia	2	44.5	66.5	46900	918.214	73.0538	21		Africa-Scandinavia	4	50.5	6.5	46185.9	2209.28	19.9369	46		Africa-Japan	2	58.5	86.5	45490.1	5870.29	838.374	90		Africa-Portugal	4	37.5	47.5	44366.8	81.981	12.0667	5		Beringia-Mexico	2	65.5	-146.5	36501.4	31.5807	0.06426	18		Mexico-Brazil	3	-7.5	-41.5	13252.9
Africa-Beringia	2	45.5	67.5	46898.3	0	NaN	21		Africa-Scandinavia	4	50.5	7.5	46390.9	2554.69	16.5755	46		Africa-Japan	2	57.5	87.5	45335.8	819.163	276.557	90		Africa-Portugal	4	38.5	48.5	44300.6	271.676	7.1443	5		Beringia-Mexico	2	65.5	-145.5	36658.5	31.5807	0.0646598	18		Mexico-Brazil	3	-6.5	-41.5	13232.2
Africa-Beringia	2	46.5	68.5	47101	956	89.7231	21		Africa-Scandinavia	4	51.5	8.5	46612.7	595.756	30.0069	46		Africa-Japan	2	56.5	88.5	45202.9	1625.75	47.6605	90		Africa-Portugal	4	39.5	49.5	44559.5	83.2796	1.31348	5		Beringia-Mexico	2	65.5	-144.5	36877.4	841.323	3.53576	18		Mexico-Brazil	3	-5.5	-41.5	13214.6
Africa-Beringia	2	47.5	68.5	47205.5	1963.33	1256.13	21		Africa-Scandinavia	4	52.5	9.5	46797.5	111.195	27.5576	46		Africa-Japan	2	56.5	89.5	44980.3	1366.67	51.5278	90		Africa-Portugal	4	40.5	50.5	44354.7	139.306	2.14843	7		Beringia-Mexico	2	65.5	-143.5	37199.9	819.618	3.3324	18		Mexico-Brazil	3	-4.5	-41.5	13199.8
Africa-Beringia	2	48.5	68.5	47363.4	336.391	15.9336	21		Africa-Scandinavia	4	53.5	10.5	47023.3	807.169	293.196	46		Africa-Japan	2	57.5	89.5	44913.7	2506.64	546.227	90		Africa-Portugal	4	40.5	51.5	44109.7	84.5528	1.36051	7		Beringia-Mexico	2	65.5	-142.5	37601.7	2308.79	8.93931	18		Mexico-Brazil	3	-3.5	-41.5	13187.1
Africa-Beringia	2	48.5	69.5	47375.8	40.7526	9.73546	21		Africa-Scandinavia	4	52.5	10.5	47049.9	229.467	25.3948	46		Africa-Japan	2	56.5	90.5	44748.7	69.2199	21.0908	90		Africa-Portugal	4	39.5	51.5	43647.5	1173.52	32.3452	7		Beringia-Mexico	2	64.5	-141.5	37267.3	2339.93	10.6364	18		Mexico-Brazil	4	10.5	-82.5	12726.3
Africa-Beringia	2	47.5	70.5	47386.3	1091.51	562.347	21		Africa-Scandinavia	4	52.5	11.5	47331.9	701.302	49.2177	46		Africa-Japan	2	57.5	90.5	44660.4	111.195	22.2568	90		Africa-Portugal	4	38.5	51.5	43342.7	1240.41	29.6898	7		Beringia-Mexico	2	63.5	-140.5	36859.4	681.621	3.00569	18		Mexico-Brazil	4	11.5	-81.5	12730.3
Africa-Beringia	2	48.5	71.5	47003.2	295.399	29.317	21		Africa-Scandinavia	4	53.5	12.5	47613.8	671.048	3.31411	46		Africa-Japan	2	57.5	91.5	44498.6	4702.51	568.691	90		Africa-Portugal	4	37.5	51.5	43203.3	139.306	5.24634	7		Beringia-Mexico	2	62.5	-139.5	36313.2	661.575	2.69982	18		Mexico-Brazil	4	11.5	-80.5	13807.9
Africa-Beringia	2	47.5	72.5	47345.8	185.536	21.9284	21		Africa-Scandinavia	4	52.5	13.5	47014.2	667.17	14.7718	46		Africa-Japan	2	56.5	92.5	44428.4	4635.91	4854.36	90		Africa-Portugal	4	36.5	52.5	43184.5	1319.54	31.0575	7		Beringia-Mexico	2	62.5	-138.5	36726.2	761.211	3.38623	18		Mexico-Brazil	4	10.5	-80.5	13963.5
Africa-Beringia	2	48.5	73.5	47347.7	1097.82	186.768	21		Africa-Scandinavia	4	53.5	14.5	49616.9	111.195	3.24467	46		Africa-Japan	2	56.5	93.5	44176	111.195	63.2149	90		Africa-Portugal	4	36.5	53.5	43134.3	1341.78	28.9377	7		Beringia-Mexico	2	62.5	-137.5	37052.1	744.289	3.10083	18		Mexico-Brazil	4	9.5	-80.5	14159.5
Africa-Beringia	2	47.5	73.5	47175.6	1104.56	367.698	21		Africa-Scandinavia	4	53.5	15.5	51732	2386.37	25.2131	86		Africa-Japan	2	55.5	93.5	44275.5	360.553	34.5424	90		Africa-Portugal	4	37.5	54.5	43650.2	237.467	3.73587	7		Beringia-Mexico	2	62.5	-136.5	37260.1	2433.86	5.99031	18		Mexico-Brazil	4	8.5	-79.5	14335.9
Africa-Beringia	2	48.5	74.5	47228.4	1045.84	38.0845	21		Africa-Scandinavia	4	54.5	16.5	53091.3	2702.33	251.661	86		Africa-Japan	2	56.5	94.5	44212.1	2623.89	127.683	90		Africa-Portugal	4	38.5	55.5	43822	372.249	7.53785	7		Beringia-Mexico	2	62.5	-135.5	37351.5	2465.3	48.1598	18		Mexico-Brazil	4	7.5	-79.5	14496.6
Africa-Beringia	2	49.5	74.5	47309	175.393	47.7779	21		Africa-Scandinavia	4	54.5	17.5	54087.1	667.17	6.44758	86		Africa-Japan	2	55.5	95.5	44243.9	2625.69	1894.44	90		Africa-Portugal	4	38.5	56.5	43987.3	111.195	5.92818	7		Beringia-Mexico	2	62.5	-134.5	37358.4	31.5807	0.0701823	18		Mexico-Brazil	4	6.5	-78.5	14566.5
Africa-Beringia	2	50.5	74.5	47316.6	781.518	697.161	21		Africa-Scandinavia	4	54.5	18.5	54654.6	2597.78	360.853	86		Africa-Japan	2	56.5	96.5	44308.7	233.36	15.0013	90		Africa-Portugal	4	39.5	57.5	45333.8	373.399	3.03303	7		Beringia-Mexico	2	62.5	-133.5	37311.9	702.526	3.14403	18		Mexico-Brazil	4	6.5	-77.5	14497.4
Africa-Beringia	2	49.5	75.5	47295.3	391.735	38.0584	21		Africa-Scandinavia	4	54.5	19.5	55000.7	111.195	1.42001	86		Africa-Japan	2	56.5	97.5	44525.8	340.836	17.4895	90		Africa-Portugal	4	40.5	57.5	45708.7	140.069	22.6979	7		Beringia-Mexico	2	62.5	-132.5	37232	691.92	3.15974	18		Mexico-Brazil	4	5.5	-76.5	14505.4
Africa-Beringia	2	50.5	75.5	47292.7	560.929	286.627	21		Africa-Scandinavia	4	54.5	20.5	55259.6	2938.06	89.5313	86		Africa-Japan	2	55.5	97.5	44653	129.775	3.31618	90		Africa-Portugal	4	41.5	58.5	46364.4	1486.43	21.9162	7		Beringia-Mexico	2	62.5	-131.5	37123.8	2559.87	9.92963	18		Mexico-Brazil	4	4.5	-75.5	14540.5
Africa-Beringia	2	51.5	74.5	47252	111.195	9.19726	21		Africa-Scandinavia	4	55.5	21.5	55177.6	444.78	5.20283	8		Africa-Japan	2	54.5	97.5	44777.3	1372.63	278.593	90		Africa-Portugal	4	40.5	59.5	46456.1	1541.01	12.8	7		Beringia-Mexico	2	62.5	-130.5	36965	2525.07	64.3527	18		Mexico-Brazil	4	3.5	-74.5	14579
Africa-Beringia	2	51.5	75.5	47251.5	338.334	98.7547	21		Africa-Scandinavia	4	56.5	21.5	55027.1	2910.29	64.1938	8		Africa-Japan	2	53.5	97.5	44896.4	3893.26	824.844	90		Africa-Portugal	4	40.5	60.5	46463.9	579.966	3.44516	7		Beringia-Mexico	2	62.5	-129.5	36675.9	481.564	1.67891	18		Mexico-Brazil	4	2.5	-73.5	14656.5
Africa-Beringia	2	52.5	75.5	47216.3	690.964	63.9131	21		Africa-Scandinavia	4	57.5	22.5	55168.4	144.436	28.7149	42		Africa-Japan	2	53.5	98.5	45183.3	229.432	270.557	90		Africa-Portugal	4	40.5	61.5	47098.3	1572.38	15.8236	7		Beringia-Mexico	2	62.5	-128.5	36076	383.695	0.783741	18		Mexico-Brazil	4	1.5	-72.5	14733.1
Africa-Beringia	2	53.5	75.5	47192.7	894.422	4102.85	21		Africa-Scandinavia	4	57.5	23.5	55190.2	144.436	8.91415	42		Africa-Japan	2	54.5	99.5	45488	2684.81	8860.74	90		Africa-Portugal	4	41.5	61.5	47106.3	111.195	1.71378	7		Beringia-Mexico	2	62.5	-127.5	34961.8	485.152	53.8819	18		Mexico-Brazil	4	0.5	-72.5	14879.4
Africa-Beringia	2	54.5	75.5	47170.2	4157.6	302.878	21		Africa-Scandinavia	4	58.5	24.5	55113.4	111.195	8.50179	42		Africa-Japan	2	55.5	100.5	45565.2	2746.64	2643.54	90		Africa-Portugal	4	42.5	62.5	46146.6	111.195	0.947759	21		Beringia-Mexico	2	63.5	-126.5	34648.5	2826.04	27.5319	18		Mexico-Brazil	4	-0.5	-72.5	14996.3
Africa-Beringia	2	55.5	76.5	47250.7	4987.07	4237.1	21		Africa-Scandinavia	4	58.5	25.5	55093.6	111.195	30.7253	42		Africa-Japan	2	55.5	101.5	46012.9	2617.89	91.3589	90		Africa-Portugal	4	41.5	63.5	46912.3	1650.64	3.09939	21		Beringia-Mexico	2	62.5	-126.5	33436.9	2596.94	8.16734	18		Mexico-Brazil	4	-1.5	-72.5	15083.7
Africa-Beringia	2	55.5	77.5	47047.4	1404.97	2451.96	32		Africa-Scandinavia	4	58.5	26.5	55181.4	3436.45	94.9427	42		Africa-Japan	2	54.5	101.5	46127.1	111.195	16.449	90		Africa-Portugal	4	40.5	64.5	46967.5	1723.29	10.5798	21		Beringia-Mexico	2	61.5	-127.5	33418.4	35.2823	0.0838035	18		Mexico-Brazil	4	-2.5	-72.5	15143.2
Africa-Beringia	2	56.5	77.5	47015.9	3623.58	416.025	32		Africa-Scandinavia	4	58.5	27.5	55041.7	111.195	15.2134	42		Africa-Japan	2	55.5	102.5	46150.7	2624.41	225.969	90		Africa-Portugal	4	39.5	64.5	46899.5	134.59	0.117547	21		Beringia-Mexico	2	61.5	-126.5	31453	2667.27	68.0218	18		Mexico-Brazil	4	-3.5	-72.5	15177.9
Africa-Beringia	2	57.5	78.5	47001.6	3809.85	1868.49	32		Africa-Scandinavia	4	59.5	28.5	54903.1	333.585	4.10541	42		Africa-Japan	2	55.5	103.5	46412.1	1213.93	26.6119	90		Africa-Portugal	4	38.5	64.5	46814.6	1842.94	11.2676	7		Beringia-Mexico	2	61.5	-125.5	29553.4	2826.04	8.63169	18		Mexico-Brazil	4	-4.5	-72.5	15191.7
Africa-Beringia	2	56.5	79.5	46907.2	1137.87	240.871	32		Africa-Scandinavia	4	60.5	28.5	54624.6	111.195	2.48836	42		Africa-Japan	2	54.5	103.5	46485	128.184	5.43823	90		Africa-Portugal	4	37.5	65.5	46931.1	1918	1.42147	81		Beringia-Mexico	2	61.5	-124.5	27990.4	354.256	23.2528	18		Mexico-Brazil	4	-5.5	-72.5	15188.2
Africa-Beringia	2	57.5	79.5	46838.1	4937.21	871.99	32		Africa-Scandinavia	4	61.5	28.5	54313.7	560.916	7.52009	42		Africa-Japan	2	55.5	104.5	46499.6	2729.62	41.4288	90		Africa-Portugal	4	38.5	66.5	46681.1	1993.03	2.35124	21		Beringia-Mexico	2	61.5	-123.5	26789	2680.11	6.5074	18		Mexico-Brazil	4	-6.5	-72.5	15170.2
Africa-Beringia	2	57.5	80.5	46812	5061.34	675.746	90		Africa-Scandinavia	4	61.5	29.5	54203	3647.08	39.3976	42		Africa-Japan	2	54.5	104.5	46575.1	111.195	4.46494	90		Africa-Portugal	4	39.5	66.5	46772.7	2063.41	1.42243	21		Beringia-Mexico	2	61.5	-122.5	25861.7	2797.93	14.3879	18		Mexico-Brazil	4	-7.5	-72.5	15139.4
Africa-Beringia	2	58.5	79.5	46782.7	1896.46	723.288	90		Africa-Scandinavia	4	60.5	30.5	54167.1	3452.73	90.6799	42		Africa-Japan	2	55.5	105.5	46619	2684.07	114.479	90		Africa-Portugal	4	40.5	66.5	46837.2	2176.66	2.308	21		Beringia-Mexico	2	61.5	-121.5	25083.5	136.792	0.595775	18		Mexico-Brazil	4	-8.5	-72.5	15096.1
Africa-Beringia	2	59.5	79.5	46757.7	559.126	108.674	90		Africa-Scandinavia	4	61.5	30.5	53833.6	451.067	6.30044	42		Africa-Japan	2	54.5	106.5	46731.9	3519.72	853.68	90		Africa-Portugal	4	41.5	66.5	46877.7	4016.91	301.547	21		Beringia-Mexico	2	61.5	-120.5	24329.1	5921.09	15.0297	18		Mexico-Brazil	4	-9.5	-72.5	15040.1
Africa-Beringia	2	59.5	80.5	46754.6	3657.41	8964.24	90		Africa-Scandinavia	4	62.5	30.5	53488.7	111.195	6.06165	42		Africa-Japan	2	53.5	105.5	46738.8	2667	80.3652	90		Africa-Portugal	4	41.5	67.5	46980	111.195	9.38116	21		Beringia-Mexico	2	61.5	-119.5	23487.2	5959.9	1503.51	18		Mexico-Brazil	4	-10.5	-72.5	14970.7
Africa-Beringia	2	59.5	81.5	46372.9	133.789	70.3043	90		Africa-Scandinavia	4	63.5	30.5	53146.4	111.195	3.65725	42		Africa-Japan	2	52.5	105.5	46781.3	111.195	2.34435	90		Africa-Portugal	4	40.5	67.5	46961.8	4165.43	19.3059	21		Beringia-Mexico	2	61.5	-118.5	22468.2	2773.72	139.614	18		Mexico-Brazil	4	-11.5	-72.5	14887.2
Africa-Beringia	2	58.5	81.5	46385.5	3850.1	397.697	90		Africa-Scandinavia	4	64.5	30.5	52804.6	111.195	2.74278	42		Africa-Japan	2	53.5	106.5	46769.8	4586.36	107.704	90		Africa-Portugal	4	39.5	68.5	47206.8	111.195	2.50467	21		Beringia-Mexico	2	61.5	-117.5	21212.7	3110.36	89.69	18		Mexico-Brazil	4	-12.5	-72.5	14791.7
Africa-Beringia	2	57.5	82.5	46330.7	902.715	254.071	90		Africa-Scandinavia	4	65.5	30.5	52437.4	111.195	2.27896	42		Africa-Japan	2	52.5	107.5	46722.6	8172.69	100.484	90		Africa-Portugal	4	40.5	69.5	47135.1	4646.94	152.579	21		Beringia-Mexico	2	60.5	-118.5	20405.3	222.39	1.73606	18		Mexico-Brazil	4	-13.5	-72.5	14686.9
Africa-Beringia	2	57.5	83.5	46304.8	126.956	11.0628	90		Africa-Scandinavia	4	66.5	30.5	52003.1	135.388	0.923245	42		Africa-Japan	2	53.5	108.5	46877.5	8027.84	103.9	90		Africa-Portugal	4	40.5	69.5	47135.1	877.721	305.72	21		Beringia-Mexico	2	59.5	-118.5	18566.2	333.585	2.61336	18		Mexico-Brazil	4	-14.5	-72.5	14575.7
Africa-Beringia	2	58.5	83.5	46244.6	115.338	75.4334	90		Africa-Scandinavia	4	67.5	30.5	51404.7	0	NaN	42		Africa-Japan	2	54.5	108.5	46857.2	111.195	12.6805	90		Africa-Portugal	4	41.5	69.5	47144.7	76.541	25.0134	21		Beringia-Mexico	2	59.5	-117.5	17654.4	444.78	1.14225	18		Mexico-Brazil	4	-15.5	-72.5	14463.8
Africa-Beringia	2	59.5	82.5	46243.3	1858.99	1703.93	90		Africa-Scandinavia	5	30.5	40.5	45885.5	0	0	67		Africa-Japan	2	55.5	109.5	46883	1821.05	192.703	90		Africa-Portugal	4	42.5	69.5	47136.4	382.864	20.2702	21		Beringia-Mexico	2	58.5	-117.5	16309.2	555.975	11.534	18		Mexico-Brazil	4	-15.5	-72.5	14463.8
Africa-Beringia	2	60.5	83.5	46171.6	4588.44	2435.48	90		Africa-Scandinavia	5	31.5	41.5	45726.9	42.552	0.0471866	62		Africa-Japan	2	54.5	110.5	46799.9	6135.99	47.0652	90		Africa-Portugal	4	43.5	69.5	47114.3	4465.49	2084.73	21		Beringia-Mexico	2	58.5	-116.5	15439.6	2871.15	9.86837	18		Mexico-Brazil	4	-15.5	-71.5	14249
Africa-Beringia	2	61.5	84.5	45913	111.195	14.5715	89		Africa-Scandinavia	5	32.5	42.5	45519.9	42.552	0.082322	62		Africa-Japan	2	53.5	110.5	46822.1	2673.67	204.253	90		Africa-Portugal	4	44.5	68.5	47182	4661.96	132.401	21		Beringia-Mexico	2	59.5	-115.5	15288.1	2767.54	8.4785	18		Mexico-Brazil	4	-15.5	-70.5	13965.6
Africa-Beringia	2	62.5	85.5	45623.6	3283.76	2845.55	89		Africa-Scandinavia	5	33.5	43.5	45103.1	42.552	0.0232406	62		Africa-Japan	2	54.5	111.5	46830.6	965.224	45.3902	90		Africa-Portugal	4	43.5	67.5	46962.8	111.195	13.3986	21		Beringia-Mexico	2	59.5	-114.5	13950.8	778.364	2.77829	18		Mexico-Brazil	4	-14.5	-69.5	13854.4
Africa-Beringia	2	63.5	86.5	45695	676.466	387.882	89		Africa-Scandinavia	5	34.5	44.5	44591.3	2578.41	3.26159	62		Africa-Japan	2	53.5	112.5	46939.8	3879.51	163.644	90		Africa-Portugal	4	43.5	66.5	46904.2	222.39	171.465	21		Beringia-Mexico	2	58.5	-114.5	13427.7	889.559	1.74238	18		Mexico-Brazil	4	-14.5	-68.5	13518
Africa-Beringia	2	64.5	87.5	45871	1592.68	8382.54	89		Africa-Scandinavia	5	35.5	45.5	44371.6	136.183	7.78855	62		Africa-Japan	2	52.5	112.5	46955.4	7955.62	19078.2	90		Africa-Portugal	4	44.5	65.5	47497.4	0	NaN	21		Beringia-Mexico	2	57.5	-114.5	13167.6	2632.79	19.0264	18		Mexico-Brazil	4	-15.5	-68.5	13331.9
Africa-Beringia	2	65.5	88.5	45892.3	1034.96	3071.08	89		Africa-Scandinavia	5	36.5	46.5	44416.6	2658.3	175.778	5		Africa-Japan	2	51.5	112.5	46963.7	111.195	7.30824	90		Africa-Portugal	4	45.5	65.5	47509.3	333.585	16.0462	21		Beringia-Mexico	2	56.5	-114.5	13081.8	3581.43	4.58885	111		Mexico-Brazil	4	-15.5	-67.5	13074.6
Africa-Beringia	2	66.5	89.5	46044.9	3281.68	319.634	89		Africa-Scandinavia	5	37.5	47.5	44366.8	2700.23	350.497	5		Africa-Japan	2	52.5	113.5	47036.3	4448.52	306.393	90		Africa-Portugal	4	46.5	64.5	47200.9	692.189	86.9475	21		Beringia-Mexico	2	55.5	-114.5	13101.5	1111.95	45.5027	111		Mexico-Brazil	4	-16.5	-67.5	13014.8
Africa-Beringia	2	66.5	90.5	46064	4720.39	12554.2	89		Africa-Scandinavia	5	38.5	48.5	44300.6	80.6575	9.05043	5		Africa-Japan	2	51.5	114.5	46897.3	911.295	436.862	90		Africa-Portugal	4	46.5	63.5	47204	111.195	13.9063	21		Beringia-Mexico	2	54.5	-114.5	13173.1	2476.02	980.99	111		Mexico-Brazil	4	-16.5	-66.5	12954
Africa-Beringia	2	67.5	91.5	45959.5	4630.45	2104.75	89		Africa-Scandinavia	5	39.5	49.5	44559.5	2849.73	73.9441	5		Africa-Japan	2	52.5	114.5	46897.1	2916.97	365.443	90		Africa-Portugal	4	47.5	62.5	46797.9	3867.51	53.5065	21		Beringia-Mexico	2	54.5	-113.5	13042.3	2441.45	1.9516	111		Mexico-Brazil	4	-15.5	-65.5	12926.9
Africa-Beringia	2	68.5	91.5	46175.9	2983.01	2567.13	89		Africa-Scandinavia	5	40.5	50.5	44354.7	106.111	4.10075	7		Africa-Japan	2	52.5	115.5	46759.3	111.195	1.47105	90		Africa-Portugal	4	48.5	62.5	46768.6	4270.04	92.714	21		Beringia-Mexico	2	54.5	-112.5	12972.1	2355.07	4.00418	111		Mexico-Brazil	4	-16.5	-64.5	12908.3
Africa-Beringia	2	69.5	91.5	46214	1383.81	814.483	89		Africa-Scandinavia	5	41.5	50.5	44802.2	2576.59	716.316	7		Africa-Japan	2	53.5	115.5	46756.4	3611.1	52.6223	90		Africa-Portugal	4	49.5	61.5	46483.3	275.201	22.0974	21		Beringia-Mexico	2	54.5	-111.5	12995.7	3389.71	13.3804	111		Mexico-Brazil	4	-16.5	-63.5	12907.2
Africa-Beringia	2	70.5	91.5	46185	288.813	173.879	89		Africa-Scandinavia	5	40.5	51.5	44109.7	333.585	3.78712	7		Africa-Japan	2	53.5	116.5	46750.7	3540.61	79.4678	90		Africa-Portugal	4	49.5	60.5	45890	415.547	87.7237	21		Beringia-Mexico	2	54.5	-110.5	13108.6	1223.14	91.8966	111		Mexico-Brazil	4	-15.5	-62.5	12911.9
Africa-Beringia	2	71.5	92.5	46226.2	5299.03	2611.64	89		Africa-Scandinavia	5	39.5	51.5	43647.5	2700.75	361.402	7		Africa-Japan	2	52.5	117.5	46673.2	3484.37	39.4401	26		Africa-Portugal	4	50.5	59.5	45021.5	333.585	355.634	21		Beringia-Mexico	2	53.5	-111.5	13207.2	2219.02	3.43981	111		Mexico-Brazil	4	-15.5	-61.5	12911.9
Africa-Beringia	2	70.5	93.5	46975.8	4682.56	549.919	89		Africa-Scandinavia	5	39.5	50.5	43881.3	218.986	4.20877	7		Africa-Japan	2	53.5	117.5	46668	718.817	36.555	90		Africa-Portugal	4	51.5	58.5	44961	375.669	12.2022	21		Beringia-Mexico	2	52.5	-111.5	13347.4	2119.42	8.09778	111		Mexico-Brazil	4	-15.5	-60.5	12905.2
Africa-Beringia	2	70.5	94.5	47057.8	741.034	119.08	89		Africa-Scandinavia	5	40.5	49.5	45045.4	291.482	3.70395	5		Africa-Japan	2	53.5	118.5	46683.3	4810.95	60.0154	26		Africa-Portugal	4	52.5	57.5	44715.4	4592.48	1441.91	21		Beringia-Mexico	2	52.5	-110.5	13419.1	136.973	0.484148	111		Mexico-Brazil	4	-15.5	-59.5	12894.4
Africa-Beringia	2	71.5	95.5	47098.2	46.1113	10.4537	89		Africa-Scandinavia	5	41.5	49.5	45464.8	111.195	13.5835	5		Africa-Japan	2	52.5	118.5	46696.9	111.195	5.97437	26		Africa-Portugal	4	53.5	56.5	44675.9	4246.98	273.082	21		Beringia-Mexico	2	52.5	-109.5	13505.1	1559.19	6.9751	111		Mexico-Brazil	4	-14.5	-59.5	12872.8
Africa-Beringia	2	72.5	95.5	47232.7	729.551	97.5075	91		Africa-Scandinavia	5	41.5	48.5	45685.6	2413.6	706.144	5		Africa-Japan	2	51.5	119.5	46381	4394.36	42.1869	26		Africa-Portugal	4	54.5	55.5	44751.8	331.539	40.956	21		Beringia-Mexico	2	53.5	-108.5	13523.1	147.095	0.399941	111		Mexico-Brazil	4	-15.5	-58.5	12859.1
Africa-Beringia	2	71.5	96.5	47813.3	516.358	705.407	89		Africa-Scandinavia	5	41.5	47.5	46710.8	2585.3	93.1339	5		Africa-Japan	2	52.5	120.5	46372.7	2966.34	76.4461	26		Africa-Portugal	4	55.5	54.5	44878.1	474.902	101.086	21		Beringia-Mexico	2	52.5	-108.5	13582.1	1670.25	54.7354	111		Mexico-Brazil	4	-15.5	-57.5	12848.8
Africa-Beringia	2	72.5	97.5	47527.3	3160.76	462.234	91		Africa-Scandinavia	5	42.5	46.5	47159.2	242.559	44.9517	45		Africa-Japan	2	53.5	119.5	46361.7	3010.89	108.134	26		Africa-Portugal	4	56.5	53.5	45100.9	279.363	12.7873	21		Beringia-Mexico	2	53.5	-107.5	13583.4	1939.66	10.8552	111		Mexico-Brazil	4	-15.5	-57.5	12848.8
Africa-Beringia	2	73.5	97.5	47580.9	69.2199	137.888	91		Africa-Scandinavia	5	43.5	47.5	47324.2	265.223	6.03768	45		Africa-Japan	2	52.5	119.5	46363.5	671.311	38.831	26		Africa-Portugal	4	55.5	52.5	45061.2	111.195	2.74582	21		Beringia-Mexico	2	53.5	-106.5	13592.2	1887.24	7.65816	111		Mexico-Brazil	4	-14.5	-56.5	12849.2
Africa-Beringia	2	74.5	97.5	47625.1	449.658	606.826	91		Africa-Scandinavia	5	43.5	46.5	47315.3	767.908	16.1153	45		Africa-Japan	2	51.5	120.5	46377.7	111.195	0.933799	26		Africa-Portugal	4	54.5	51.5	45061.8	280.881	12.4119	45		Beringia-Mexico	2	52.5	-106.5	13644.9	77.9371	0.186105	111		Mexico-Brazil	4	-15.5	-56.5	12850
Africa-Beringia	2	73.5	98.5	48037	2545.97	693.913	91		Africa-Scandinavia	5	44.5	46.5	47347.1	745.543	150.22	45		Africa-Japan	2	50.5	121.5	46351.3	493.472	17.2537	26		Africa-Portugal	4	54.5	50.5	45022.2	1013.79	61.0605	45		Beringia-Mexico	2	51.5	-105.5	13655.5	1803.88	8.82542	111		Mexico-Brazil	4	-16.5	-55.5	12870.8
Africa-Beringia	2	73.5	99.5	47922.7	692.793	48.1173	91		Africa-Scandinavia	5	45.5	47.5	47364.6	627.569	15.5181	45		Africa-Japan	2	51.5	122.5	46329.3	111.195	1.2582	26		Africa-Portugal	4	53.5	49.5	44683.5	945.918	37.4977	45		Beringia-Mexico	2	51.5	-106.5	13661.6	125.073	0.8255	111		Mexico-Brazil	4	-16.5	-54.5	12920.4
Africa-Beringia	2	74.5	99.5	47901	1754.74	1105.69	91		Africa-Scandinavia	5	45.5	46.5	47247.3	3078.86	8343.81	45		Africa-Japan	2	52.5	122.5	46294.3	483.439	65.5422	26		Africa-Portugal	4	52.5	49.5	44702	1050.26	255.29	45		Beringia-Mexico	2	51.5	-107.5	13645.5	1814.21	79.5463	111		Mexico-Brazil	4	-15.5	-54.5	12919.8
Africa-Beringia	2	75.5	99.5	47876.6	4071.38	1500.14	91		Africa-Scandinavia	5	46.5	46.5	47009.4	2344.22	184.729	45		Africa-Japan	2	53.5	123.5	46255.1	3470.09	121.37	26		Africa-Portugal	4	51.5	49.5	44752.1	1157.38	13.232	45		Beringia-Mexico	2	50.5	-107.5	13644.4	77.9371	0.226762	111		Mexico-Brazil	4	-14.5	-54.5	12934.2
Africa-Beringia	2	76.5	99.5	47854.3	3267.82	430.94	91		Africa-Scandinavia	5	47.5	47.5	46838.9	2104.39	87.243	45		Africa-Japan	2	52.5	123.5	46214.7	1176.14	35.5061	26		Africa-Portugal	4	51.5	48.5	44540.2	4696.82	801.915	45		Beringia-Mexico	2	49.5	-107.5	13641.8	1908.62	6.32832	111		Mexico-Brazil	4	-13.5	-54.5	12960.2
Africa-Beringia	2	76.5	100.5	47870.2	2837.15	627.689	91		Africa-Scandinavia	5	48.5	47.5	46379.1	271.396	51.7537	45		Africa-Japan	2	51.5	123.5	46207.9	711.252	22.3692	26		Africa-Portugal	4	52.5	47.5	44698.1	111.195	2.16522	45		Beringia-Mexico	2	50.5	-106.5	13663.9	2018.53	14.3226	111		Mexico-Brazil	4	-12.5	-54.5	12994.2
Africa-Beringia	2	75.5	100.5	47870.5	1357.95	191.206	91		Africa-Scandinavia	5	49.5	47.5	45855	1341.14	26.4135	45		Africa-Japan	2	50.5	123.5	46244.3	3933.4	116.787	26		Africa-Portugal	4	51.5	47.5	44981.3	3954.58	28.1236	45		Beringia-Mexico	2	50.5	-105.5	13668.6	76.541	0.395446	111		Mexico-Brazil	4	-11.5	-53.5	13074.9
Africa-Beringia	2	74.5	100.5	47877.3	634.951	176.179	91		Africa-Scandinavia	5	50.5	46.5	45017.4	1205.12	77.6898	45		Africa-Japan	2	49.5	123.5	46313.8	379.852	13.9903	26		Africa-Portugal	4	50.5	46.5	45017.4	1003.81	51.6073	45		Beringia-Mexico	2	49.5	-106.5	13670.1	76.541	0.438093	111		Mexico-Brazil	4	-11.5	-52.5	13126.5
Africa-Beringia	2	73.5	100.5	47888.5	4720.52	644.176	91		Africa-Scandinavia	5	51.5	47.5	44981.3	450.791	73.8881	45		Africa-Japan	2	48.5	124.5	46446.2	3205.44	84.3913	26		Africa-Portugal	4	50.5	45.5	45228.4	84.5528	10.9496	45		Beringia-Mexico	2	48.5	-107.5	13649.6	2031.67	82.4876	111		Mexico-Brazil	4	-10.5	-52.5	13135.3
Africa-Beringia	2	72.5	100.5	47891.9	1066.99	482.366	91		Africa-Scandinavia	5	51.5	48.5	44540.2	341.643	69.9229	45		Africa-Japan	2	49.5	125.5	46602.7	3220.08	99.7392	26		Africa-Portugal	4	50.5	44.5	45371.7	1663.39	75.1069	45		Beringia-Mexico	2	47.5	-107.5	13679	2048.44	16.0415	111		Mexico-Brazil	4	-9.5	-52.5	13141.9
Africa-Beringia	2	71.5	100.5	47872.1	1118.39	18955.8	91		Africa-Scandinavia	5	52.5	49.5	44702	1043.5	350.994	45		Africa-Japan	2	48.5	126.5	46471.9	4054.73	345.878	26		Africa-Portugal	4	49.5	43.5	46259.7	2661.82	551.102	45		Beringia-Mexico	2	48.5	-106.5	13694.7	1562.69	203.847	111		Mexico-Brazil	4	-9.5	-51.5	13153.5
Africa-Beringia	2	71.5	101.5	47579.2	386.219	324.826	91		Africa-Scandinavia	5	53.5	50.5	45055.9	111.195	896.733	45		Africa-Japan	2	48.5	127.5	46469.7	143.025	3.17714	26		Africa-Portugal	4	49.5	42.5	46434	4042.84	62.431	108		Beringia-Mexico	2	49.5	-105.5	13691.7	1485.54	52.2415	111		Mexico-Brazil	4	-8.5	-50.5	13161.9
Africa-Beringia	2	70.5	102.5	48139.2	3612.97	1782.42	91		Africa-Scandinavia	5	54.5	51.5	45061.8	2819.2	497.213	45		Africa-Japan	2	48.5	128.5	46468.9	285.318	58.8162	26		Africa-Portugal	4	48.5	41.5	48465.7	1464.55	13.9914	45		Beringia-Mexico	2	49.5	-104.5	13703.3	2128.57	18.0908	111		Mexico-Brazil	4	-7.5	-49.5	13161.6
Africa-Beringia	2	71.5	102.5	48193.1	4365.21	328.137	91		Africa-Scandinavia	5	55.5	52.5	45061.2	2667.29	88.3824	21		Africa-Japan	2	47.5	129.5	46586.7	422.415	34.9739	26		Africa-Portugal	4	47.5	40.5	50764	2806.24	30.148	45		Beringia-Mexico	2	48.5	-105.5	13742	2238.72	129.07	111		Mexico-Brazil	4	-6.5	-48.5	13210.2
Africa-Beringia	2	72.5	102.5	48204.7	4978.69	1285.16	91		Africa-Scandinavia	5	56.5	53.5	45100.9	1191.4	90.1276	21		Africa-Japan	2	46.5	128.5	46689.4	3733.96	81.1626	26		Africa-Portugal	4	47.5	39.5	52276.8	4390.49	218.759	108		Beringia-Mexico	2	48.5	-104.5	13787.4	73.6795	1.62472	111		Mexico-Brazil	4	-5.5	-48.5	13186
Africa-Beringia	2	73.5	102.5	48201.6	790.76	146.954	91		Africa-Scandinavia	5	56.5	54.5	44834.8	1056.5	82.791	21		Africa-Japan	2	46.5	129.5	46699.4	4012.54	495.62	26		Africa-Portugal	4	46.5	38.5	53421.8	4467	21.8661	108		Beringia-Mexico	2	47.5	-104.5	13922.4	2238.72	86.8629	111		Mexico-Brazil	4	-4.5	-47.5	13172.5
Africa-Beringia	2	74.5	102.5	48199.6	1587.53	449.724	91		Africa-Scandinavia	5	57.5	54.5	44805.6	111.195	8.29256	21		Africa-Japan	2	45.5	130.5	46554.8	3809.75	151.753	26		Africa-Portugal	4	47.5	37.5	54117.3	4096.24	78.2965	108		Beringia-Mexico	2	46.5	-105.5	13958.5	2341.27	180.723	111		Mexico-Brazil	4	-3.5	-46.5	13171.1
Africa-Beringia	2	74.5	103.5	47919.9	4519.14	157.122	91		Africa-Scandinavia	5	58.5	54.5	44792.3	222.39	7.99906	42		Africa-Japan	2	44.5	131.5	46546.7	3239.43	1237.84	26		Africa-Portugal	4	46.5	37.5	54234.6	2696.33	606.462	108		Beringia-Mexico	2	46.5	-104.5	14110.8	183.432	21.2331	111		Mexico-Brazil	4	-3.5	-45.5	13180.5
Africa-Beringia	2	75.5	103.5	47917.2	4618.3	850.045	91		Africa-Scandinavia	5	58.5	55.5	44640.1	333.585	8.79173	21		Africa-Japan	2	43.5	132.5	46547	3113.48	107.42	26		Africa-Portugal	4	45.5	37.5	54299.5	146.452	0.923418	108		Beringia-Mexico	2	46.5	-103.5	14285.5	132.986	44.4473	111		Mexico-Brazil	4	-2.5	-44.5	13198.5
Africa-Beringia	2	76.5	103.5	47919.9	5789.41	417.255	91		Africa-Scandinavia	5	58.5	56.5	44567.7	1017.57	127.324	21		Africa-Japan	2	42.5	132.5	46544.8	127.396	4.00516	96		Africa-Portugal	4	45.5	36.5	54687.6	1748.57	95.9752	108		Beringia-Mexico	2	46.5	-102.5	14479.1	266.759	21.0262	111		Mexico-Brazil	4	-2.5	-43.5	13202.6
Africa-Beringia	2	75.5	104.5	47839.9	5379.14	1598.56	91		Africa-Scandinavia	5	59.5	56.5	44580.6	492.679	27.7487	42		Africa-Japan	2	41.5	132.5	46538	61.3721	1.70312	96		Africa-Portugal	4	46.5	35.5	55062.8	4267.57	84.7278	108		Beringia-Mexico	2	45.5	-102.5	14921.6	234.272	26.2431	111		Mexico-Brazil	4	-3.5	-42.5	13191.4
Africa-Beringia	2	76.5	105.5	48109.3	328.324	23.1654	91		Africa-Scandinavia	5	59.5	57.5	44745.8	1000.75	6.2839	21		Africa-Japan	2	42.5	133.5	46475.5	3492.62	52.6148	96		Africa-Portugal	4	46.5	34.5	55173.6	111.195	1.51545	108		Beringia-Mexico	2	45.5	-101.5	15265.3	132.182	91.7296	111		Mexico-Brazil	4	-3.5	-41.5	13187.1
Africa-Beringia	2	75.5	105.5	48111.5	3119.5	1085.8	91		Africa-Scandinavia	5	60.5	58.5	44807.7	632.496	685.262	21		Africa-Japan	2	43.5	133.5	46470.5	483.112	3.94851	26		Africa-Portugal	4	46.5	33.5	55456.1	3405.67	52.3072	108		Beringia-Mexico	2	45.5	-100.5	15644	70.7281	14.887	111		Mexico-Brazil	5	10.5	-82.5	12726.3
Africa-Beringia	2	74.5	106.5	47571.7	3348.89	436.111	91		Africa-Scandinavia	5	60.5	57.5	44808.2	2988.04	284.116	42		Africa-Japan	2	44.5	133.5	46449.1	530.167	4.99888	26		Africa-Portugal	4	45.5	32.5	55479.9	3498.37	53.5911	108		Beringia-Mexico	2	45.5	-99.5	16062.8	111.195	48.0324	111		Mexico-Brazil	5	9.5	-81.5	12724.9
Africa-Beringia	2	75.5	106.5	47556.7	136.183	51.351	91		Africa-Scandinavia	5	59.5	58.5	44809.1	2497.69	405.6	21		Africa-Japan	2	43.5	134.5	46250.2	446.084	7.531	26		Africa-Portugal	4	44.5	31.5	55569.8	3145.83	37.9468	108		Beringia-Mexico	2	44.5	-100.5	16487.9	2680.51	748.745	111		Mexico-Brazil	5	8.5	-80.5	14365.6
Africa-Beringia	2	74.5	107.5	47332.6	672.331	399.959	91		Africa-Scandinavia	5	60.5	59.5	44887.1	1346.31	102.521	21		Africa-Japan	2	43.5	135.5	46061.2	87.0216	41.2425	26		Africa-Portugal	4	43.5	30.5	55614.1	1589.26	41.9907	88		Beringia-Mexico	2	44.5	-99.5	17109.8	2673.94	1092.74	111		Mexico-Brazil	5	7.5	-79.5	14496.6
Africa-Beringia	2	75.5	107.5	47306.1	562.259	92.0831	91		Africa-Scandinavia	5	61.5	59.5	44921.7	705.785	1047.16	42		Africa-Japan	2	44.5	135.5	46036.3	282.065	1.63597	26		Africa-Portugal	4	43.5	29.5	55528.2	4466.84	419.737	88		Beringia-Mexico	2	43.5	-100.5	17392.7	362.888	61.7261	111		Mexico-Brazil	5	6.5	-78.5	14566.5
Africa-Beringia	2	74.5	108.5	47319.6	111.195	5.31423	91		Africa-Scandinavia	5	62.5	59.5	44919.7	756.859	61.2593	42		Africa-Japan	2	43.5	136.5	45804.2	412.999	4.82255	26		Africa-Portugal	4	42.5	28.5	55438.3	3287.28	34.665	88		Beringia-Mexico	2	42.5	-100.5	18299.5	333.585	80.7516	111		Mexico-Brazil	5	6.5	-77.5	14497.4
Africa-Beringia	2	73.5	109.5	47321.1	3535	2783.46	91		Africa-Scandinavia	5	63.5	60.5	44914.9	936.632	31.9223	42		Africa-Japan	2	43.5	137.5	45520.3	451.938	36.1002	66		Africa-Portugal	4	42.5	27.5	55445.1	3357.99	47.0084	88		Beringia-Mexico	2	41.5	-100.5	19154.3	130.576	220.568	111		Mexico-Brazil	5	5.5	-76.5	14505.4
Africa-Beringia	2	72.5	109.5	47353.3	1860.46	177.203	91		Africa-Scandinavia	5	64.5	61.5	45187.2	933.207	45.676	42		Africa-Japan	2	44.5	137.5	45480.1	6955.36	290.922	26		Africa-Portugal	4	42.5	26.5	55499.4	3690.3	68.5852	88		Beringia-Mexico	2	41.5	-99.5	20407.8	232.907	432.913	111		Mexico-Brazil	5	4.5	-76.5	14657.6
Africa-Beringia	2	73.5	110.5	47614.9	1821.13	70.2245	91		Africa-Scandinavia	5	63.5	62.5	45061.8	1115.62	21.6688	42		Africa-Japan	2	45.5	137.5	45404.5	6820.08	728.875	26		Africa-Portugal	4	41.5	25.5	55400.3	2669.19	1212.72	47		Beringia-Mexico	2	40.5	-99.5	21351.1	111.195	42.2152	111		Mexico-Brazil	5	3.5	-76.5	14801.5
Africa-Beringia	2	73.5	111.5	47812.8	1911.42	348.227	91		Africa-Scandinavia	5	63.5	63.5	45402.6	124.316	2.52578	42		Africa-Japan	2	46.5	136.5	45578.3	345.647	1.99346	26		Africa-Portugal	4	41.5	24.5	55336.9	3962.97	892.561	47		Beringia-Mexico	2	39.5	-99.5	22141.8	450.121	9.08657	111		Mexico-Brazil	5	2.5	-75.5	14859.3
Africa-Beringia	2	72.5	111.5	47872.9	977.006	76.851	91		Africa-Scandinavia	5	64.5	64.5	45883.1	111.195	4.50109	89		Africa-Japan	2	46.5	137.5	45291.3	111.195	0.797868	26		Africa-Portugal	4	40.5	23.5	55272	3828.83	110.51	47		Beringia-Mexico	2	38.5	-99.5	22759.2	66.1407	7.52454	111		Mexico-Brazil	5	1.5	-75.5	14986.9
Africa-Beringia	2	71.5	112.5	47400.2	1103.6	662.423	91		Africa-Scandinavia	5	63.5	65.5	45808.5	875.04	15.1556	21		Africa-Japan	2	46.5	138.5	44272.9	142.302	7.54118	26		Africa-Portugal	4	40.5	22.5	55209.9	128.184	218.372	47		Beringia-Mexico	2	37.5	-99.5	23196.8	129.775	94.4508	111		Mexico-Brazil	5	1.5	-76.5	15048.2
Africa-Beringia	2	72.5	113.5	47671.3	1609.5	62.5923	91		Africa-Scandinavia	5	64.5	66.5	45861.3	1143.59	55.2914	89		Africa-Japan	2	46.5	139.5	43525.4	89.3844	1.78195	26		Africa-Portugal	4	40.5	21.5	55131.8	3969.75	104.787	47		Beringia-Mexico	2	36.5	-99.5	23452.5	2921.05	141.544	111		Mexico-Brazil	5	0.5	-76.5	15140.4
Africa-Beringia	2	71.5	113.5	47724.9	3721.4	447.337	91		Africa-Scandinavia	5	63.5	67.5	46081.7	1042.61	90.8511	89		Africa-Japan	2	46.5	140.5	42386.4	6959.16	9.30559	26		Africa-Portugal	4	39.5	20.5	54761.6	3835.47	3346.83	47		Beringia-Mexico	2	35.5	-99.5	23511	3030.57	79.1829	111		Mexico-Brazil	5	-0.5	-76.5	15211.4
Africa-Beringia	2	70.5	114.5	47291.6	5382.99	575.229	91		Africa-Scandinavia	5	62.5	67.5	46113.8	924.387	16.5542	21		Africa-Japan	2	45.5	141.5	41748.2	135.388	0.212143	66		Africa-Portugal	4	39.5	19.5	54567.2	753.379	1124.45	47		Beringia-Mexico	2	34.5	-99.5	23324.4	3141.07	313.105	74		Mexico-Brazil	5	-1.5	-76.5	15263.5
Africa-Beringia	2	71.5	114.5	47220.8	111.195	11.6276	91		Africa-Scandinavia	5	63.5	68.5	46317.4	211.609	19.4261	89		Africa-Japan	2	44.5	142.5	40873.2	136.183	0.155624	66		Africa-Portugal	4	40.5	19.5	54755.4	918.296	218.955	47		Beringia-Mexico	2	33.5	-99.5	22807.4	3044.23	382.009	74		Mexico-Brazil	5	-2.5	-76.5	15299.3
Africa-Beringia	2	71.5	115.5	47247.1	222.39	5.59598	91		Africa-Scandinavia	5	63.5	69.5	46613.5	116.936	7.9413	89		Africa-Japan	2	43.5	143.5	39489.7	136.973	0.0990051	66		Africa-Portugal	4	40.5	20.5	54952.9	131.379	3.64263	47		Beringia-Mexico	2	32.5	-99.5	21861.7	3423.05	1191.04	74		Mexico-Brazil	5	-3.5	-75.5	15307.6
Africa-Beringia	2	71.5	116.5	47633.4	3332.88	1990.97	91		Africa-Scandinavia	5	62.5	69.5	46654.7	148.444	2.37658	89		Africa-Japan	2	42.5	144.5	38115.2	562.259	0.54748	66		Africa-Portugal	4	41.5	20.5	55105.3	760.708	37.442	47		Beringia-Mexico	2	31.5	-99.5	20432.3	111.195	2.06092	74		Mexico-Brazil	5	-3.5	-76.5	15322
Africa-Beringia	2	70.5	116.5	47721.5	1712.08	578.796	91		Africa-Scandinavia	5	61.5	69.5	46641.3	1200.11	30.4636	21		Africa-Japan	2	41.5	144.5	38257.5	111.195	2.87407	66		Africa-Portugal	4	42.5	19.5	55016.4	4513.1	59.0542	47		Beringia-Mexico	2	31.5	-100.5	18312.8	4047.23	196.324	74		Mexico-Brazil	5	-4.5	-75.5	15322.3
Africa-Beringia	2	69.5	116.5	47784.7	111.195	26.3745	91		Africa-Scandinavia	5	60.5	69.5	46575.5	591.222	97.9007	21		Africa-Japan	2	40.5	144.5	38358.2	111.195	1.69028	66		Africa-Portugal	4	42.5	18.5	54884.7	4233.44	660.856	47		Beringia-Mexico	2	30.5	-100.5	16886.2	712.838	82.5044	74		Mexico-Brazil	5	-4.5	-76.5	15334.5
Africa-Beringia	2	68.5	117.5	47498.5	579.966	1203.25	91		Africa-Scandinavia	5	59.5	70.5	46746.1	5059.2	744.657	21		Africa-Japan	2	39.5	144.5	38424	111.195	1.10431	66		Africa-Portugal	4	43.5	18.5	54903.5	4296.4	72.138	50		Beringia-Mexico	2	29.5	-99.5	16518.4	67.6906	0.944582	74		Mexico-Brazil	5	-5.5	-76.5	15339.3
Africa-Beringia	2	69.5	118.5	47809.2	373.399	413.052	91		Africa-Scandinavia	5	60.5	71.5	46680.6	4131.83	1691.29	21		Africa-Japan	2	38.5	144.5	38462.7	111.195	0.781456	66		Africa-Portugal	4	44.5	17.5	54398.9	3960.34	59.5835	50		Beringia-Mexico	2	28.5	-99.5	14620	3095.85	47.7732	74		Mexico-Brazil	5	-6.5	-76.5	15338.1
Africa-Beringia	2	70.5	118.5	47773.9	343.032	1088.99	91		Africa-Scandinavia	5	61.5	71.5	46716.6	95.7373	4.39889	89		Africa-Japan	3	30.5	40.5	45885.5	0	0	67		Africa-Portugal	4	44.5	16.5	53584.7	521.695	1520.98	50		Beringia-Mexico	2	28.5	-100.5	14086.2	111.195	8.34233	74		Mexico-Brazil	5	-7.5	-76.5	15331.9
Africa-Beringia	2	71.5	118.5	47746.7	452.023	21.9131	91		Africa-Scandinavia	5	62.5	71.5	46716.5	2008.99	316.575	89		Africa-Japan	3	31.5	40.5	45896.4	111.195	20.3542	62		Africa-Portugal	4	45.5	15.5	52113.3	4498.24	590.785	50		Beringia-Mexico	2	28.5	-101.5	13804.7	243.984	26.9447	74		Mexico-Brazil	5	-7.5	-76.5	15331.9
Africa-Beringia	2	70.5	119.5	47307.8	2003.75	50.5895	91		Africa-Scandinavia	5	62.5	72.5	47012.8	2862.66	1936.84	89		Africa-Japan	3	32.5	40.5	45911.2	222.39	2.20266	100		Africa-Portugal	4	45.5	14.5	49916.3	4639.69	161.134	50		Beringia-Mexico	2	28.5	-102.5	13716.3	391.369	7.99039	74		Mexico-Brazil	5	-8.5	-75.5	15292.9
Africa-Beringia	2	71.5	120.5	47384.5	2106.54	2372.23	91		Africa-Scandinavia	5	61.5	72.5	47021	1052.6	23.3751	89		Africa-Japan	3	32.5	41.5	45743.3	132.986	699.927	62		Africa-Portugal	4	46.5	13.5	47026	541.252	40.6224	50		Beringia-Mexico	2	27.5	-103.5	13658	3701.09	909.358	74		Mexico-Brazil	5	-9.5	-74.5	15199.9
Africa-Beringia	2	70.5	121.5	47258.8	2138.96	84.8997	91		Africa-Scandinavia	5	60.5	73.5	47151.8	3935.98	48.2729	90		Africa-Japan	3	33.5	42.5	45544.4	394.066	10.7188	62		Africa-Portugal	4	46.5	12.5	47522.6	135.378	33.9378	64		Beringia-Mexico	2	26.5	-103.5	13561.4	225.384	6.61047	74		Mexico-Brazil	5	-10.5	-73.5	15092.5
Africa-Beringia	2	69.5	121.5	47305.6	3240.96	185.05	91		Africa-Scandinavia	5	61.5	74.5	46976.3	1274.8	30.8706	89		Africa-Japan	3	32.5	42.5	45519.9	130.576	6.9341	62		Africa-Portugal	4	45.5	11.5	47281.7	173.991	11.9221	64		Beringia-Mexico	2	25.5	-103.5	13513.1	333.585	60.6518	74		Mexico-Brazil	5	-10.5	-72.5	14970.7
Africa-Beringia	2	70.5	122.5	47488.4	3217.23	272.716	91		Africa-Scandinavia	5	61.5	75.5	47250.9	3644.82	50.6873	89		Africa-Japan	3	33.5	43.5	45103.1	207.647	5.81058	62		Africa-Portugal	4	44.5	11.5	47237.3	462.803	60.9352	64		Beringia-Mexico	2	25.5	-102.5	13282.6	3835.99	151.866	74		Mexico-Brazil	5	-10.5	-71.5	14847.6
Africa-Beringia	2	69.5	122.5	47537.9	2306.39	231.705	91		Africa-Scandinavia	5	60.5	76.5	47331.9	130.702	2.29282	90		Africa-Japan	3	34.5	44.5	44591.3	341.147	8.07487	62		Africa-Portugal	4	43.5	11.5	47179.9	2313.2	27.3435	64		Beringia-Mexico	2	26.5	-102.5	13269.3	3436.76	102.102	74		Mexico-Brazil	5	-11.5	-71.5	14750
Africa-Beringia	2	68.5	122.5	47563.8	2403.91	159.771	91		Africa-Scandinavia	5	61.5	77.5	47276.8	4603.94	124.897	89		Africa-Japan	3	35.5	45.5	44371.6	73.6795	5.92994	62		Africa-Portugal	4	44.5	10.5	46927.9	4110.46	177.389	64		Beringia-Mexico	2	25.5	-101.5	13036.5	278.242	39.0186	74		Mexico-Brazil	5	-12.5	-71.5	14639.8
Africa-Beringia	2	69.5	122.5	47537.9	56.4352	18.1522	91		Africa-Scandinavia	5	60.5	77.5	47099.7	4348.07	140.878	90		Africa-Japan	3	36.5	46.5	44416.6	1734.94	106.242	5		Africa-Portugal	4	44.5	9.5	46675.3	4383.71	508.315	64		Beringia-Mexico	2	25.5	-100.5	12850	111.195	5.64384	74		Mexico-Brazil	5	-13.5	-70.5	14281.2
Africa-Beringia	2	70.5	123.5	47567.9	1869.15	15.5688	91		Africa-Scandinavia	5	60.5	78.5	46981.7	3173.83	131.074	90		Africa-Japan	3	36.5	45.5	44577.8	2003.79	123.204	5		Africa-Portugal	4	43.5	9.5	46623.9	1336.58	69.3822	64		Beringia-Mexico	2	25.5	-99.5	12880.8	231.13	5.85257	74		Mexico-Brazil	5	-14.5	-69.5	13854.4
Africa-Beringia	2	69.5	124.5	47196	4997.81	182.189	91		Africa-Scandinavia	5	61.5	79.5	46932.3	3569.22	373.584	89		Africa-Japan	3	37.5	45.5	44935.5	237.536	16.742	5		Africa-Portugal	4	43.5	8.5	46429.2	4233.51	61.6852	64		Beringia-Mexico	2	24.5	-100.5	13142.3	3372.1	575.739	74		Mexico-Brazil	5	-15.5	-68.5	13331.9
Africa-Beringia	2	70.5	124.5	47137.9	5448.45	47.9461	91		Africa-Scandinavia	5	61.5	80.5	46879.7	1473.76	59.1491	89		Africa-Japan	3	38.5	46.5	45266.4	2245.29	1744.59	5		Africa-Portugal	4	43.5	7.5	46166.7	176.43	17.0563	64		Beringia-Mexico	2	24.5	-101.5	13260.2	3327.79	81.5715	74		Mexico-Brazil	5	-16.5	-67.5	13014.8
Africa-Beringia	2	71.5	125.5	47348.1	111.195	4.47555	91		Africa-Scandinavia	5	60.5	81.5	46390.5	1290.3	46.5258	90		Africa-Japan	3	39.5	47.5	45522.4	2315.17	102.387	5		Africa-Portugal	4	43.5	6.5	45942.3	88.2165	6.04305	43		Beringia-Mexico	2	23.5	-100.5	13448.3	64.5707	2.73489	74		Mexico-Brazil	5	-17.5	-66.5	12941.5
Africa-Beringia	2	70.5	126.5	47373.8	111.195	23.4935	91		Africa-Scandinavia	5	59.5	81.5	46372.9	1215.68	106.062	90		Africa-Japan	3	40.5	47.5	46196.1	131.379	3.22386	5		Africa-Portugal	4	42.5	5.5	45658.3	4388.06	146.342	65		Beringia-Mexico	2	22.5	-100.5	13502.3	3397	37.2054	74		Mexico-Brazil	5	-18.5	-66.5	12938.5
Africa-Beringia	2	69.5	126.5	47471.1	84.5528	10.9496	91		Africa-Scandinavia	5	60.5	82.5	46245.5	456.422	98.092	90		Africa-Japan	3	40.5	46.5	46498.2	463.983	373.277	5		Africa-Portugal	4	41.5	5.5	45585	143.025	3.17714	65		Beringia-Mexico	2	21.5	-99.5	13211.2	100.363	3.26478	20		Mexico-Brazil	5	-19.5	-65.5	12944
Africa-Beringia	2	70.5	127.5	47479.9	2530.92	35.8498	91		Africa-Scandinavia	5	59.5	83.5	46196.3	1389.73	94.9526	90		Africa-Japan	3	41.5	46.5	46892	2369.7	695.948	5		Africa-Portugal	4	42.5	4.5	45454.6	285.318	58.8162	43		Beringia-Mexico	2	20.5	-99.5	12524.6	565.309	1.73727	20		Mexico-Brazil	5	-19.5	-64.5	12956.5
Africa-Beringia	2	69.5	128.5	47336.2	111.195	8.80334	91		Africa-Scandinavia	5	60.5	83.5	46171.6	880.228	4.76791	90		Africa-Japan	3	42.5	47.5	47086.3	2401.44	97.0003	45		Africa-Portugal	4	42.5	3.5	45323.2	422.415	34.9739	43		Beringia-Mexico	2	20.5	-100.5	12265.3	104.153	0.401577	20		Mexico-Brazil	5	-20.5	-64.5	12995.3
Africa-Beringia	2	68.5	128.5	47411	2552.04	300.063	91		Africa-Scandinavia	5	60.5	84.5	45898.4	845.024	23.0365	90		Africa-Japan	3	42.5	46.5	47159.2	449.429	71.2362	45		Africa-Portugal	4	42.5	2.5	45156.9	4729.25	155.435	43		Beringia-Mexico	2	19.5	-100.5	11480	111.195	0.141603	20		Mexico-Brazil	5	-21.5	-63.5	13120.9
Africa-Beringia	2	69.5	129.5	47684.4	2458.38	72.9446	91		Africa-Scandinavia	5	59.5	85.5	45489	1456.54	1046.37	90		Africa-Japan	3	43.5	46.5	47315.3	651.128	38.7047	45		Africa-Portugal	4	41.5	2.5	45096.5	4615.21	194.932	43		Beringia-Mexico	2	18.5	-99.5	11231.3	349.941	17.9108	20		Mexico-Brazil	5	-21.5	-62.5	13239.3
Africa-Beringia	2	68.5	130.5	47659.7	59.7445	2.30852	91		Africa-Scandinavia	5	59.5	86.5	45430.3	4350.61	94.5394	90		Africa-Japan	3	44.5	46.5	47347.1	709.551	105.935	45		Africa-Portugal	4	40.5	2.5	45023.4	4699.44	45.8863	97		Beringia-Mexico	2	17.5	-99.5	11161.1	222.39	0.97041	20		Mexico-Brazil	5	-22.5	-61.5	13458.2
Africa-Beringia	2	67.5	131.5	47645.2	111.195	1.84774	91		Africa-Scandinavia	5	60.5	86.5	45386.5	2669.19	1212.72	90		Africa-Japan	3	45.5	46.5	47247.3	2130.23	105.876	45		Africa-Portugal	4	39.5	1.5	44884.5	89.3844	1.19565	97		Beringia-Mexico	2	16.5	-99.5	11460.5	111.195	1.58472	20		Mexico-Brazil	5	-23.5	-61.5	13580
Africa-Beringia	2	66.5	132.5	47593.6	125.073	93.199	91		Africa-Scandinavia	5	60.5	87.5	45149.1	2063.43	59.3349	90		Africa-Japan	3	46.5	47.5	47172.6	2152.26	882.799	45		Africa-Portugal	4	39.5	0.5	44818.6	4975.63	361.68	97		Beringia-Mexico	3	66.5	156.5	48921.3	0	0	91		Mexico-Brazil	5	-24.5	-61.5	13690.7
Africa-Beringia	2	67.5	133.5	47277.7	1407.34	82.1615	91		Africa-Scandinavia	5	60.5	88.5	44912.9	2300.49	533.632	90		Africa-Japan	3	47.5	47.5	46838.9	808.809	100.811	45		Africa-Portugal	4	38.5	-0.5	44744.2	5057.42	72.5952	97		Beringia-Mexico	3	67.5	157.5	48735.2	226.417	1.27796	91		Mexico-Brazil	5	-25.5	-61.5	13787.2
Africa-Beringia	2	68.5	133.5	47259.5	225.458	18.5547	91		Africa-Scandinavia	5	60.5	89.5	44751.5	1178.93	21832	90		Africa-Japan	3	47.5	46.5	46622.1	1697.4	582.098	45		Africa-Portugal	4	37.5	-1.5	44568.1	5532.42	105.005	97		Beringia-Mexico	3	68.5	157.5	48744.1	111.195	12.4672	91		Mexico-Brazil	5	-25.5	-61.5	13787.2
Africa-Beringia	2	68.5	134.5	47400	111.195	3.83523	91		Africa-Scandinavia	5	59.5	90.5	44500.9	1050.82	1971.52	90		Africa-Japan	3	48.5	46.5	46096	1587.63	103.301	45		Africa-Portugal	4	37.5	-2.5	44471.6	87.0216	0.526478	97		Beringia-Mexico	3	69.5	157.5	48692.1	222.39	5.16585	91		Mexico-Brazil	5	-24.5	-60.5	13741.9
Africa-Beringia	2	67.5	134.5	47426.6	222.39	24.3209	91		Africa-Scandinavia	5	59.5	91.5	44377.8	1610.9	1826.41	90		Africa-Japan	3	49.5	45.5	45798.5	181.094	51.6083	45		Africa-Portugal	4	37.5	-3.5	44446.6	141.568	0.824017	97		Beringia-Mexico	3	70.5	157.5	48593.5	111.195	1.12752	91		Mexico-Brazil	5	-23.5	-59.5	13676.9
Africa-Beringia	2	66.5	134.5	47414.5	966.645	223.968	91		Africa-Scandinavia	5	60.5	91.5	44325.5	1864.52	418.241	89		Africa-Japan	3	50.5	45.5	45228.4	1697.4	31.4199	45		Africa-Portugal	4	37.5	-4.5	44461.2	342.909	125.931	97		Beringia-Mexico	3	69.5	158.5	48542.2	117.515	2.29047	91		Mexico-Brazil	5	-22.5	-58.5	13647.6
Africa-Beringia	2	67.5	135.5	47855	751.116	6.98037	91		Africa-Scandinavia	5	60.5	92.5	44091	1447.48	137.385	89		Africa-Japan	3	50.5	46.5	45017.4	1762.3	167.408	45		Africa-Portugal	4	36.5	-4.5	44324.3	111.195	0.364797	97		Beringia-Mexico	3	69.5	159.5	48206	38.9409	0.115835	91		Mexico-Brazil	5	-21.5	-57.5	13560.7
Africa-Beringia	2	66.5	135.5	47838.4	44.3384	2.32382	91		Africa-Scandinavia	5	60.5	92.5	44091	3590.45	193.482	89		Africa-Japan	3	51.5	47.5	44981.3	868.568	30.5243	45		Africa-Portugal	4	36.5	-5.5	44198.2	111.195	0.797868	87		Beringia-Mexico	3	68.5	159.5	48139.6	111.195	1.67326	91		Mexico-Brazil	5	-20.5	-56.5	13380.7
Africa-Beringia	2	65.5	135.5	47765.3	3400.24	94.0357	91		Africa-Scandinavia	5	61.5	91.5	44287	451.485	48.6514	89		Africa-Japan	3	52.5	47.5	44698.1	2308.89	94.7315	45		Africa-Portugal	4	36.5	-6.5	44123.4	142.302	7.54118	87		Beringia-Mexico	3	67.5	159.5	48006	111.195	0.832734	91		Mexico-Brazil	5	-19.5	-55.5	13133
Africa-Beringia	2	65.5	136.5	47438.8	3537.19	71.7993	91		Africa-Scandinavia	5	62.5	91.5	44287.4	2160.62	11937.1	89		Africa-Japan	3	51.5	46.5	44590.4	2292.98	325.291	45		Africa-Portugal	4	36.5	-7.5	44040	89.3844	1.78195	87		Beringia-Mexico	3	68.5	160.5	47605.5	118.737	0.296475	91		Mexico-Brazil	5	-19.5	-54.5	13093.1
Africa-Beringia	2	64.5	137.5	47614.1	3470.29	120.529	91		Africa-Scandinavia	5	63.5	90.5	44692.8	2224.75	131.409	89		Africa-Japan	3	52.5	45.5	44272	2251.93	139.034	108		Africa-Portugal	5	30.5	40.5	45885.5	0	0	67		Beringia-Mexico	3	67.5	160.5	47442.3	111.195	0.681016	91		Mexico-Brazil	5	-19.5	-53.5	13096.4
Africa-Beringia	2	65.5	138.5	47194.8	2809.4	159.398	91		Africa-Scandinavia	5	63.5	89.5	44835	2096.66	109.56	89		Africa-Japan	3	52.5	46.5	44247.2	2236.01	180.12	108		Africa-Portugal	5	31.5	40.5	45896.4	193.699	23.3569	62		Beringia-Mexico	3	67.5	161.5	46745	42.552	0.0610301	91		Mexico-Brazil	5	-19.5	-52.5	13117.9
Africa-Beringia	2	66.5	138.5	47231.1	486.82	23.4906	91		Africa-Scandinavia	5	63.5	88.5	45066.1	1329.15	22.3217	89		Africa-Japan	3	53.5	47.5	44496.5	1279.44	109.936	108		Africa-Portugal	5	32.5	41.5	45743.3	171.602	18.0786	62		Beringia-Mexico	3	68.5	162.5	46117.5	118.737	0.1892	91		Mexico-Brazil	5	-18.5	-51.5	13179.5
Africa-Beringia	2	66.5	139.5	47630.1	5059.2	744.657	91		Africa-Scandinavia	5	64.5	88.5	45391.1	111.195	53.4591	89		Africa-Japan	3	53.5	48.5	44392.3	1394.94	83.8658	45		Africa-Portugal	5	32.5	42.5	45519.9	66.1407	29.2141	62		Beringia-Mexico	3	67.5	162.5	45922.2	111.195	0.569392	91		Mexico-Brazil	5	-17.5	-51.5	13180
Africa-Beringia	2	67.5	139.5	47638.2	4967.89	341.506	91		Africa-Scandinavia	5	65.5	88.5	45892.3	839.026	231.903	89		Africa-Japan	3	54.5	48.5	44355.3	2160.29	112.211	9		Africa-Portugal	5	33.5	43.5	45103.1	340.74	30.4776	62		Beringia-Mexico	3	67.5	163.5	44981.4	42.552	0.0452306	91		Mexico-Brazil	5	-16.5	-51.5	13184.4
Africa-Beringia	2	68.5	140.5	47766.1	3167.24	78.3058	91		Africa-Scandinavia	5	66.5	88.5	46359.1	717.456	612.164	89		Africa-Japan	3	55.5	47.5	44257.3	225.384	11.8779	9		Africa-Portugal	5	34.5	44.5	44591.3	125.959	8.73621	62		Beringia-Mexico	3	68.5	164.5	44157.6	118.737	0.144144	91		Mexico-Brazil	5	-15.5	-50.5	13246.7
Africa-Beringia	2	67.5	140.5	47807.7	1739.57	16.7906	91		Africa-Scandinavia	5	65.5	87.5	46389.6	1486.29	766.526	89		Africa-Japan	3	56.5	47.5	44175.8	4729.35	163.866	9		Africa-Portugal	5	35.5	45.5	44371.6	128.184	2.13097	62		Beringia-Mexico	3	67.5	164.5	43930.5	111.195	0.489447	91		Mexico-Brazil	5	-14.5	-50.5	13250.6
Africa-Beringia	2	66.5	140.5	47804	111.195	12.6805	91		Africa-Scandinavia	5	65.5	86.5	46567.5	1575.01	60.9476	89		Africa-Japan	3	57.5	47.5	44106.8	5071.61	2158.13	9		Africa-Portugal	5	36.5	46.5	44416.6	129.138	2.99194	5		Beringia-Mexico	3	67.5	165.5	42778.8	42.552	0.0369479	91		Mexico-Brazil	5	-13.5	-50.5	13249.6
Africa-Beringia	2	67.5	141.5	46948.6	4830.58	208.781	91		Africa-Scandinavia	5	66.5	86.5	46839.3	1585.51	30.4391	89		Africa-Japan	3	57.5	48.5	44239.6	396.73	32.8746	9		Africa-Portugal	5	37.5	47.5	44366.8	111.195	1.10256	5		Beringia-Mexico	3	68.5	166.5	41809.9	118.737	0.122545	91		Mexico-Brazil	5	-12.5	-49.5	13286.4
Africa-Beringia	2	66.5	141.5	46958.2	122.114	1.70944	91		Africa-Scandinavia	5	67.5	87.5	46884.7	2063.43	9090.01	89		Africa-Japan	3	56.5	48.5	44281.1	407.467	86.4011	9		Africa-Portugal	5	38.5	48.5	44300.6	561.985	10.2832	5		Beringia-Mexico	3	67.5	166.5	41538.1	111.195	0.409188	91		Mexico-Brazil	5	-11.5	-48.5	13340.1
Africa-Beringia	2	65.5	141.5	46908.9	4493.58	43.3204	91		Africa-Scandinavia	5	68.5	86.5	46802.1	1659.44	103.456	89		Africa-Japan	3	55.5	48.5	44320.4	297.989	17.4743	9		Africa-Portugal	5	39.5	49.5	44559.5	66.1407	2.21845	5		Beringia-Mexico	3	67.5	167.5	40221.9	42.552	0.0323304	91		Mexico-Brazil	5	-10.5	-47.5	13352.6
Africa-Beringia	2	64.5	141.5	46794.5	1524.72	5.33448	91		Africa-Scandinavia	5	69.5	85.5	46667.4	1277.02	132.913	89		Africa-Japan	3	56.5	49.5	44629.9	111.195	12.1991	9		Africa-Portugal	5	40.5	50.5	44354.7	718.817	5.58322	7		Beringia-Mexico	3	68.5	168.5	39166.4	118.737	0.112484	91		Mexico-Brazil	5	-10.5	-46.5	13349.3
Africa-Beringia	2	63.5	141.5	46607.1	1380.36	10.5438	91		Africa-Scandinavia	5	68.5	84.5	46730.6	124.316	127.373	89		Africa-Japan	3	57.5	50.5	44893.7	4420.14	571.594	9		Africa-Portugal	5	40.5	51.5	44109.7	836.596	11.3057	7		Beringia-Mexico	3	67.5	168.5	38844.1	111.195	0.345076	91		Mexico-Brazil	5	-9.5	-45.5	13347.9
Africa-Beringia	2	62.5	142.5	47195.9	1389.98	8.6025	91		Africa-Scandinavia	5	69.5	83.5	46719.6	54.7545	134.863	89		Africa-Japan	3	57.5	51.5	44917.7	2404	2814.99	9		Africa-Portugal	5	39.5	51.5	43647.5	850.883	50.7899	7		Beringia-Mexico	3	67.5	169.5	37417.7	42.552	0.0298301	91		Mexico-Brazil	5	-8.5	-44.5	13332.8
Africa-Beringia	2	63.5	143.5	47198.2	84.5528	0.266599	91		Africa-Scandinavia	5	70.5	82.5	46796.9	404.51	190.897	89		Africa-Japan	3	56.5	51.5	44958	1983.73	124.1	9		Africa-Portugal	5	38.5	51.5	43342.7	804.973	34.2615	7		Beringia-Mexico	3	68.5	170.5	36328.7	2593.16	43.7619	91		Mexico-Brazil	5	-7.5	-43.5	13307
Africa-Beringia	2	64.5	143.5	47289.9	1176.14	35.5061	91		Africa-Scandinavia	5	69.5	81.5	46549.8	1801.64	519.653	89		Africa-Japan	3	55.5	50.5	44980.1	1923.99	190.551	9		Africa-Portugal	5	37.5	51.5	43203.3	111.195	1.7529	7		Beringia-Mexico	3	67.5	170.5	35956.2	51.3436	7.45623	91		Mexico-Brazil	5	-6.5	-42.5	13240
Africa-Beringia	2	64.5	144.5	47428.5	711.252	22.3692	91		Africa-Scandinavia	5	70.5	80.5	46297	1910.98	194.383	89		Africa-Japan	3	55.5	51.5	45007.2	125.839	4.29325	9		Africa-Portugal	5	36.5	52.5	43184.5	835.289	6.21384	7		Beringia-Mexico	3	67.5	171.5	34475.4	102.684	2.58989	91		Mexico-Brazil	5	-5.5	-41.5	13214.6
Africa-Beringia	2	65.5	144.5	47525.7	424.65	2.97328	91		Africa-Scandinavia	5	71.5	80.5	46093.2	1963.98	48.0719	89		Africa-Japan	3	54.5	50.5	45022.2	1572.87	111.805	45		Africa-Portugal	5	36.5	53.5	43134.3	128.184	2.14291	7		Beringia-Mexico	3	68.5	172.5	33406.5	154.018	2.9727	91		Mexico-Brazil	5	-4.5	-41.5	13199.8
Africa-Beringia	2	66.5	144.5	47562.3	143.025	3.17714	91		Africa-Scandinavia	5	71.5	79.5	46014.9	1764.97	310.08	89		Africa-Japan	3	53.5	50.5	45055.9	3854.97	2006.75	45		Africa-Portugal	5	36.5	54.5	43516.1	966.732	6.36858	7		Beringia-Mexico	3	67.5	172.5	32989.9	205.344	7.31098	91		Mexico-Brazil	5	-3.5	-41.5	13187.1
Africa-Beringia	2	67.5	144.5	47550.5	285.318	58.8162	91		Africa-Scandinavia	5	70.5	78.5	46000.2	1393.79	104.608	89		Africa-Japan	3	53.5	51.5	45118.8	111.195	225.091	45		Africa-Portugal	5	37.5	54.5	43650.2	1024.19	3.3383	7		Beringia-Mexico	3	67.5	173.5	31513.1	630.217	19.6329	91		Mexico-Brazil	6	10.5	-82.5	12726.3
Africa-Beringia	2	68.5	144.5	47500.4	422.415	34.9739	91		Africa-Scandinavia	5	71.5	77.5	46359.8	2272.1	74.6983	89		Africa-Japan	3	52.5	51.5	45179.5	111.195	64.8367	45		Africa-Portugal	5	38.5	54.5	43819.9	1117.01	7.11265	7		Beringia-Mexico	3	68.5	174.5	30510.6	671.831	8.82954	91		Mexico-Brazil	6	9.5	-81.5	12724.9
Africa-Beringia	2	68.5	145.5	47504.6	280.881	5.19169	91		Africa-Scandinavia	5	71.5	76.5	46724.5	2645.81	285.048	89		Africa-Japan	3	53.5	52.5	45167.7	333.585	113.696	45		Africa-Portugal	5	38.5	55.5	43822	1131	13.0576	7		Beringia-Mexico	3	67.5	174.5	30057.6	307.954	4.29431	91		Mexico-Brazil	6	9.5	-82.5	12726.4
Africa-Beringia	2	67.5	146.5	47305.9	614.869	4.01652	91		Africa-Scandinavia	5	71.5	75.5	46346.8	1939.22	36.8526	89		Africa-Japan	3	52.5	52.5	45227	444.78	306.745	45		Africa-Portugal	5	39.5	56.5	44460.7	61.3721	0.141112	7		Beringia-Mexico	3	67.5	175.5	28636.8	359.233	4.12665	91		Mexico-Brazil	6	8.5	-82.5	12730
Africa-Beringia	2	66.5	147.5	47288.2	358.366	9.46932	91		Africa-Scandinavia	5	70.5	74.5	45937.8	1077.12	33.3462	89		Africa-Japan	3	51.5	51.5	45253.2	67.6906	80.3927	45		Africa-Portugal	5	39.5	57.5	45333.8	127.396	0.365544	7		Beringia-Mexico	3	68.5	176.5	27751.8	757.409	8.64622	91		Mexico-Brazil	6	8.5	-81.5	12728
Africa-Beringia	2	65.5	148.5	47267	278.665	7.03007	91		Africa-Scandinavia	5	71.5	73.5	46025.8	3865.8	233.273	89		Africa-Japan	3	51.5	52.5	45294.7	2335.84	1482.13	45		Africa-Portugal	5	40.5	57.5	45708.7	1305.69	13.7187	7		Beringia-Mexico	3	67.5	176.5	27265.8	145.58	2.19353	91		Mexico-Brazil	6	9.5	-80.5	14159.5
Africa-Beringia	2	65.5	149.5	47271.4	343.175	1.81794	91		Africa-Scandinavia	5	72.5	73.5	45853.5	2914.62	273.905	89		Africa-Japan	3	52.5	53.5	45313.7	2275.99	1842.9	21		Africa-Portugal	5	41.5	57.5	46008.7	1368.66	1.93644	7		Beringia-Mexico	3	67.5	177.5	25964.4	511.182	335.862	91		Mexico-Brazil	6	8.5	-79.5	14335.9
Africa-Beringia	2	65.5	150.5	47474.1	446.084	7.531	91		Africa-Scandinavia	5	71.5	72.5	45455.2	111.195	8.57986	89		Africa-Japan	3	51.5	53.5	45398.5	2219.57	1184.4	7		Africa-Portugal	5	41.5	58.5	46364.4	111.195	0.355261	7		Beringia-Mexico	3	68.5	178.5	25255.4	801.612	9.62296	91		Mexico-Brazil	6	8.5	-78.5	14208.2
Africa-Beringia	2	66.5	150.5	47443.6	141.568	0.824017	91		Africa-Scandinavia	5	71.5	71.5	45371.8	2170.74	264.886	89		Africa-Japan	3	50.5	54.5	45402.9	3483.47	63.1212	7		Africa-Portugal	5	40.5	59.5	46456.1	1481.13	3.89358	7		Beringia-Mexico	3	68.5	179.5	24134.6	893.87	98.6068	18		Mexico-Brazil	6	8.5	-77.5	14188
Africa-Beringia	2	65.5	151.5	47118.6	342.909	125.931	91		Africa-Scandinavia	5	72.5	70.5	45613.7	1336.58	69.3822	89		Africa-Japan	3	51.5	54.5	45233.6	1744.82	1330.91	21		Africa-Portugal	5	40.5	60.5	46463.9	1500.93	754.993	7		Beringia-Mexico	3	69.5	-179.5	23507.1	1246.61	30.2134	18		Mexico-Brazil	6	8.5	-76.5	14049.2
Africa-Beringia	2	66.5	152.5	47369.1	412.999	4.82255	91		Africa-Scandinavia	5	71.5	69.5	45150.5	1840.7	56.3716	89		Africa-Japan	3	51.5	55.5	45065.7	1682.02	194.319	21		Africa-Portugal	5	39.5	60.5	46465.7	125.839	0.0667094	7		Beringia-Mexico	3	69.5	-178.5	23905	845.263	48.5951	18		Mexico-Brazil	6	7.5	-75.5	13952.4
Africa-Beringia	2	65.5	153.5	47439.9	451.938	36.1002	91		Africa-Scandinavia	5	71.5	68.5	45556.7	1594.18	239.402	89		Africa-Japan	3	50.5	56.5	45024.6	1846.48	683.123	21		Africa-Portugal	5	39.5	61.5	47099.9	1640.71	6.98539	7		Beringia-Mexico	3	69.5	-177.5	24311.7	46.1113	0.29351	18		Mexico-Brazil	6	8.5	-75.5	13783
Africa-Beringia	2	66.5	153.5	47385.1	417.036	12.5368	91		Africa-Scandinavia	5	71.5	67.5	45026.8	2762.68	1426.26	89		Africa-Japan	3	50.5	57.5	44967.7	232.011	134.265	21		Africa-Portugal	5	40.5	61.5	47098.3	1677.17	1.90778	7		Beringia-Mexico	3	70.5	-177.5	25160.4	46.1113	0.389872	18		Mexico-Brazil	6	9.5	-75.5	13648.4
Africa-Beringia	2	66.5	154.5	47318.5	345.647	1.99346	91		Africa-Scandinavia	5	71.5	66.5	44732.5	1098.25	20.5604	89		Africa-Japan	3	51.5	58.5	44961	128.184	25.1194	21		Africa-Portugal	5	41.5	61.5	47106.3	1744.86	1.44297	7		Beringia-Mexico	3	70.5	-176.5	25589.2	363.008	126.572	18		Mexico-Brazil	6	10.5	-75.5	13559
Africa-Beringia	2	65.5	154.5	47355.9	111.195	0.797868	91		Africa-Scandinavia	5	70.5	66.5	44818.7	3574.59	123.718	89		Africa-Japan	3	50.5	59.5	45021.5	920.727	642.069	21		Africa-Portugal	5	42.5	62.5	46146.6	3834.74	36.6982	21		Beringia-Mexico	3	71.5	-177.5	25973.4	2178.86	42.2456	18		Mexico-Brazil	6	10.5	-74.5	13378.3
Africa-Beringia	2	65.5	155.5	47179.4	142.302	7.54118	91		Africa-Scandinavia	5	69.5	66.5	44916	4089.03	105.208	89		Africa-Japan	3	50.5	60.5	45265.4	111.195	66.9849	21		Africa-Portugal	5	41.5	63.5	46912.3	111.195	9.38116	21		Beringia-Mexico	3	71.5	-176.5	26411.9	2326.37	150.438	18		Mexico-Brazil	6	9.5	-73.5	13291.2
Africa-Beringia	2	66.5	156.5	47294.9	89.3844	1.78195	91		Africa-Scandinavia	5	68.5	66.5	45060.4	4231.93	688.007	89		Africa-Japan	3	50.5	61.5	45689.1	222.39	733.96	21		Africa-Portugal	5	41.5	64.5	47021.4	3978.37	24.0356	21		Beringia-Mexico	3	72.5	-177.5	26749.8	550.291	22.8669	18		Mexico-Brazil	6	10.5	-73.5	13220
Africa-Beringia	3	30.5	40.5	45885.5	0	0	67		Africa-Scandinavia	5	67.5	65.5	45017.5	285.318	58.8162	89		Africa-Japan	3	50.5	62.5	45811.7	333.585	101.117	21		Africa-Portugal	5	40.5	64.5	46967.5	4300.11	38.0059	21		Beringia-Mexico	3	73.5	-177.5	27489.3	46.1113	0.54278	18		Mexico-Brazil	6	9.5	-72.5	13201.1
Africa-Beringia	3	31.5	41.5	45726.9	111.195	17.7147	62		Africa-Scandinavia	5	68.5	64.5	45000.4	422.415	34.9739	89		Africa-Japan	3	49.5	61.5	46483.3	111.195	21.4786	21		Africa-Portugal	5	39.5	65.5	47218.8	795.1	53.6577	21		Beringia-Mexico	3	73.5	-176.5	27939.2	46.1113	0.462491	18		Mexico-Brazil	6	9.5	-71.5	13120.7
Africa-Beringia	3	31.5	42.5	45504.6	307.596	2.55789	62		Africa-Scandinavia	5	67.5	63.5	44607.8	3560.67	121.912	42		Africa-Japan	3	48.5	62.5	46768.6	662.388	158.352	21		Africa-Portugal	5	40.5	66.5	46837.2	76.541	25.0134	21		Beringia-Mexico	3	73.5	-175.5	28396.7	1116.39	39.136	18		Mexico-Brazil	6	9.5	-70.5	13086.4
Africa-Beringia	3	32.5	42.5	45519.9	167.24	7.14092	62		Africa-Scandinavia	5	66.5	62.5	44507.6	3841.53	154.309	42		Africa-Japan	3	49.5	63.5	46975.7	645.169	341.721	21		Africa-Portugal	5	41.5	66.5	46877.7	684.559	12.1719	21		Beringia-Mexico	3	73.5	-174.5	28861.5	2797.15	23.3615	18		Mexico-Brazil	6	9.5	-69.5	12963.3
Africa-Beringia	3	33.5	43.5	45103.1	467.463	14.1125	62		Africa-Scandinavia	5	67.5	61.5	44445.5	3339.69	332.374	42		Africa-Japan	3	49.5	64.5	47143.9	128.184	98.3009	21		Africa-Portugal	5	41.5	67.5	46980	344.281	49.903	21		Beringia-Mexico	3	73.5	-173.5	29333.4	1672.27	132.847	18		Mexico-Brazil	6	9.5	-68.5	12959.3
Africa-Beringia	3	34.5	44.5	44591.3	470.8	55.1999	62		Africa-Scandinavia	5	67.5	62.5	44290.5	1454.87	455.357	42		Africa-Japan	3	50.5	65.5	47162.2	62.981	19.5048	21		Africa-Portugal	5	40.5	67.5	46961.8	452.735	323.382	21		Beringia-Mexico	3	73.5	-172.5	29811.6	259.069	2.69449	18		Mexico-Brazil	6	9.5	-67.5	12938.3
Africa-Beringia	3	35.5	45.5	44371.6	447.688	26.569	62		Africa-Scandinavia	5	68.5	61.5	44120	111.195	353	42		Africa-Japan	3	50.5	66.5	47140.4	127.396	20.2602	21		Africa-Portugal	5	39.5	67.5	46923.6	222.39	171.465	21		Beringia-Mexico	3	73.5	-171.5	30295.5	857.975	462.52	18		Mexico-Brazil	6	9.5	-66.5	12935.1
Africa-Beringia	3	36.5	46.5	44416.6	40.7526	0.455403	5		Africa-Scandinavia	5	68.5	60.5	43715.1	1587.48	9.50137	42		Africa-Japan	3	50.5	67.5	47075.8	951.103	69.3527	21		Africa-Portugal	5	38.5	68.5	47137.8	561.877	102.946	21		Beringia-Mexico	3	73.5	-170.5	30784	664.407	12.1606	18		Mexico-Brazil	6	9.5	-65.5	12932.2
Africa-Beringia	3	37.5	47.5	44366.8	122.247	8.58116	5		Africa-Scandinavia	5	68.5	59.5	43632.3	3170.44	308.019	42		Africa-Japan	3	49.5	67.5	47199.4	4039.73	264.848	21		Africa-Portugal	5	39.5	69.5	47103.2	236.103	15.4004	21		Beringia-Mexico	3	73.5	-169.5	31275.4	1300.53	1.7087	18		Mexico-Brazil	6	9.5	-64.5	12930.8
Africa-Beringia	3	38.5	48.5	44300.6	200.256	717.762	5		Africa-Scandinavia	5	67.5	58.5	43578.7	3560.67	191.054	42		Africa-Japan	3	48.5	68.5	47363.4	5851.07	261.969	21		Africa-Portugal	5	40.5	69.5	47135.1	692.189	86.9475	21		Beringia-Mexico	3	73.5	-168.5	31768.1	119.378	0.574081	18		Mexico-Brazil	6	9.5	-64.5	12930.8
Africa-Beringia	3	39.5	49.5	44559.5	369.53	59.1627	5		Africa-Scandinavia	5	68.5	57.5	43391.4	0	NaN	42		Africa-Japan	3	48.5	69.5	47375.8	75.1217	5.71789	21		Africa-Portugal	5	41.5	69.5	47144.7	711.722	231.605	21		Beringia-Mexico	3	73.5	-167.5	32259.8	118.737	0.775214	18		Mexico-Brazil	6	8.5	-63.5	12887.9
Africa-Beringia	3	40.5	50.5	44354.7	473.469	5380.33	7		Africa-Scandinavia	5	68.5	56.5	43308.4	2011.9	28.1882	42		Africa-Japan	3	49.5	69.5	47509.4	1927.73	1342.43	21		Africa-Portugal	5	42.5	69.5	47136.4	686.18	206.308	21		Beringia-Mexico	3	73.5	-166.5	32748.1	1322.39	6.83964	18		Mexico-Brazil	6	8.5	-62.5	12899.8
Africa-Beringia	3	40.5	51.5	44109.7	119.378	6.28901	7		Africa-Scandinavia	5	68.5	55.5	43315.9	284.337	8.30958	42		Africa-Japan	3	48.5	70.5	47509.6	2102.47	68.9879	21		Africa-Portugal	5	43.5	69.5	47114.3	111.195	69.6274	21		Beringia-Mexico	3	73.5	-165.5	33230.7	1129.03	3.70157	18		Mexico-Brazil	6	7.5	-61.5	13020.2
Africa-Beringia	3	41.5	50.5	44802.2	118.737	17.2458	7		Africa-Scandinavia	5	68.5	54.5	43341.1	2891.78	27.7572	42		Africa-Japan	3	49.5	70.5	47616	273.141	35.3261	21		Africa-Portugal	5	44.5	69.5	47085.3	791.856	60.8138	21		Beringia-Mexico	3	73.5	-164.5	33705.5	115.846	0.69185	18		Mexico-Brazil	6	6.5	-60.5	13041.7
Africa-Beringia	3	40.5	49.5	45045.4	325.795	34.4029	5		Africa-Scandinavia	5	68.5	53.5	43659.5	3002.26	133.262	42		Africa-Japan	3	50.5	70.5	47610.6	136.973	391.351	21		Africa-Portugal	5	45.5	68.5	47129.6	4310.7	121.871	21		Beringia-Mexico	3	73.5	-163.5	34170.4	481.564	2.79508	18		Mexico-Brazil	6	5.5	-60.5	13059.3
Africa-Beringia	3	40.5	48.5	45242.8	551.697	21.6487	5		Africa-Scandinavia	5	67.5	53.5	44019.7	133.004	6.96793	42		Africa-Japan	3	51.5	70.5	47418.1	236.56	129.126	21		Africa-Portugal	5	44.5	67.5	46932.5	4166.35	146.198	21		Beringia-Mexico	3	72.5	-162.5	34003	366.452	12.5463	18		Mexico-Brazil	6	4.5	-60.5	13069.4
Africa-Beringia	3	39.5	48.5	44705.9	111.195	28.1863	5		Africa-Scandinavia	5	67.5	52.5	43590	44.3384	1.76485	42		Africa-Japan	3	51.5	71.5	47330.8	2455.49	999.386	21		Africa-Portugal	5	44.5	66.5	46900	3963.78	552.059	21		Beringia-Mexico	3	71.5	-161.5	33801.5	243.897	2.54006	18		Mexico-Brazil	6	3.5	-60.5	13074.7
Africa-Beringia	3	38.5	49.5	44156.5	447.93	17.0796	5		Africa-Scandinavia	5	67.5	51.5	43577.4	532.19	7.68161	42		Africa-Japan	3	52.5	72.5	47472.6	2528.2	569.542	21		Africa-Portugal	5	43.5	66.5	46904.2	4166.35	121.585	21		Beringia-Mexico	3	70.5	-160.5	33565.9	360.605	2.58331	18		Mexico-Brazil	6	4.5	-59.5	13090.2
Africa-Beringia	3	39.5	50.5	43881.3	275.619	32.7611	7		Africa-Scandinavia	5	66.5	50.5	43858.7	999.378	33.1634	42		Africa-Japan	3	51.5	73.5	47453.8	333.585	353.748	21		Africa-Portugal	5	44.5	65.5	47497.4	275.201	22.0974	21		Beringia-Mexico	3	69.5	-159.5	33303.7	1716.68	13.3073	18		Mexico-Brazil	6	3.5	-58.5	13055.2
Africa-Beringia	3	39.5	51.5	43647.5	194.289	15.0705	7		Africa-Scandinavia	5	65.5	49.5	43985.4	285.118	5.12959	42		Africa-Japan	3	50.5	74.5	47316.6	6722.8	173.304	21		Africa-Portugal	5	45.5	65.5	47509.3	253.648	44.6956	21		Beringia-Mexico	3	68.5	-158.5	33032.5	122.836	6.66679	18		Mexico-Brazil	6	2.5	-58.5	13058.3
Africa-Beringia	3	38.5	50.5	43549.3	546.699	97.2082	7		Africa-Scandinavia	5	66.5	48.5	43814.5	3226.92	268.485	42		Africa-Japan	3	50.5	75.5	47292.7	4416.21	333.399	21		Africa-Portugal	5	46.5	64.5	47200.9	444.78	15.16	21		Beringia-Mexico	3	67.5	-157.5	32773.9	2797.93	234.745	18		Mexico-Brazil	6	3.5	-57.5	13099.7
Africa-Beringia	3	37.5	50.5	43385.6	120.714	2.83565	7		Africa-Scandinavia	5	66.5	47.5	43839.6	3260.64	215.011	42		Africa-Japan	3	51.5	74.5	47252	2883.34	1740.1	21		Africa-Portugal	5	46.5	63.5	47204	555.975	62.6945	21		Beringia-Mexico	3	68.5	-157.5	33830.7	1111.36	10.8063	18		Mexico-Brazil	6	2.5	-56.5	13103.3
Africa-Beringia	3	37.5	51.5	43203.3	1172.23	272.484	7		Africa-Scandinavia	5	66.5	46.5	43631.3	594.79	552.266	42		Africa-Japan	3	52.5	75.5	47216.3	5400.88	687.223	21		Africa-Portugal	5	47.5	62.5	46797.9	404.708	35.7611	21		Beringia-Mexico	3	68.5	-156.5	34668.8	492.038	6.74635	18		Mexico-Brazil	6	1.5	-56.5	13104.9
Africa-Beringia	3	36.5	52.5	43184.5	740.653	1194.6	7		Africa-Scandinavia	5	65.5	45.5	43428.1	283.262	6.86147	42		Africa-Japan	3	53.5	75.5	47192.7	861.074	240.054	21		Africa-Portugal	5	48.5	62.5	46768.6	331.539	40.956	21		Beringia-Mexico	3	67.5	-155.5	34821.9	610.067	3.07754	18		Mexico-Brazil	6	0.5	-56.5	13106.5
Africa-Beringia	3	36.5	53.5	43134.3	3693.94	4594.45	7		Africa-Scandinavia	5	65.5	44.5	43008.3	255.215	22.5774	42		Africa-Japan	3	54.5	75.5	47170.2	774.913	559.504	21		Africa-Portugal	5	49.5	61.5	46483.3	111.195	26.3745	21		Beringia-Mexico	3	66.5	-154.5	35029.9	1201.74	28.2311	18		Mexico-Brazil	6	-0.5	-55.5	13074.9
Africa-Beringia	3	36.5	54.5	43516.1	130.576	6.9341	7		Africa-Scandinavia	5	66.5	44.5	42903.5	297.709	243.624	42		Africa-Japan	3	55.5	76.5	47250.7	723.341	956.8	21		Africa-Portugal	5	48.5	60.5	46447.1	333.585	14.9395	21		Beringia-Mexico	3	67.5	-154.5	35847.5	1264.11	5.85002	18		Mexico-Brazil	6	-0.5	-54.5	13125
Africa-Beringia	3	37.5	54.5	43650.2	4373	428.306	7		Africa-Scandinavia	5	66.5	43.5	42882	346.49	2.32061	42		Africa-Japan	3	56.5	76.5	47222.6	73.6795	92.446	32		Africa-Portugal	5	48.5	59.5	46206.6	111.195	2.74582	21		Beringia-Mexico	3	67.5	-153.5	36717.2	744.289	28.9112	18		Mexico-Brazil	6	-1.5	-54.5	13127.5
Africa-Beringia	3	38.5	54.5	43819.9	957.13	12430.3	7		Africa-Scandinavia	5	66.5	42.5	42908.4	617.388	16.8084	42		Africa-Japan	3	55.5	77.5	47047.4	586.504	29.6349	32		Africa-Portugal	5	49.5	59.5	45546.9	841.257	21.4426	21		Beringia-Mexico	3	66.5	-152.5	36809.5	31.5807	0.0646668	18		Mexico-Brazil	6	-2.5	-54.5	13129.8
Africa-Beringia	3	38.5	55.5	43822	825.188	74.9013	7		Africa-Scandinavia	5	66.5	41.5	42784.8	122.247	2.43094	42		Africa-Japan	3	56.5	77.5	47015.9	896.917	582.792	32		Africa-Portugal	5	50.5	58.5	45097.8	3741.78	8465.57	21		Beringia-Mexico	3	65.5	-151.5	35943.6	31.5807	0.0642284	18		Mexico-Brazil	6	-3.5	-54.5	13131.7
Africa-Beringia	3	38.5	56.5	43987.3	227.476	95.6185	7		Africa-Scandinavia	5	66.5	40.5	42637.9	714.423	39.2325	42		Africa-Japan	3	57.5	77.5	46987.3	775.614	58.9149	32		Africa-Portugal	5	50.5	59.5	45021.5	111.195	4.73714	21		Beringia-Mexico	3	65.5	-150.5	36104.5	937.086	3.67509	18		Mexico-Brazil	6	-4.5	-53.5	13092.1
Africa-Beringia	3	38.5	57.5	44862.5	121.406	75.3141	7		Africa-Scandinavia	5	67.5	39.5	42631.9	755.174	107.897	42		Africa-Japan	3	58.5	78.5	46959	998.758	44.6492	90		Africa-Portugal	5	51.5	58.5	44961	3662.61	675.135	21		Beringia-Mexico	3	65.5	-149.5	36204.2	6890.81	300.005	18		Mexico-Brazil	6	-3.5	-52.5	13138.3
Africa-Beringia	3	39.5	57.5	45333.8	4305.17	412.333	7		Africa-Scandinavia	5	67.5	38.5	42767.8	40.7526	5.44021	42		Africa-Japan	3	57.5	79.5	46838.1	1005.48	70.7086	32		Africa-Portugal	5	52.5	57.5	44715.4	3726.9	19.7952	21		Beringia-Mexico	3	65.5	-148.5	36289.2	111.195	21.3058	18		Mexico-Brazil	6	-4.5	-51.5	13083.4
Africa-Beringia	3	40.5	57.5	45708.7	4396.4	310.985	7		Africa-Scandinavia	5	67.5	37.5	43322.9	617.388	2.05703	42		Africa-Japan	3	57.5	80.5	46812	2293.65	186.43	90		Africa-Portugal	5	53.5	56.5	44675.9	3609.67	37.205	21		Beringia-Mexico	3	65.5	-147.5	36383.1	4071.32	127.808	18		Mexico-Brazil	6	-3.5	-51.5	13078
Africa-Beringia	3	39.5	58.5	45949.5	4027.36	553.742	7		Africa-Scandinavia	5	67.5	36.5	43745.2	143.326	1.43456	42		Africa-Japan	3	58.5	79.5	46782.7	2506.64	546.227	90		Africa-Portugal	5	54.5	55.5	44751.8	1114.75	63.2983	21		Beringia-Mexico	3	65.5	-146.5	36501.4	4256.3	92.5122	18		Mexico-Brazil	6	-3.5	-50.5	13092.2
Africa-Beringia	3	40.5	58.5	46189.6	3984.89	1420.64	7		Africa-Scandinavia	5	67.5	35.5	44499	88.674	18.2119	42		Africa-Japan	3	59.5	79.5	46757.7	69.2199	21.0908	90		Africa-Portugal	5	55.5	54.5	44878.1	111.195	60.432	21		Beringia-Mexico	3	65.5	-145.5	36658.5	345.196	30.8321	18		Mexico-Brazil	6	-4.5	-49.5	13091.9
Africa-Beringia	3	41.5	58.5	46364.4	310.21	35.4525	7		Africa-Scandinavia	5	67.5	34.5	46826.2	44.3384	2.06062	42		Africa-Japan	3	59.5	80.5	46754.6	340.221	76.4886	90		Africa-Portugal	5	56.5	53.5	45100.9	84.5528	10.9496	21		Beringia-Mexico	3	65.5	-144.5	36877.4	87.0216	1.39264	18		Mexico-Brazil	6	-3.5	-48.5	13143.8
Africa-Beringia	3	42.5	59.5	46589.7	44.3384	2.76321	7		Africa-Scandinavia	5	67.5	33.5	48155.1	88.674	0.912359	42		Africa-Japan	3	58.5	81.5	46385.5	2332.69	7476.58	90		Africa-Portugal	5	57.5	52.5	44970.4	893.066	98.3444	42		Beringia-Mexico	3	65.5	-143.5	37199.9	174.041	13.6492	18		Mexico-Brazil	6	-4.5	-48.5	13164
Africa-Beringia	3	43.5	59.5	46648.3	5411.63	10801.7	7		Africa-Scandinavia	5	67.5	32.5	49986	171.296	10.0733	42		Africa-Japan	3	59.5	81.5	46372.9	2505.02	10614.5	90		Africa-Portugal	5	56.5	51.5	44958	3689.57	50.9475	9		Beringia-Mexico	3	64.5	-142.5	36811	87.0216	14.1891	18		Mexico-Brazil	6	-4.5	-47.5	13172.5
Africa-Beringia	3	44.5	59.5	46731.6	1268.52	43.9817	7		Africa-Scandinavia	5	67.5	31.5	50502.9	141.106	1.08637	42		Africa-Japan	3	58.5	82.5	46278.5	67.6906	7.33853	90		Africa-Portugal	5	57.5	50.5	44893.7	3963.78	387.315	9		Beringia-Mexico	3	63.5	-141.5	36380.3	174.041	162.2	18		Mexico-Brazil	6	-3.5	-46.5	13171.1
Africa-Beringia	3	45.5	60.5	46776.8	3460.38	288365	21		Africa-Scandinavia	5	67.5	30.5	51404.7	119.378	19.8566	42		Africa-Japan	3	58.5	83.5	46244.6	111.195	63.2149	90		Africa-Portugal	5	58.5	50.5	44859.7	3959.52	225.088	42		Beringia-Mexico	3	62.5	-140.5	35845.6	519.281	18.3065	18		Mexico-Brazil	6	-3.5	-45.5	13180.5
Africa-Beringia	3	44.5	61.5	47209.2	823.843	1794.86	21		Africa-Scandinavia	6	30.5	40.5	45885.5	0	0	67		Africa-Japan	3	59.5	83.5	46196.3	657.179	15.117	90		Africa-Portugal	5	59.5	50.5	44836.6	3598.16	25.6659	42		Beringia-Mexico	3	62.5	-139.5	36313.2	6287.76	654.021	18		Mexico-Brazil	6	-3.5	-44.5	13219.2
Africa-Beringia	3	45.5	61.5	47286.2	4085.54	802.661	21		Africa-Scandinavia	6	31.5	40.5	45896.4	42.552	0.0471866	62		Africa-Japan	3	58.5	84.5	45975.5	216.632	48.6048	90		Africa-Portugal	5	59.5	49.5	44535.5	706.804	11.7714	42		Beringia-Mexico	3	62.5	-138.5	36726.2	6152.09	322.183	18		Mexico-Brazil	6	-3.5	-43.5	13220.1
Africa-Beringia	3	46.5	61.5	47368.6	847.045	252.698	21		Africa-Scandinavia	6	32.5	41.5	45743.3	42.552	0.082322	62		Africa-Japan	3	59.5	84.5	45928.1	340.836	17.4895	90		Africa-Portugal	5	60.5	49.5	44516.3	4222.29	341.361	42		Beringia-Mexico	3	62.5	-137.5	37052.1	555.217	20.044	18		Mexico-Brazil	6	-2.5	-43.5	13202.6
Africa-Beringia	3	47.5	61.5	47334.2	4624.25	375.833	21		Africa-Scandinavia	6	32.5	42.5	45519.9	111.195	0.0917594	62		Africa-Japan	3	58.5	85.5	45544	2563.98	162.318	90		Africa-Portugal	5	61.5	49.5	44497.1	3959.52	31.5542	42		Beringia-Mexico	3	62.5	-136.5	37260.1	630.326	7.21651	18		Mexico-Brazil	6	-3.5	-42.5	13191.4
Africa-Beringia	3	47.5	62.5	46797.9	4588.44	2435.48	21		Africa-Scandinavia	6	33.5	43.5	45103.1	118.116	0.149587	62		Africa-Japan	3	58.5	86.5	45490.1	2865.76	716.082	90		Africa-Portugal	5	60.5	48.5	44187.4	4031.36	62.627	42		Beringia-Mexico	3	62.5	-135.5	37351.5	111.195	1.31854	18		Mexico-Brazil	6	-2.5	-42.5	13178.4
Africa-Beringia	3	46.5	63.5	47204	4134.89	2643.79	21		Africa-Scandinavia	6	34.5	44.5	44591.3	3974.82	5.11049	62		Africa-Japan	3	57.5	87.5	45335.8	307.326	61.7741	90		Africa-Portugal	5	60.5	47.5	44038.5	0	NaN	42		Beringia-Mexico	3	62.5	-134.5	37358.4	358.591	14.1412	18		Mexico-Brazil	6	-3.5	-41.5	13187.1
Africa-Beringia	3	45.5	63.5	47090.5	4175.29	211.311	21		Africa-Scandinavia	6	35.5	45.5	44371.6	343.175	249.4	62		Africa-Japan	3	56.5	88.5	45202.9	1317.47	68.3051	90		Africa-Portugal	5	61.5	46.5	43625.6	3657.25	76.2372	42		Beringia-Mexico	3	62.5	-133.5	37311.9	218.93	17.7674	18
Africa-Beringia	3	45.5	64.5	47115.2	4720.39	12554.2	21		Africa-Scandinavia	6	36.5	46.5	44416.6	0	NaN	5		Africa-Japan	3	56.5	89.5	44980.3	3821.47	686.327	90		Africa-Portugal	5	60.5	46.5	43551.1	111.195	10.2418	42		Beringia-Mexico	3	62.5	-132.5	37232	93.7805	5.19905	18
Africa-Beringia	3	46.5	64.5	47200.9	4630.45	2104.75	21		Africa-Scandinavia	6	37.5	47.5	44366.8	205.501	12.9246	5		Africa-Japan	3	57.5	89.5	44913.7	2684.81	8860.74	90		Africa-Portugal	5	59.5	46.5	43526.1	3756.59	32.8482	42		Beringia-Mexico	3	62.5	-131.5	37123.8	983.914	24.217	18
Africa-Beringia	3	47.5	64.5	47290.2	867.96	342.255	21		Africa-Scandinavia	6	38.5	48.5	44300.6	280.881	34.7969	5		Africa-Japan	3	56.5	90.5	44748.7	1483	75.1683	90		Africa-Portugal	5	58.5	46.5	43542.9	3656.23	131.109	42		Beringia-Mexico	3	62.5	-130.5	36965	1275.58	11.3617	18
Africa-Beringia	3	48.5	63.5	47269.6	4877.77	15008.5	21		Africa-Scandinavia	6	39.5	49.5	44559.5	253.648	5.46419	5		Africa-Japan	3	56.5	91.5	44564.7	1401.23	140.615	90		Africa-Portugal	5	58.5	45.5	43070.8	1680.22	48.6063	42		Beringia-Mexico	3	62.5	-129.5	36675.9	6581.44	102.255	18
Africa-Beringia	3	49.5	64.5	47143.9	288.813	173.879	21		Africa-Scandinavia	6	40.5	50.5	44354.7	111.195	3.49417	7		Africa-Japan	3	55.5	92.5	44537.6	111.195	16.449	90		Africa-Portugal	5	58.5	44.5	42830.8	1012.93	6.25924	42		Beringia-Mexico	3	62.5	-128.5	36076	6189.48	58.6536	18
Africa-Beringia	3	50.5	65.5	47162.2	5299.03	2611.64	21		Africa-Scandinavia	6	40.5	51.5	44109.7	686.18	206.308	7		Africa-Japan	3	55.5	93.5	44275.5	2624.41	225.969	90		Africa-Portugal	5	57.5	43.5	42784.3	3907.36	257.317	9		Beringia-Mexico	3	63.5	-127.5	35791	1283.43	9.95808	18
Africa-Beringia	3	50.5	66.5	47140.4	4204.15	1830.28	21		Africa-Scandinavia	6	39.5	51.5	43647.5	111.195	69.6274	7		Africa-Japan	3	56.5	94.5	44212.1	3261.37	16555.2	90		Africa-Portugal	5	57.5	42.5	42722.5	3752.44	317.036	9		Beringia-Mexico	3	62.5	-126.5	33436.9	7366.51	189.293	18
Africa-Beringia	3	50.5	67.5	47075.8	988.441	160.931	21		Africa-Scandinavia	6	38.5	50.5	43549.3	222.39	21.4807	7		Africa-Japan	3	55.5	94.5	44308.8	4284.51	94.3329	90		Africa-Portugal	5	57.5	41.5	42616.6	3790.63	22.6258	9		Beringia-Mexico	3	61.5	-127.5	33418.4	6809.9	50.4769	18
Africa-Beringia	3	51.5	68.5	47123.4	4244.94	1101.72	21		Africa-Scandinavia	6	37.5	50.5	43385.6	1052.45	49.9573	7		Africa-Japan	3	54.5	95.5	44368.6	3802.58	69.5119	90		Africa-Portugal	5	57.5	40.5	42800.2	111.195	2365.85	9		Beringia-Mexico	3	61.5	-126.5	31453	1422.59	431.22	18
Africa-Beringia	3	51.5	69.5	47273.9	4536.99	1854.86	21		Africa-Scandinavia	6	37.5	51.5	43203.3	1088.26	42.8297	7		Africa-Japan	3	55.5	96.5	44432.3	6494.16	186.861	90		Africa-Portugal	5	57.5	39.5	48823	111.195	9.4249	9		Beringia-Mexico	3	61.5	-125.5	29553.4	1438.87	261.423	18
Africa-Beringia	3	51.5	70.5	47418.1	5061.34	2807.18	21		Africa-Scandinavia	6	36.5	52.5	43184.5	1666.82	40.4274	7		Africa-Japan	3	56.5	97.5	44525.8	111.195	4.46494	90		Africa-Portugal	5	58.5	38.5	49937	4428.65	666.263	42		Beringia-Mexico	3	61.5	-124.5	27990.4	1498.43	28.6946	18
Africa-Beringia	3	51.5	71.5	47330.8	5018.5	1924.27	21		Africa-Scandinavia	6	36.5	53.5	43134.3	3670.31	169.357	7		Africa-Japan	3	56.5	98.5	44793.4	2684.07	114.479	90		Africa-Portugal	5	57.5	37.5	51823.4	4447.73	290.341	9		Beringia-Mexico	3	61.5	-123.5	26789	6686.51	349.092	18
Africa-Beringia	3	52.5	72.5	47472.6	729.551	97.5075	21		Africa-Scandinavia	6	36.5	54.5	43516.1	3809.9	227.66	7		Africa-Japan	3	55.5	98.5	44926.3	1078.79	28.9151	90		Africa-Portugal	5	56.5	37.5	52205.8	76.541	1.60824	9		Beringia-Mexico	3	61.5	-122.5	25861.7	841.323	3.53576	18
Africa-Beringia	3	51.5	73.5	47453.8	3546.12	439.311	21		Africa-Scandinavia	6	37.5	55.5	43561.9	983.947	2459.87	7		Africa-Japan	3	54.5	98.5	45057.6	111.195	2.34435	90		Africa-Portugal	5	55.5	37.5	52518.8	134.59	1.008	9		Beringia-Mexico	3	61.5	-121.5	25083.5	819.618	3.3324	18
Africa-Beringia	3	50.5	74.5	47316.6	3756.06	115.953	21		Africa-Scandinavia	6	37.5	54.5	43650.2	1669.49	97.5571	7		Africa-Japan	3	53.5	98.5	45183.3	4399.76	260.079	90		Africa-Portugal	5	55.5	36.5	53320.7	3894.07	113.603	9		Beringia-Mexico	3	61.5	-120.5	24329.1	6040.75	100.341	18
Africa-Beringia	3	49.5	75.5	47295.3	4987.09	502.68	21		Africa-Scandinavia	6	38.5	55.5	43822	3853.61	488.727	7		Africa-Japan	3	54.5	99.5	45488	111.195	7.5086	90		Africa-Portugal	5	56.5	35.5	53669.2	2669.19	1212.72	9		Beringia-Mexico	3	61.5	-119.5	23487.2	1586.15	9.82518	18
Africa-Beringia	3	50.5	75.5	47292.7	271.556	52.2324	21		Africa-Scandinavia	6	39.5	54.5	44070	3658.17	678.822	7		Africa-Japan	3	54.5	100.5	45668.7	111.195	10.2418	90		Africa-Portugal	5	56.5	34.5	54104.2	744.17	237.299	9		Beringia-Mexico	3	61.5	-118.5	22468.2	4650.39	126.939	18
Africa-Beringia	3	51.5	75.5	47251.5	76.541	25.0134	21		Africa-Scandinavia	6	39.5	55.5	44147.5	3584.46	148.333	7		Africa-Japan	3	55.5	101.5	46012.9	2876.64	38.9735	90		Africa-Portugal	5	55.5	34.5	54347.8	4375.61	382.25	9		Beringia-Mexico	3	61.5	-117.5	21212.7	4606.7	48.8065	18
Africa-Beringia	3	52.5	76.5	47339.7	1054.17	435.248	21		Africa-Scandinavia	6	40.5	54.5	44507.3	42.552	1.91736	7		Africa-Japan	3	55.5	102.5	46150.7	1217.45	91.8418	90		Africa-Portugal	5	54.5	33.5	54806.4	135.388	203.898	9		Beringia-Mexico	3	61.5	-117.5	21212.7	97.7197	1.88292	18
Africa-Beringia	3	51.5	77.5	47157.8	4536.79	238.264	32		Africa-Scandinavia	6	40.5	55.5	44624.4	2380.25	75.5372	7		Africa-Japan	3	54.5	102.5	46224.6	6487.01	225.345	90		Africa-Portugal	5	55.5	32.5	54866.2	222.39	51.7667	9		Beringia-Mexico	3	62.5	-116.5	21671.7	97.7197	1.56229	18
Africa-Beringia	3	50.5	77.5	47198.5	4448.61	352.897	32		Africa-Scandinavia	6	40.5	56.5	44941.5	271.556	215.35	7		Africa-Japan	3	55.5	103.5	46412.1	7904.26	299.449	90		Africa-Portugal	5	55.5	31.5	55087.6	111.195	5.23689	9		Beringia-Mexico	3	63.5	-115.5	21726.5	6791.7	608.63	18
Africa-Beringia	3	51.5	78.5	47396.7	988.732	211.629	32		Africa-Scandinavia	6	39.5	57.5	45333.8	1004.37	68.1253	7		Africa-Japan	3	54.5	103.5	46485	2586.69	47.7065	90		Africa-Portugal	5	56.5	30.5	55178.3	80.6575	34.4985	9		Beringia-Mexico	3	64.5	-114.5	21317.2	5936.55	85.1863	18
Africa-Beringia	3	50.5	79.5	47166.8	3677.22	917.7	32		Africa-Scandinavia	6	40.5	57.5	45708.7	1378.4	130.84	7		Africa-Japan	3	53.5	103.5	46542.4	2641.89	129.517	90		Africa-Portugal	5	55.5	29.5	55391.6	4557.73	125.696	9		Beringia-Mexico	3	65.5	-113.5	20480.2	1846.4	17.6543	18
Africa-Beringia	3	50.5	80.5	47048.8	3041.37	8918.98	32		Africa-Scandinavia	6	41.5	57.5	46008.7	3536.98	8564.11	7		Africa-Japan	3	52.5	103.5	46585.2	5014.2	40.356	90		Africa-Portugal	5	54.5	29.5	55492.4	4626.05	189.46	9		Beringia-Mexico	3	66.5	-112.5	19322.3	6791.7	22.8257	18
Africa-Beringia	3	49.5	80.5	47048.7	944.596	67.7761	32		Africa-Scandinavia	6	40.5	58.5	46189.6	3443.21	733.846	7		Africa-Japan	3	52.5	104.5	46686.7	4212.49	9865.31	90		Africa-Portugal	5	55.5	28.5	55610.1	4056.01	151.655	9		Beringia-Mexico	3	66.5	-111.5	17159.8	6760.16	51.5704	18
Africa-Beringia	3	48.5	80.5	47024.8	181.094	51.6083	32		Africa-Scandinavia	6	40.5	59.5	46456.1	3514.63	986.7	7		Africa-Japan	3	53.5	104.5	46637.4	3411.21	157.875	90		Africa-Portugal	5	54.5	27.5	55535.6	770.829	81.8638	9		Beringia-Mexico	3	67.5	-110.5	15879.9	7223.33	77.0817	18
Africa-Beringia	3	48.5	81.5	46786	178.739	10.5413	32		Africa-Scandinavia	6	40.5	60.5	46463.9	3667.74	7234.2	7		Africa-Japan	3	54.5	105.5	46685	7120.19	3390.57	90		Africa-Portugal	5	55.5	26.5	55595.7	719.282	244.321	8		Beringia-Mexico	3	66.5	-110.5	15237.9	744.289	3.10083	18
Africa-Beringia	3	49.5	81.5	46730.5	4665.81	966.607	32		Africa-Scandinavia	6	40.5	61.5	47098.3	1530.14	523.843	7		Africa-Japan	3	55.5	106.5	46679.9	7955.62	19078.2	90		Africa-Portugal	5	54.5	25.5	55633.1	4072.56	1744.88	8		Beringia-Mexico	3	65.5	-110.5	14433.5	2433.86	5.99031	18
Africa-Beringia	3	48.5	82.5	46739.4	5379.14	1598.56	32		Africa-Scandinavia	6	39.5	61.5	47099.9	3709.11	209.756	7		Africa-Japan	3	54.5	107.5	46663.8	4357.12	146.537	90		Africa-Portugal	5	53.5	24.5	55621.3	111.195	1.89133	8		Beringia-Mexico	3	66.5	-109.5	13571	4358.77	89.7974	18
Africa-Beringia	3	49.5	82.5	46712.9	77.9371	3.15216	32		Africa-Scandinavia	6	38.5	61.5	47088	2446.86	226.122	7		Africa-Japan	3	53.5	107.5	46698.1	911.295	436.862	90		Africa-Portugal	5	53.5	23.5	55623.6	4088.83	1282.57	8		Beringia-Mexico	3	65.5	-109.5	12965.8	6791.7	2562.91	18
Africa-Beringia	3	50.5	82.5	46684.4	4003.96	427.317	32		Africa-Scandinavia	6	37.5	61.5	47041.5	1557.5	116.886	7		Africa-Japan	3	53.5	108.5	46877.5	2916.97	365.443	90		Africa-Portugal	5	54.5	22.5	55641.4	4107.41	2228.66	8		Beringia-Mexico	3	64.5	-109.5	12282.3	5920.57	46.6392	18
Africa-Beringia	3	50.5	83.5	46686	3396.86	640.072	32		Africa-Scandinavia	6	36.5	61.5	46944.3	1562.56	99.7361	7		Africa-Japan	3	54.5	109.5	46920.8	342.402	5.63904	90		Africa-Portugal	5	53.5	21.5	55336.9	4347.48	316.687	86		Beringia-Mexico	3	63.5	-109.5	11589.2	6401.56	105.743	18
Africa-Beringia	3	49.5	83.5	46732.4	918.296	33.9607	32		Africa-Scandinavia	6	35.5	62.5	46036.6	2132.67	738.716	7		Africa-Japan	3	53.5	110.5	46822.1	235.188	15.8173	90		Africa-Portugal	5	53.5	20.5	55307.1	412.111	22.3755	86		Beringia-Mexico	3	63.5	-108.5	10897.4	596.206	2.27128	18
Africa-Beringia	3	48.5	84.5	46467.7	111.195	1059	32		Africa-Scandinavia	6	34.5	63.5	46558.6	3356.43	1933.43	81		Africa-Japan	3	53.5	111.5	46846.7	5870.33	3648.43	90		Africa-Portugal	5	52.5	19.5	55104.3	111.195	4.80075	86		Beringia-Mexico	3	64.5	-107.5	10554.9	702.526	3.14403	18
Africa-Beringia	3	48.5	85.5	46424.1	3051.73	297.266	32		Africa-Scandinavia	6	35.5	64.5	46563.1	1245.94	198.272	81		Africa-Japan	3	52.5	111.5	46855.8	131.379	30.3415	90		Africa-Portugal	5	53.5	19.5	55064.1	4185.57	241.299	86		Beringia-Mexico	3	63.5	-107.5	10373.8	6496.57	186.474	18
Africa-Beringia	3	48.5	86.5	46179.9	3137.1	230.128	32		Africa-Scandinavia	6	36.5	63.5	46593.9	676.624	100.688	7		Africa-Japan	3	53.5	112.5	46939.8	2267.34	36.1709	90		Africa-Portugal	5	54.5	19.5	55000.7	84.5528	49.562	86		Beringia-Mexico	3	62.5	-107.5	10291.4	3866.23	8.74827	18
Africa-Beringia	3	47.5	87.5	46115.9	3938.44	59.1322	32		Africa-Scandinavia	6	37.5	63.5	46624.4	2226.65	251.684	7		Africa-Japan	3	54.5	113.5	46999.7	2213.02	99.7082	90		Africa-Portugal	5	54.5	18.5	54654.6	84.5528	28.7888	86		Beringia-Mexico	3	62.5	-106.5	10068	2525.07	64.3527	18
Africa-Beringia	3	47.5	88.5	46095.1	2709.7	311.28	32		Africa-Scandinavia	6	38.5	63.5	46673.3	2119.08	26823.8	7		Africa-Japan	3	53.5	113.5	47023	130.576	6.89128	90		Africa-Portugal	5	53.5	17.5	54190.8	4609.25	73.3969	86		Beringia-Mexico	3	62.5	-105.5	9885.5	6798.26	110.575	18
Africa-Beringia	3	48.5	88.5	45995.1	2769.61	3227.98	32		Africa-Scandinavia	6	39.5	63.5	46752.4	2459.59	408.434	7		Africa-Japan	3	53.5	114.5	46889.6	5867.64	1720.21	90		Africa-Portugal	5	53.5	16.5	53225.6	4673.44	417.644	86		Beringia-Mexico	3	63.5	-105.5	9651.46	2245.81	8.54838	18
Africa-Beringia	3	47.5	89.5	45678.6	1877.22	58.5697	32		Africa-Scandinavia	6	38.5	64.5	46814.6	341.643	69.9229	7		Africa-Japan	3	54.5	114.5	46872.8	7089.63	284.839	90		Africa-Portugal	5	52.5	15.5	51825.4	4836.77	191.798	86		Beringia-Mexico	3	62.5	-104.5	9731.95	6073.69	445.187	18
Africa-Beringia	3	47.5	90.5	45590.5	684.633	27.2871	32		Africa-Scandinavia	6	37.5	65.5	46931.1	2224.54	333.715	81		Africa-Japan	3	53.5	115.5	46756.4	1729.94	1752.72	90		Africa-Portugal	5	52.5	14.5	49702.1	129.775	3.28529	46		Beringia-Mexico	3	62.5	-103.5	9601.09	35.2823	0.0804506	18
Africa-Beringia	3	46.5	90.5	45683.3	1528.03	286.792	32		Africa-Scandinavia	6	38.5	66.5	46681.1	1180.5	52.8852	21		Africa-Japan	3	52.5	115.5	46759.3	639.107	52.3729	90		Africa-Portugal	5	52.5	13.5	47014.2	4823.83	89.345	46		Beringia-Mexico	3	62.5	-102.5	9487.28	485.152	53.8819	18
Africa-Beringia	3	45.5	91.5	45595.2	719.723	104.778	31		Africa-Scandinavia	6	39.5	66.5	46772.7	372.249	42.4651	21		Africa-Japan	3	52.5	116.5	46760.1	207.647	10.5926	90		Africa-Portugal	5	53.5	12.5	47613.8	4418.05	144.348	46		Beringia-Mexico	3	62.5	-101.5	9382.69	2826.04	27.5319	18
Africa-Beringia	3	46.5	92.5	45571.4	1022.18	825.674	32		Africa-Scandinavia	6	40.5	66.5	46837.2	1005.55	1436.5	21		Africa-Japan	3	51.5	116.5	46764.5	639.107	121.758	26		Africa-Portugal	5	52.5	11.5	47331.9	711.252	22.3692	46		Beringia-Mexico	3	62.5	-100.5	9276.41	2532.48	9.29323	18
Africa-Beringia	3	47.5	92.5	45486.9	1458.01	76.1243	32		Africa-Scandinavia	6	40.5	67.5	46961.8	261.055	33.285	21		Africa-Japan	3	50.5	116.5	46766.2	532.845	384.726	26		Africa-Portugal	5	52.5	10.5	47049.9	2223.9	92.6972	46		Beringia-Mexico	3	62.5	-99.5	9155.41	6156.09	46.0775	18
Africa-Beringia	3	46.5	93.5	45349.4	111.195	35.9273	32		Africa-Scandinavia	6	39.5	68.5	47206.8	1944.5	304.304	21		Africa-Japan	3	49.5	116.5	46766.7	2338.4	97.3159	26		Africa-Portugal	5	52.5	9.5	46797.5	111.195	5.81168	46		Beringia-Mexico	3	61.5	-98.5	9462.29	6435.99	32.1449	18
Africa-Beringia	3	46.5	94.5	45166.4	111.195	12.1991	32		Africa-Scandinavia	6	40.5	69.5	47135.1	940.411	381.506	21		Africa-Japan	3	48.5	116.5	46761.5	718.817	36.555	26		Africa-Portugal	5	53.5	9.5	46774	111.195	5.77546	46		Beringia-Mexico	3	60.5	-97.5	9859.38	271.396	2.85699	18
Africa-Beringia	3	47.5	95.5	45116.2	294.873	113.631	32		Africa-Scandinavia	6	39.5	69.5	47103.2	111.195	13.9098	21		Africa-Japan	3	49.5	117.5	46676.5	3089.62	822.584	26		Africa-Portugal	5	53.5	8.5	46580.3	2492.55	68.4071	46		Beringia-Mexico	3	60.5	-96.5	9689.13	2606.41	33.908	18
Africa-Beringia	3	46.5	95.5	45155.6	517.321	84.8485	32		Africa-Scandinavia	6	38.5	70.5	47189.5	1175.26	324.388	21		Africa-Japan	3	50.5	117.5	46678.4	129.775	10.9719	26		Africa-Portugal	5	52.5	7.5	46374.6	936.919	21.2897	46		Beringia-Mexico	3	60.5	-95.5	9621.36	4173.86	21.4506	18
Africa-Beringia	3	47.5	96.5	45223.3	111.195	35.8	32		Africa-Scandinavia	6	39.5	71.5	46526.1	1335.83	52.5195	21		Africa-Japan	3	51.5	117.5	46676.8	5684.3	242.256	26		Africa-Portugal	5	53.5	7.5	46346.8	4615.21	629.548	46		Beringia-Mexico	3	60.5	-94.5	9713.31	4139.6	7.39329	111
Africa-Beringia	3	47.5	97.5	45334.9	449.889	106.811	32		Africa-Scandinavia	6	40.5	71.5	46533.2	1088.26	360.59	21		Africa-Japan	3	52.5	117.5	46673.2	5741.32	226.001	26		Africa-Portugal	5	53.5	6.5	46134.2	4568.26	121.219	37		Beringia-Mexico	3	60.5	-93.5	9835.25	2658.8	153.617	111
Africa-Beringia	3	46.5	97.5	45341	560.158	95.476	32		Africa-Scandinavia	6	40.5	72.5	47181.5	2277.18	116.011	21		Africa-Japan	3	53.5	117.5	46668	2312.14	147.176	90		Africa-Portugal	5	52.5	5.5	45944.4	285.318	58.8162	46		Beringia-Mexico	3	60.5	-92.5	9948.36	163.233	0.921408	111
Africa-Beringia	3	45.5	98.5	45633.7	3483.35	129.826	31		Africa-Scandinavia	6	39.5	72.5	47205.4	1228.64	171.024	21		Africa-Japan	3	54.5	117.5	46661.9	2223.52	59.4922	90		Africa-Portugal	5	52.5	5.5	45944.4	422.415	34.9739	46		Beringia-Mexico	3	60.5	-91.5	10040.7	6300.52	71.3002	111
Africa-Beringia	3	44.5	99.5	45897.2	3220.77	297.229	31		Africa-Scandinavia	6	39.5	72.5	47205.4	1297.55	350.784	21		Africa-Japan	3	55.5	118.5	46660.6	2851.27	350.753	89		Africa-Portugal	5	51.5	4.5	45771.2	280.881	5.19169	46		Beringia-Mexico	3	59.5	-91.5	10819.9	6174.62	43.7181	111
Africa-Beringia	3	45.5	100.5	45980	0	NaN	31		Africa-Scandinavia	6	40.5	73.5	47066.9	1175.09	88.9749	21		Africa-Japan	3	55.5	117.5	46657.4	3077.81	1798.84	89		Africa-Portugal	5	50.5	3.5	45531.7	4793.86	309.142	43		Beringia-Mexico	3	58.5	-92.5	11559.9	38.9409	0.0978605	111
Africa-Beringia	3	46.5	99.5	45993	1809.02	1698.61	31		Africa-Scandinavia	6	40.5	74.5	46690.6	2756.7	209.938	21		Africa-Japan	3	56.5	118.5	46651.1	528.839	16.9012	89		Africa-Portugal	5	49.5	2.5	45352.3	4533.7	46.3977	43		Beringia-Mexico	3	58.5	-91.5	11637.3	2773.72	139.614	111
Africa-Beringia	3	47.5	99.5	45991.6	1621.61	175.803	90		Africa-Scandinavia	6	40.5	75.5	46627.4	3636.88	825.439	21		Africa-Japan	3	56.5	119.5	46434.4	601.898	250.791	89		Africa-Portugal	5	48.5	2.5	45352.3	4620.92	174.427	43		Beringia-Mexico	3	58.5	-90.5	11708.9	3538.56	22.3388	111
Africa-Beringia	3	47.5	100.5	46043.7	3476.18	641.243	90		Africa-Scandinavia	6	41.5	75.5	46580.7	143.737	31.737	21		Africa-Japan	3	55.5	119.5	46397.8	753.379	1124.45	89		Africa-Portugal	5	47.5	2.5	45340.5	5013.14	97.8804	43		Beringia-Mexico	3	58.5	-89.5	11756.7	3487.07	4.05211	111
Africa-Beringia	3	46.5	100.5	46027.2	999.624	43.6479	31		Africa-Scandinavia	6	42.5	76.5	46597.6	4046.07	458.738	21		Africa-Japan	3	54.5	119.5	46373.2	918.296	218.955	26		Africa-Portugal	5	46.5	2.5	45318.5	5057.42	72.5952	43		Beringia-Mexico	3	58.5	-88.5	11764.3	3402.01	4.77216	111
Africa-Beringia	3	45.5	101.5	46401.1	779.499	206.873	31		Africa-Scandinavia	6	41.5	77.5	46656.4	3277.42	198.187	21		Africa-Japan	3	53.5	119.5	46361.7	648.513	63.7798	26		Africa-Portugal	5	46.5	1.5	45270.9	4654.88	3020.69	43		Beringia-Mexico	3	58.5	-87.5	11721.1	3317.59	114.835	111
Africa-Beringia	3	46.5	102.5	46382.4	1818.75	342.902	90		Africa-Scandinavia	6	42.5	77.5	46664.4	111.195	15.543	21		Africa-Japan	3	52.5	119.5	46363.5	517.321	19.9746	26		Africa-Portugal	5	47.5	0.5	45137.4	2509.3	11.5937	43		Beringia-Mexico	3	58.5	-86.5	11625.5	122.114	2.22864	111
Africa-Beringia	3	46.5	103.5	46571.8	2419.72	491.713	90		Africa-Scandinavia	6	43.5	76.5	46681.8	942.929	15.1565	21		Africa-Japan	3	51.5	119.5	46381	2755.13	2930.99	26		Africa-Portugal	5	46.5	-0.5	45085.7	87.0216	41.2425	43		Beringia-Mexico	3	58.5	-85.5	11483.6	243.495	0.686994	17
Africa-Beringia	3	45.5	104.5	46651.9	2303.4	1105.81	90		Africa-Scandinavia	6	43.5	77.5	46746.1	84.5528	10.9496	21		Africa-Japan	3	51.5	120.5	46377.7	2394.84	8258.05	26		Africa-Portugal	5	45.5	-1.5	45086.3	111.195	0.655275	43		Beringia-Mexico	3	58.5	-84.5	11306.7	366.257	3.50509	17
Africa-Beringia	3	45.5	105.5	46707.9	1893.74	2388.07	90		Africa-Scandinavia	6	44.5	77.5	46851.9	3292.63	49.4731	21		Africa-Japan	3	52.5	120.5	46372.7	726.283	58.6374	26		Africa-Portugal	5	44.5	-0.5	45081.4	342.909	125.931	43		Beringia-Mexico	3	58.5	-83.5	11108.7	0	NaN	17
Africa-Beringia	3	46.5	106.5	46715.2	3639.85	23332.4	90		Africa-Scandinavia	6	45.5	77.5	46961.4	779.582	26.1543	21		Africa-Japan	3	51.5	121.5	46269.5	131.379	19.6058	26		Africa-Portugal	5	43.5	-0.5	45060.1	2470.01	112.652	43		Beringia-Mexico	3	57.5	-82.5	11689.5	3214.94	6.27313	17
Africa-Beringia	3	46.5	105.5	46787.1	1890.53	1942.99	90		Africa-Scandinavia	6	45.5	78.5	47000.2	705.785	1047.16	32		Africa-Japan	3	52.5	122.5	46294.3	719.282	244.321	26		Africa-Portugal	5	43.5	-1.5	45057.8	111.195	1.49225	97		Beringia-Mexico	3	56.5	-81.5	12261.9	3178.95	14.4448	17
Africa-Beringia	3	46.5	105.5	46787.1	2685.72	1451.74	90		Africa-Scandinavia	6	46.5	79.5	46853.2	1682.74	165.137	32		Africa-Japan	3	52.5	123.5	46214.7	2159.15	95.8771	26		Africa-Portugal	5	43.5	-2.5	44997.1	222.39	27.2971	97		Beringia-Mexico	3	56.5	-80.5	12091.8	4408.37	52.4625	17
Africa-Beringia	3	47.5	106.5	46771.4	1863.92	138.51	90		Africa-Scandinavia	6	45.5	80.5	46817.5	2268.76	1047.93	32		Africa-Japan	3	51.5	123.5	46207.9	4387.15	478.686	26		Africa-Portugal	5	42.5	-2.5	44955.7	111.195	6.59597	97		Beringia-Mexico	3	56.5	-79.5	11976	2727.33	20.8767	17
Africa-Beringia	3	48.5	107.5	46731.5	1808.51	797.754	90		Africa-Scandinavia	6	46.5	81.5	46826.6	2158.76	57.1963	32		Africa-Japan	3	50.5	123.5	46244.3	2835.05	327.563	26		Africa-Portugal	5	41.5	-2.5	44896.9	2621.47	262.751	97		Beringia-Mexico	3	56.5	-78.5	11911.9	77.9371	0.137678	17
Africa-Beringia	3	49.5	107.5	46744.7	2369.47	851.103	90		Africa-Scandinavia	6	47.5	81.5	46821.5	2011.69	167.237	32		Africa-Japan	3	49.5	123.5	46313.8	2240.45	562.081	26		Africa-Portugal	5	40.5	-1.5	44891.9	345.647	1.99346	97		Beringia-Mexico	3	56.5	-77.5	11886	3268.07	8.66581	17
Africa-Beringia	3	49.5	108.5	46886.1	1353.62	600.277	90		Africa-Scandinavia	6	48.5	81.5	46786	3564.31	33.1891	32		Africa-Japan	3	49.5	124.5	46274.5	2297.77	114.957	26		Africa-Portugal	5	40.5	-2.5	44819.2	111.195	0.797868	97		Beringia-Mexico	3	56.5	-76.5	11877.4	4600.19	40.8793	17
Africa-Beringia	3	48.5	109.5	46949.5	1721.13	78.5544	90		Africa-Scandinavia	6	47.5	82.5	46757.1	3223.73	153.321	32		Africa-Japan	3	50.5	125.5	46447.6	2848.15	28.3935	26		Africa-Portugal	5	40.5	-3.5	44817.5	142.302	7.54118	97		Beringia-Mexico	3	56.5	-75.5	11871.6	2936.38	14.89	17
Africa-Beringia	3	49.5	110.5	46824.8	70.7281	46.077	90		Africa-Scandinavia	6	48.5	82.5	46739.4	3189.84	233.346	32		Africa-Japan	3	49.5	126.5	46318.2	490.703	10.9853	26		Africa-Portugal	5	40.5	-4.5	44814.6	89.3844	1.78195	97		Beringia-Mexico	3	56.5	-74.5	11880.8	3024.71	16.5926	17
Africa-Beringia	3	50.5	110.5	46834.9	2318.67	376.652	90		Africa-Scandinavia	6	49.5	81.5	46730.5	2237.86	36.2477	32		Africa-Japan	3	48.5	126.5	46471.9	2764.89	54.5547	26		Africa-Portugal	5	40.5	-5.5	44740.6	2514.89	39.6277	97		Beringia-Mexico	3	56.5	-73.5	11935.4	3085.51	5.13716	17
Africa-Beringia	3	51.5	110.5	46838	459.653	59.8584	90		Africa-Scandinavia	6	49.5	82.5	46712.9	4138.1	73.1293	32		Africa-Japan	3	48.5	127.5	46469.7	463.097	6.79925	26		Africa-Portugal	5	39.5	-5.5	44621.9	58.0987	0.242011	97		Beringia-Mexico	3	56.5	-72.5	12053.4	77.9371	0.0923324	17
Africa-Beringia	3	51.5	111.5	46858.9	338.455	71.1039	90		Africa-Scandinavia	6	50.5	81.5	46666.9	4054.18	377.836	32		Africa-Japan	3	48.5	128.5	46468.9	2475.56	64.006	26		Africa-Portugal	5	38.5	-6.5	44409.3	260.555	8.51933	87		Beringia-Mexico	3	56.5	-71.5	12211.4	3348.57	14.8361	17
Africa-Beringia	3	52.5	111.5	46855.8	111.195	15.0977	90		Africa-Scandinavia	6	51.5	82.5	46652.8	211.609	19.4261	32		Africa-Japan	3	47.5	128.5	46599.8	1897.11	2129.19	26		Africa-Portugal	5	38.5	-7.5	44285.1	179.22	11.3066	87		Beringia-Mexico	3	56.5	-70.5	12293	4566.99	8.30761	17
Africa-Beringia	3	53.5	111.5	46846.7	1518.98	231.411	90		Africa-Scandinavia	6	52.5	83.5	46604.7	3550.14	571.313	32		Africa-Japan	3	47.5	129.5	46586.7	1669.8	132.629	26		Africa-Portugal	5	37.5	-7.5	44160.9	59.7445	0.96702	87		Beringia-Mexico	3	56.5	-69.5	12201.3	3191.24	37.6729	17
Africa-Beringia	3	54.5	111.5	46830.6	3528.92	980.801	90		Africa-Scandinavia	6	51.5	84.5	46348.9	3436.55	403.777	32		Africa-Japan	3	46.5	128.5	46689.4	4054.73	310.755	26		Africa-Portugal	5	36.5	-7.5	44040	59.7445	0.564042	87		Beringia-Mexico	3	56.5	-68.5	12074.9	3275.27	72.881	17
Africa-Beringia	3	55.5	112.5	46879.3	4294.53	2463.87	90		Africa-Scandinavia	6	52.5	84.5	46309	148.444	2.37658	32		Africa-Japan	3	46.5	129.5	46699.4	127.396	4.70149	26		Africa-Portugal	6	30.5	40.5	45885.5	0	0	67		Beringia-Mexico	3	56.5	-67.5	11965.4	4767.06	7.93756	17
Africa-Beringia	3	56.5	113.5	46916.5	111.195	54.9111	89		Africa-Scandinavia	6	51.5	85.5	46154.9	2091.12	187.764	32		Africa-Japan	3	45.5	130.5	46554.8	330.092	27.8558	26		Africa-Portugal	6	31.5	41.5	45726.9	81.981	1.50984	62		Beringia-Mexico	3	56.5	-66.5	11889.4	3298.19	10.4169	17
Africa-Beringia	3	55.5	114.5	46844.1	111.195	58.4621	90		Africa-Scandinavia	6	52.5	86.5	45926.6	4357.36	144.121	32		Africa-Japan	3	44.5	131.5	46546.7	3135	107.077	26		Africa-Portugal	6	32.5	42.5	45519.9	81.981	12.0667	62		Beringia-Mexico	3	56.5	-65.5	11848	134.59	4.59933	17
Africa-Beringia	3	54.5	115.5	46748.5	4359.96	82.3488	90		Africa-Scandinavia	6	53.5	86.5	45859.6	111.195	10.2418	32		Africa-Japan	3	44.5	132.5	46537	3105.77	48.36	26		Africa-Portugal	6	33.5	43.5	45103.1	271.676	7.1443	62		Beringia-Mexico	3	56.5	-64.5	11831.9	3119.62	10.5353	17
Africa-Beringia	3	54.5	116.5	46734.5	3472.2	193.534	90		Africa-Scandinavia	6	53.5	87.5	45636.3	4467.9	172.566	32		Africa-Japan	3	43.5	132.5	46547	4278.26	273.511	26		Africa-Portugal	6	34.5	44.5	44591.3	83.2796	1.31348	62		Beringia-Mexico	3	56.5	-63.5	11826	4758.06	16.2785	17
Africa-Beringia	3	55.5	116.5	46710.1	1440.69	13.8421	89		Africa-Scandinavia	6	54.5	87.5	45562.3	2200.65	358.413	90		Africa-Japan	3	42.5	132.5	46544.8	1896.65	77.952	96		Africa-Portugal	6	35.5	45.5	44371.6	139.306	2.14843	62		Beringia-Mexico	3	56.5	-62.5	11817.8	3552.25	23.7415	17
Africa-Beringia	3	56.5	116.5	46678.3	73.6795	1.69083	89		Africa-Scandinavia	6	55.5	87.5	45486.4	4817.2	43.7061	90		Africa-Japan	3	41.5	132.5	46538	2015.15	97.4159	96		Africa-Portugal	6	36.5	46.5	44416.6	84.5528	1.36051	5		Beringia-Mexico	3	56.5	-61.5	11802.3	3121.76	8.61146	17
Africa-Beringia	3	57.5	117.5	46665.8	1255.74	54.4743	89		Africa-Scandinavia	6	54.5	88.5	45407.4	1680.22	48.6063	90		Africa-Japan	3	42.5	133.5	46475.5	4341.69	1440.03	96		Africa-Portugal	6	37.5	47.5	44366.8	201.323	1.92445	5		Beringia-Mexico	3	55.5	-61.5	12190	3031.65	17.063	17
Africa-Beringia	3	56.5	117.5	46658.5	135.388	7.25904	89		Africa-Scandinavia	6	55.5	88.5	45302.2	2665.12	36.7897	90		Africa-Japan	3	43.5	133.5	46470.5	2977.49	223.552	26		Africa-Portugal	6	38.5	48.5	44300.6	279.363	4.41772	5		Beringia-Mexico	3	54.5	-60.5	12447.8	3677.9	7.44828	17
Africa-Beringia	3	57.5	118.5	46646.6	3516.5	195.361	89		Africa-Scandinavia	6	56.5	88.5	45202.9	2260.67	100.287	90		Africa-Japan	3	44.5	133.5	46449.1	111.195	3.18683	26		Africa-Portugal	6	39.5	49.5	44559.5	417.861	16.3112	5		Beringia-Mexico	3	54.5	-61.5	12469.4	3737.96	27.3905	17
Africa-Beringia	3	58.5	118.5	46644.6	111.195	0.636047	89		Africa-Scandinavia	6	56.5	89.5	44980.3	2153.27	41.9038	90		Africa-Japan	3	43.5	134.5	46250.2	2843.51	245.024	26		Africa-Portugal	6	39.5	50.5	43881.3	373.399	10.2116	7		Beringia-Mexico	3	54.5	-62.5	12495.3	3068.4	56.2564	17
Africa-Beringia	3	59.5	118.5	46642.7	2375.48	246.317	89		Africa-Scandinavia	6	57.5	89.5	44913.7	2098.03	373.381	90		Africa-Japan	3	43.5	135.5	46061.2	2808.62	101.574	26		Africa-Portugal	6	38.5	50.5	43549.3	140.069	5.18813	7		Beringia-Mexico	3	53.5	-62.5	12646.3	4833.05	130.761	17
Africa-Beringia	3	60.5	118.5	46670.6	133.789	2.08788	89		Africa-Scandinavia	6	57.5	90.5	44660.4	1075.61	102.235	90		Africa-Japan	3	44.5	135.5	46036.3	2749.94	486.371	26		Africa-Portugal	6	39.5	51.5	43647.5	763.058	97.0318	7		Beringia-Mexico	3	53.5	-63.5	12661.2	151.131	4.75733	17
Africa-Beringia	3	61.5	119.5	46728.7	75.1217	3.62067	91		Africa-Scandinavia	6	56.5	91.5	44564.7	4817.74	182.899	90		Africa-Japan	3	44.5	136.5	45769.7	3239.43	1237.84	26		Africa-Portugal	6	40.5	51.5	44109.7	83.2796	7.73255	7		Beringia-Mexico	3	53.5	-64.5	12666.2	4101.51	39.9182	17
Africa-Beringia	3	61.5	120.5	46891.5	900.569	17.5297	91		Africa-Scandinavia	6	57.5	91.5	44498.6	4301.63	128.595	90		Africa-Japan	3	43.5	137.5	45520.3	6270.2	7174.15	66		Africa-Portugal	6	40.5	50.5	44354.7	1030.15	42.2157	7		Beringia-Mexico	3	53.5	-65.5	12695.3	111.195	1.12725	17
Africa-Beringia	3	62.5	120.5	47081.1	111.195	6.70253	91		Africa-Scandinavia	6	58.5	91.5	44436.2	1915.58	61.4342	90		Africa-Japan	3	44.5	137.5	45480.1	358.244	24.4402	26		Africa-Portugal	6	41.5	50.5	44802.2	111.195	17.5165	7		Beringia-Mexico	3	52.5	-64.5	12684.6	111.195	2.67707	17
Africa-Beringia	3	63.5	121.5	46878	927.419	28.8996	91		Africa-Scandinavia	6	59.5	91.5	44377.8	2040.11	42.6765	90		Africa-Japan	3	45.5	137.5	45404.5	339.918	33.5423	26		Africa-Portugal	6	40.5	49.5	45045.4	111.195	5.92818	5		Beringia-Mexico	3	52.5	-65.5	12720.2	111.195	2.65293	17
Africa-Beringia	3	64.5	122.5	47283.9	854.894	406.512	91		Africa-Scandinavia	6	60.5	91.5	44325.5	1111.95	68.1885	89		Africa-Japan	3	46.5	137.5	45291.3	570.354	75.2446	26		Africa-Portugal	6	41.5	49.5	45464.8	373.399	3.03303	5		Beringia-Mexico	3	51.5	-66.5	12782.2	4345.5	701.226	17
Africa-Beringia	3	63.5	123.5	47339.2	111.195	82.9813	91		Africa-Scandinavia	6	60.5	92.5	44091	1045.03	54.1777	89		Africa-Japan	3	47.5	136.5	45419.3	2734.46	99.269	26		Africa-Portugal	6	40.5	48.5	45242.8	140.069	22.6979	5		Beringia-Mexico	3	52.5	-66.5	12816.2	4418.43	50.72	17
Africa-Beringia	3	64.5	124.5	47038.4	235.188	20.1722	91		Africa-Scandinavia	6	60.5	92.5	44091	3644.74	95.9243	89		Africa-Japan	3	47.5	137.5	45144.2	2827.46	77.8915	26		Africa-Portugal	6	39.5	48.5	44705.9	1012.33	7.8201	5		Beringia-Mexico	3	52.5	-67.5	12984.4	4468.49	53.1741	17
Africa-Beringia	3	65.5	124.5	47158.1	3466.32	113.702	91		Africa-Scandinavia	6	61.5	91.5	44287	2890.45	91.4122	89		Africa-Japan	3	46.5	138.5	44272.9	111.195	1.61091	26		Africa-Portugal	6	38.5	49.5	44156.5	1037.8	17.6611	5		Beringia-Mexico	3	53.5	-68.5	13124.1	4450.32	79.9195	17
Africa-Beringia	3	64.5	125.5	47478.4	3396.88	64.9262	91		Africa-Scandinavia	6	62.5	91.5	44287.4	2046.26	52468.2	89		Africa-Japan	3	47.5	138.5	44072.6	5783.62	169.424	26		Africa-Portugal	6	37.5	49.5	43864	579.966	3.44516	5		Beringia-Mexico	3	52.5	-68.5	13217.4	2730.94	146.691	17
Africa-Beringia	3	65.5	126.5	47520.9	5310.49	456.855	91		Africa-Scandinavia	6	63.5	90.5	44692.8	1939.7	19.5481	89		Africa-Japan	3	47.5	139.5	43274.9	75.1217	0.0941693	26		Africa-Portugal	6	37.5	50.5	43385.6	79.3093	0.097414	7		Beringia-Mexico	3	51.5	-68.5	13259.3	2776.21	18.5564	17
Africa-Beringia	3	66.5	126.5	47574.1	146.452	0.923418	91		Africa-Scandinavia	6	63.5	89.5	44835	1888.58	36.0313	89		Africa-Japan	3	46.5	140.5	42386.4	134.59	0.151489	26		Africa-Portugal	6	37.5	51.5	43203.3	1382.32	11.9926	7		Beringia-Mexico	3	50.5	-68.5	13300.9	111.195	3.27044	17
Africa-Beringia	3	67.5	126.5	47578	1748.57	95.9752	91		Africa-Scandinavia	6	62.5	88.5	44905.8	4495.28	94.8152	89		Africa-Japan	3	45.5	141.5	41748.2	135.388	0.212143	66		Africa-Portugal	6	36.5	52.5	43184.5	0	NaN	7		Beringia-Mexico	3	49.5	-68.5	13399.5	130.576	2.10674	17
Africa-Beringia	3	68.5	127.5	47645.5	2722.49	107.197	91		Africa-Scandinavia	6	63.5	88.5	45066.1	3698.32	110.553	89		Africa-Japan	3	44.5	142.5	40873.2	136.183	0.155624	66		Africa-Portugal	6	36.5	53.5	43134.3	84.5528	0.179121	7		Beringia-Mexico	3	48.5	-68.5	13625.5	111.195	4.46584	17
Africa-Beringia	3	67.5	128.5	47443.5	134.59	28.4425	91		Africa-Scandinavia	6	64.5	88.5	45391.1	2393.64	679.24	89		Africa-Japan	3	43.5	143.5	39489.7	136.973	0.0990051	66		Africa-Portugal	6	36.5	54.5	43516.1	434.011	1.68137	7		Beringia-Mexico	3	48.5	-69.5	14255.8	129.775	12.089	17
Africa-Beringia	3	67.5	129.5	47774.6	723.382	16.1293	91		Africa-Scandinavia	6	65.5	89.5	45546.2	1130.9	195.657	89		Africa-Japan	3	42.5	144.5	38115.2	562.259	0.54748	66		Africa-Portugal	6	37.5	55.5	43561.9	353.576	18.6534	7		Beringia-Mexico	3	47.5	-69.5	14796	111.195	6.04156	17
Africa-Beringia	3	68.5	129.5	47749.2	545.39	14.1447	91		Africa-Scandinavia	6	66.5	88.5	46359.1	335.734	10.0067	89		Africa-Japan	3	41.5	144.5	38257.5	111.195	2.87407	66		Africa-Portugal	6	38.5	55.5	43822	84.5528	0.403645	7		Beringia-Mexico	3	47.5	-70.5	15534	66.1407	13.378	17
Africa-Beringia	3	68.5	130.5	47659.7	235.188	50.4153	91		Africa-Scandinavia	6	65.5	87.5	46389.6	451.485	48.6514	89		Africa-Japan	3	40.5	144.5	38358.2	111.195	1.69028	66		Africa-Portugal	6	39.5	55.5	44147.5	400.461	11.805	7		Beringia-Mexico	3	46.5	-69.5	15563.3	66.1407	4.44883	17
Africa-Beringia	3	67.5	131.5	47645.2	188.053	9.84779	91		Africa-Scandinavia	6	65.5	86.5	46567.5	118.737	6.93923	89		Africa-Japan	3	39.5	144.5	38424	111.195	1.10431	66		Africa-Portugal	6	39.5	56.5	44460.7	334.44	20.684	7		Beringia-Mexico	3	45.5	-69.5	16525.4	111.195	0.736103	17
Africa-Beringia	3	66.5	131.5	47638.9	4478.72	86.8744	91		Africa-Scandinavia	6	66.5	87.5	46754.2	1826.28	90.9637	89		Africa-Japan	3	38.5	144.5	38462.7	111.195	0.781456	66		Africa-Portugal	6	38.5	57.5	44862.5	84.5528	0.510841	7		Beringia-Mexico	3	45.5	-70.5	17385.6	64.5707	2.49154	17
Africa-Beringia	3	67.5	132.5	47619.9	111.195	7.30824	91		Africa-Scandinavia	6	67.5	87.5	46884.7	2966.34	76.4461	89		Africa-Japan	4	30.5	40.5	45885.5	0	0	67		Africa-Portugal	6	38.5	58.5	45603.4	1866.62	10.2581	7		Beringia-Mexico	3	45.5	-71.5	18229.6	64.5707	2.99771	17
Africa-Beringia	3	68.5	131.5	47613	4551.36	256.617	91		Africa-Scandinavia	6	67.5	86.5	46906.9	3277.42	128.526	89		Africa-Japan	4	31.5	41.5	45726.9	111.195	35.8693	62		Africa-Portugal	6	39.5	58.5	45949.5	111.195	5.63812	7		Beringia-Mexico	3	45.5	-72.5	19012.6	667.191	4.31063	17
Africa-Beringia	3	69.5	132.5	47539.5	134.59	0.979022	91		Africa-Scandinavia	6	68.5	85.5	46936.4	1734.01	739.764	89		Africa-Japan	4	32.5	42.5	45519.9	222.39	958.577	62		Africa-Portugal	6	39.5	59.5	46338.8	1985.13	3.04609	7		Beringia-Mexico	3	45.5	-73.5	19699.4	2267.78	211.823	17
Africa-Beringia	3	68.5	133.5	47259.5	306.133	36.3234	91		Africa-Scandinavia	6	68.5	84.5	46730.6	558.73	71.1486	89		Africa-Japan	4	33.5	43.5	45103.1	111.195	62.0854	62		Africa-Portugal	6	38.5	60.5	46446.4	2061.67	1.34465	7		Beringia-Mexico	3	45.5	-74.5	20265.5	4937.94	288.954	17
Africa-Beringia	3	69.5	134.5	47339.7	111.195	18.1158	91		Africa-Scandinavia	6	69.5	83.5	46719.6	122.114	1.7237	89		Africa-Japan	4	34.5	44.5	44591.3	89.1372	1.07931	62		Africa-Portugal	6	37.5	61.5	47041.5	2175.78	4.20138	7		Beringia-Mexico	3	45.5	-75.5	20700.2	4298.96	1296.04	17
Africa-Beringia	3	70.5	135.5	47638.9	3306.67	3188.68	91		Africa-Scandinavia	6	70.5	82.5	46796.9	1253.53	77.06	89		Africa-Japan	4	35.5	45.5	44371.6	295.326	35.3387	62		Africa-Portugal	6	38.5	61.5	47088	137.757	0.15235	7		Beringia-Mexico	3	44.5	-74.5	21755.3	613.184	12.1435	17
Africa-Beringia	3	69.5	136.5	47473.4	774.292	8.51001	91		Africa-Scandinavia	6	69.5	81.5	46549.8	111.195	1.2888	89		Africa-Japan	4	36.5	46.5	44416.6	111.195	4.15046	5		Africa-Portugal	6	38.5	61.5	47088	111.195	2.99773	7		Beringia-Mexico	3	43.5	-74.5	23328.8	122.741	12.1154	17
Africa-Beringia	3	68.5	136.5	47526.6	3853.68	197.523	91		Africa-Scandinavia	6	70.5	80.5	46297	1338.01	33.7038	89		Africa-Japan	4	37.5	47.5	44366.8	55.6793	2.68321	5		Africa-Portugal	6	39.5	60.5	46465.7	111.195	0.725001	7		Beringia-Mexico	3	42.5	-73.5	24046.2	509.394	45.151	17
Africa-Beringia	3	67.5	136.5	47547.9	188.053	3.30307	91		Africa-Scandinavia	6	71.5	80.5	46093.2	667.17	20.5904	89		Africa-Japan	4	38.5	48.5	44300.6	218.487	1.54729	5		Africa-Portugal	6	40.5	60.5	46463.9	111.195	0.406266	7		Beringia-Mexico	3	41.5	-73.5	25455.6	1182.8	12.0397	110
Africa-Beringia	3	68.5	137.5	47831.1	76.541	7.05512	91		Africa-Scandinavia	6	71.5	79.5	46014.9	3120.66	86.7645	89		Africa-Japan	4	39.5	49.5	44559.5	222.39	13081.8	5		Africa-Portugal	6	41.5	60.5	46468.6	76.541	0.24994	7		Beringia-Mexico	3	41.5	-74.5	26425.6	735.534	43.4379	110
Africa-Beringia	3	67.5	138.5	47219.1	111.195	2.82443	91		Africa-Scandinavia	6	70.5	78.5	46000.2	1176.14	35.5061	89		Africa-Japan	4	40.5	50.5	44354.7	111.195	41.4443	7		Africa-Portugal	6	41.5	59.5	46533.1	2357.38	12.1811	7		Beringia-Mexico	3	41.5	-75.5	27231	245.456	11.4165	110
Africa-Beringia	3	68.5	139.5	47603.5	4568.08	349.643	91		Africa-Scandinavia	6	71.5	77.5	46359.8	4281.75	161.399	89		Africa-Japan	4	41.5	50.5	44802.2	345.918	13.7068	7		Africa-Portugal	6	42.5	59.5	46589.7	2457.3	14.1749	7		Beringia-Mexico	3	41.5	-76.5	27812.3	429.422	5.55082	110
Africa-Beringia	3	68.5	140.5	47766.1	942.711	16.3237	91		Africa-Scandinavia	6	71.5	76.5	46724.5	3571.86	678.158	89		Africa-Japan	4	40.5	49.5	45045.4	111.195	32.8299	5		Africa-Portugal	6	43.5	59.5	46648.3	2553.6	37.7879	7		Beringia-Mexico	3	40.5	-76.5	29263.7	735.534	69.7255	110
Africa-Beringia	3	67.5	140.5	47807.7	721.218	3.94347	91		Africa-Scandinavia	6	71.5	75.5	46346.8	440.107	8.43359	89		Africa-Japan	4	40.5	48.5	45242.8	126.301	112.168	5		Africa-Portugal	6	43.5	58.5	46651.8	111.195	2.50467	7		Beringia-Mexico	3	39.5	-75.5	29751.4	368.119	12.2669	110
Africa-Beringia	3	66.5	141.5	46958.2	682.914	11.321	91		Africa-Scandinavia	6	70.5	74.5	45937.8	3232.34	373.854	89		Africa-Japan	4	41.5	48.5	45685.6	165.453	16.4091	5		Africa-Portugal	6	44.5	58.5	46789.1	2562.73	27.9109	7		Beringia-Mexico	3	39.5	-76.5	30366.9	306.795	13.0125	110
Africa-Beringia	3	67.5	141.5	46948.6	279.363	2.90344	91		Africa-Scandinavia	6	71.5	73.5	46025.8	111.195	1.78154	89		Africa-Japan	4	41.5	47.5	46710.8	114.855	162.454	5		Africa-Portugal	6	45.5	59.5	46824.6	1648.04	28.6591	7		Beringia-Mexico	3	38.5	-75.5	30375.7	735.534	32.8276	110
Africa-Beringia	3	66.5	142.5	47951.4	659.584	5.75167	91		Africa-Scandinavia	6	72.5	73.5	45853.5	4055.32	207.158	89		Africa-Japan	4	41.5	46.5	46892	27.8407	4.52767	5		Africa-Portugal	6	46.5	59.5	46849.3	0	NaN	21		Beringia-Mexico	3	37.5	-75.5	30678.4	674.377	193.786	110
Africa-Beringia	3	67.5	142.5	47957.7	711.252	22.3692	91		Africa-Scandinavia	6	71.5	72.5	45455.2	4089.03	105.208	89		Africa-Japan	4	42.5	45.5	47313.3	111.195	422.794	45		Africa-Portugal	6	47.5	59.5	46664.8	111.195	2.39252	21		Beringia-Mexico	3	38.5	-76.5	30960.6	184.103	35.6099	110
Africa-Beringia	3	66.5	143.5	47277.7	424.65	2.97328	91		Africa-Scandinavia	6	71.5	71.5	45371.8	4231.93	688.007	89		Africa-Japan	4	43.5	46.5	47315.3	1572.36	86.0011	45		Africa-Portugal	6	47.5	58.5	46554.6	4019.78	352.087	21		Beringia-Mexico	3	38.5	-77.5	31228.6	122.741	35.8577	110
Africa-Beringia	3	65.5	143.5	47315.1	143.025	3.17714	91		Africa-Scandinavia	6	72.5	71.5	45302.2	285.318	58.8162	89		Africa-Japan	4	43.5	47.5	47324.2	111.195	5.34283	45		Africa-Portugal	6	48.5	58.5	46004	319.617	5.1464	21		Beringia-Mexico	3	38.5	-78.5	31313.4	61.3721	10.6976	110
Africa-Beringia	3	64.5	143.5	47289.9	285.318	58.8162	91		Africa-Scandinavia	6	72.5	70.5	45613.7	3583.94	1443.39	89		Africa-Japan	4	44.5	46.5	47347.1	222.39	160.802	45		Africa-Portugal	6	49.5	58.5	45415.5	3724.81	31.4009	21		Beringia-Mexico	3	38.5	-79.5	31320.6	613.184	25.9012	110
Africa-Beringia	3	64.5	144.5	47428.5	422.415	34.9739	91		Africa-Scandinavia	6	71.5	69.5	45150.5	3209.04	334.45	89		Africa-Japan	4	45.5	46.5	47247.3	1241.13	73.3834	45		Africa-Portugal	6	50.5	58.5	45097.8	111.195	4.49381	21		Beringia-Mexico	3	38.5	-80.5	31314.5	61.3721	3.81311	110
Africa-Beringia	3	63.5	145.5	47430.1	280.881	5.19169	91		Africa-Scandinavia	6	71.5	68.5	45556.7	3560.67	121.912	89		Africa-Japan	4	46.5	47.5	47172.6	1247.37	243.437	45		Africa-Portugal	6	51.5	58.5	44961	1167.52	789.93	21		Beringia-Mexico	3	38.5	-81.5	31333.3	61.3721	10.5233	110
Africa-Beringia	3	64.5	146.5	47403.9	87.0216	0.603801	91		Africa-Scandinavia	6	71.5	67.5	45026.8	3841.53	154.309	89		Africa-Japan	4	47.5	47.5	46838.9	111.195	30.0121	45		Africa-Portugal	6	52.5	58.5	44896.8	1129.85	33.1878	21		Beringia-Mexico	3	38.5	-82.5	31395.8	61.3721	7.42733	110
Africa-Beringia	3	65.5	146.5	47432.5	280.881	6.00083	91		Africa-Scandinavia	6	71.5	66.5	44732.5	3339.69	332.374	89		Africa-Japan	4	48.5	47.5	46379.1	993.253	33.016	45		Africa-Portugal	6	53.5	58.5	44862.5	3826.07	33.6251	21		Beringia-Mexico	3	37.5	-81.5	31484.9	61.3721	3.96768	110
Africa-Beringia	3	66.5	146.5	47393.9	483.112	3.94851	91		Africa-Scandinavia	6	70.5	66.5	44818.7	1454.87	455.357	89		Africa-Japan	4	49.5	47.5	45855	653.763	26.6831	45		Africa-Portugal	6	53.5	58.5	44862.5	3809.43	365.062	21		Beringia-Mexico	3	36.5	-81.5	31490.1	1617.13	42.5169	112
Africa-Beringia	3	66.5	147.5	47288.2	530.167	4.99888	91		Africa-Scandinavia	6	69.5	66.5	44916	111.195	353	89		Africa-Japan	4	50.5	47.5	45366.6	666.352	246.888	45		Africa-Portugal	6	52.5	57.5	44715.4	451.545	34.5826	21		Beringia-Mexico	3	35.5	-81.5	31407	4427.42	704.778	112
Africa-Beringia	3	65.5	148.5	47267	446.084	7.531	91		Africa-Scandinavia	6	68.5	66.5	45060.4	3450.76	24.7319	89		Africa-Japan	4	51.5	48.5	44540.2	842.223	28.8314	45		Africa-Portugal	6	52.5	56.5	44750.2	80.6575	23.2509	21		Beringia-Mexico	3	34.5	-81.5	31285	4411.81	3482.09	112
Africa-Beringia	3	65.5	149.5	47271.4	87.0216	41.2425	91		Africa-Scandinavia	6	67.5	65.5	45017.5	3244.95	117.776	89		Africa-Japan	4	52.5	49.5	44702	1272.38	38.4229	45		Africa-Portugal	6	52.5	55.5	44932.3	111.195	1.89704	21		Beringia-Mexico	3	35.5	-82.5	31256.3	116.194	3.26003	112
Africa-Beringia	3	65.5	150.5	47474.1	111.195	0.655275	91		Africa-Scandinavia	6	68.5	64.5	45000.4	3170.44	308.019	89		Africa-Japan	4	53.5	50.5	45055.9	665.453	50.7127	45		Africa-Portugal	6	51.5	55.5	45065.7	561.493	16.0001	21		Beringia-Mexico	3	34.5	-82.5	31141.3	174.283	14.2761	112
Africa-Beringia	3	66.5	150.5	47443.6	342.909	125.931	91		Africa-Scandinavia	6	68.5	63.5	44364.3	3560.67	191.054	42		Africa-Japan	4	54.5	51.5	45061.8	847.442	128.615	45		Africa-Portugal	6	50.5	55.5	45243.7	671.85	31.1981	21		Beringia-Mexico	3	33.5	-82.5	31056.9	484.013	24.9671	112
Africa-Beringia	3	65.5	151.5	47118.6	140.823	1.43466	91		Africa-Scandinavia	6	67.5	62.5	44290.5	0	NaN	42		Africa-Japan	4	55.5	52.5	45061.2	111.195	22.4048	21		Africa-Portugal	6	50.5	54.5	45402.9	4093.21	66.3911	7		Beringia-Mexico	3	32.5	-83.5	31019.2	541.41	10.3647	112
Africa-Beringia	3	66.5	152.5	47369.1	417.036	12.5368	91		Africa-Scandinavia	6	68.5	61.5	44120	3497.86	166.549	42		Africa-Japan	4	56.5	53.5	45100.9	118.737	8.17467	21		Africa-Portugal	6	50.5	53.5	45501.3	4170.17	1473.56	7		Beringia-Mexico	3	32.5	-84.5	31001.2	290.429	24.6251	112
Africa-Beringia	3	66.5	153.5	47385.1	372.178	2.8534	91		Africa-Scandinavia	6	68.5	60.5	43715.1	3114.07	61.8214	42		Africa-Japan	4	57.5	53.5	45073.8	340.184	48.6115	42		Africa-Portugal	6	49.5	53.5	45634.3	222.39	76.8717	7		Beringia-Mexico	3	31.5	-85.5	31031.6	1349.16	37.1679	112
Africa-Beringia	3	66.5	154.5	47318.5	88.2165	0.48385	91		Africa-Scandinavia	6	68.5	59.5	43632.3	284.337	8.30958	42		Africa-Japan	4	58.5	53.5	45054.9	991.638	206.29	42		Africa-Portugal	6	48.5	52.5	45641.7	111.195	60.432	7		Beringia-Mexico	3	30.5	-86.5	30848.3	1067.03	36.4198	112
Africa-Beringia	3	65.5	155.5	47179.4	142.302	7.54118	91		Africa-Scandinavia	6	67.5	58.5	43578.7	120.037	0.947338	42		Africa-Japan	4	59.5	53.5	45046.8	1062.09	327.603	42		Africa-Portugal	6	49.5	52.5	45498.7	222.39	12.7182	7		Beringia-Mexico	3	29.5	-85.5	30549.5	406.51	5.32751	112
Africa-Beringia	3	66.5	156.5	47294.9	89.3844	1.78195	91		Africa-Scandinavia	6	68.5	57.5	43391.4	133.004	6.96793	42		Africa-Japan	4	59.5	54.5	44795.2	500.95	118.009	42		Africa-Portugal	6	49.5	51.5	45493.8	4327.83	251.428	45		Beringia-Mexico	3	29.5	-86.5	30372.4	4810.18	208.242	112
Africa-Beringia	4	30.5	40.5	45885.5	0	0	67		Africa-Scandinavia	6	68.5	56.5	43308.4	3154.42	179.066	42		Africa-Japan	4	59.5	55.5	44655.8	742.419	4218.29	42		Africa-Portugal	6	50.5	52.5	45381.1	2808.51	68.4134	45		Beringia-Mexico	3	29.5	-87.5	30314.7	4830.5	31.4213	112
Africa-Beringia	4	30.5	41.5	45718.2	133.004	2.27392	62		Africa-Scandinavia	6	68.5	55.5	43315.9	3144.88	418.926	42		Africa-Japan	4	60.5	56.5	44606.2	94.7332	8.79195	42		Africa-Portugal	6	51.5	52.5	45294.7	1557.5	31.5827	45		Beringia-Mexico	3	28.5	-86.5	29590	4612.62	61.1445	112
Africa-Beringia	4	29.5	42.5	45489	171.296	11.461	62		Africa-Scandinavia	6	68.5	54.5	43341.1	532.19	7.68161	42		Africa-Japan	4	59.5	57.5	44745.8	933.661	476.844	21		Africa-Portugal	6	52.5	51.5	45179.5	4259.86	35.0595	45		Beringia-Mexico	3	28.5	-87.5	29459	111.195	1.58472	112
Africa-Beringia	4	28.5	42.5	45485.7	141.106	128.278	69		Africa-Scandinavia	6	68.5	53.5	43659.5	999.378	33.1634	42		Africa-Japan	4	60.5	58.5	44807.7	40.7526	2.26278	21		Africa-Portugal	6	51.5	50.5	45110.1	111.195	2.19566	45		Beringia-Mexico	3	28.5	-88.5	29407.1	4743.41	90.5092	112
Africa-Beringia	4	29.5	43.5	45081.4	88.674	1.75384	69		Africa-Scandinavia	6	67.5	53.5	44019.7	285.118	5.12959	42		Africa-Japan	4	60.5	59.5	44887.1	1209.99	76.7271	21		Africa-Portugal	6	52.5	50.5	45081.8	3904.29	24.0038	45		Beringia-Mexico	3	28.5	-89.5	29344.5	1446.06	6.84447	112
Africa-Beringia	4	28.5	44.5	44462.2	501.943	28.7729	69		Africa-Scandinavia	6	67.5	52.5	43590	3447.59	370.868	42		Africa-Japan	4	61.5	59.5	44921.7	370.792	49.4521	42		Africa-Portugal	6	51.5	49.5	44752.1	1000.75	18.3537	45		Beringia-Mexico	3	28.5	-90.5	29159.1	1001.55	12.9149	112
Africa-Beringia	4	27.5	45.5	43977.3	575.245	93.7187	69		Africa-Scandinavia	6	67.5	51.5	43577.4	342.909	125.931	42		Africa-Japan	4	62.5	59.5	44919.7	1624.23	172.864	42		Africa-Portugal	6	51.5	48.5	44540.2	1915.36	29.9541	45		Beringia-Mexico	3	28.5	-91.5	28730.5	999.042	3.77021	112
Africa-Beringia	4	26.5	46.5	43525.1	470.239	19.7845	69		Africa-Scandinavia	6	66.5	50.5	43858.7	3260.64	215.011	42		Africa-Japan	4	63.5	60.5	44914.9	111.195	9.41452	42		Africa-Portugal	6	51.5	47.5	44981.3	3290.76	489.114	45		Beringia-Mexico	3	28.5	-92.5	27941.9	111.195	0.614079	112
Africa-Beringia	4	26.5	47.5	43288.6	120.714	29.2143	69		Africa-Scandinavia	6	65.5	49.5	43985.4	594.79	552.266	42		Africa-Japan	4	64.5	60.5	44778.5	340.184	128.857	42		Africa-Portugal	6	50.5	46.5	45017.4	3074	38.2633	45		Beringia-Mexico	3	28.5	-93.5	26688.3	111.195	1.34862	112
Africa-Beringia	4	26.5	48.5	43204.6	111.195	4.44371	69		Africa-Scandinavia	6	66.5	48.5	43814.5	283.262	6.86147	42		Africa-Japan	4	65.5	60.5	44564.3	1696.82	396.731	42		Africa-Portugal	6	49.5	46.5	45526.2	3094.96	43.537	45		Beringia-Mexico	3	28.5	-94.5	24889	51.3436	0.229844	74
Africa-Beringia	4	25.5	48.5	43151	222.39	35.5483	3		Africa-Scandinavia	6	66.5	47.5	43839.6	255.215	22.5774	42		Africa-Japan	4	66.5	61.5	44727.5	25.9576	2.87301	42		Africa-Portugal	6	49.5	45.5	45798.5	3411.49	7683.54	45		Beringia-Mexico	3	27.5	-95.5	20396.1	824.225	30.2069	74
Africa-Beringia	4	24.5	49.5	43034.5	227.113	14.3207	3		Africa-Scandinavia	6	66.5	46.5	43631.3	297.709	243.624	42		Africa-Japan	4	65.5	62.5	44729.5	123.511	43.1103	42		Africa-Portugal	6	48.5	44.5	46388.1	3392.2	49.4583	45		Beringia-Mexico	3	26.5	-95.5	19209.8	54.7545	0.5929	74
Africa-Beringia	4	24.5	50.5	42931.6	484.016	21.9339	3		Africa-Scandinavia	6	66.5	45.5	43304.6	3345.26	214.605	42		Africa-Japan	4	66.5	63.5	44849.5	1618.77	315.673	42		Africa-Portugal	6	47.5	44.5	46823.1	3663.62	219.8	45		Beringia-Mexico	3	25.5	-95.5	18830.3	723.254	11.5061	74
Africa-Beringia	4	25.5	51.5	42529.6	589.625	32.071	3		Africa-Scandinavia	6	65.5	44.5	43008.3	451.938	36.1002	42		Africa-Japan	4	67.5	64.5	45276	481.079	571.352	89		Africa-Portugal	6	46.5	44.5	47145.5	132.986	17.9614	45		Beringia-Mexico	3	26.5	-96.5	16610.1	478.742	18.333	74
Africa-Beringia	4	24.5	52.5	42555.2	184.416	3.03042	3		Africa-Scandinavia	6	64.5	44.5	43005	417.036	12.5368	42		Africa-Japan	4	66.5	65.5	45242.2	895.127	19.5545	89		Africa-Portugal	6	45.5	44.5	47349.2	1286.12	41.6221	45		Beringia-Mexico	3	25.5	-96.5	16480.5	218.986	9.07324	74
Africa-Beringia	4	25.5	52.5	42675.2	3748.38	71.5367	3		Africa-Scandinavia	6	65.5	43.5	42974.7	3563.09	28.5804	42		Africa-Japan	4	67.5	66.5	45263.9	117.515	13.2307	89		Africa-Portugal	6	46.5	43.5	47716.1	4455.79	242.136	45		Beringia-Mexico	3	24.5	-97.5	14945.6	623.612	6.03684	74
Africa-Beringia	4	25.5	53.5	42331.3	143.025	87.2106	69		Africa-Scandinavia	6	66.5	44.5	42903.5	3473.76	602.665	42		Africa-Japan	4	68.5	67.5	45463.5	117.515	11.6144	89		Africa-Portugal	6	46.5	42.5	48022.4	3272.46	55.7157	45		Beringia-Mexico	3	24.5	-98.5	13762	574.541	30.8239	74
Africa-Beringia	4	24.5	54.5	42440.7	111.195	20.0822	3		Africa-Scandinavia	6	66.5	43.5	42882	3455.79	77.6164	42		Africa-Japan	4	69.5	68.5	45758.5	132.675	9.70482	89		Africa-Portugal	6	45.5	42.5	48296.1	1919.17	301.094	45		Beringia-Mexico	3	23.5	-99.5	13534	109.506	4.52831	74
Africa-Beringia	4	25.5	55.5	42196.4	111.195	10.1354	61		Africa-Scandinavia	6	66.5	42.5	42908.4	714.423	39.2325	42		Africa-Japan	4	70.5	68.5	45639.6	1196.92	325.958	89		Africa-Portugal	6	44.5	42.5	48449.4	2195.64	118.44	45		Beringia-Mexico	3	22.5	-100.5	13502.3	575.392	15.2745	74
Africa-Beringia	4	25.5	56.5	42181.3	2991.78	76.1558	61		Africa-Scandinavia	6	65.5	41.5	42761	755.174	107.897	42		Africa-Japan	4	71.5	68.5	45556.7	175.393	47.7779	89		Africa-Portugal	6	43.5	42.5	48486.5	132.182	50.9177	45		Beringia-Mexico	3	21.5	-99.5	13211.2	618.491	20.5536	20
Africa-Beringia	4	26.5	57.5	41795.4	3144.8	176.933	61		Africa-Scandinavia	6	65.5	40.5	42620.1	40.7526	5.44021	42		Africa-Japan	4	71.5	69.5	45150.5	322.616	43.4617	89		Africa-Portugal	6	42.5	41.5	49390.7	72.2148	14.7257	45		Beringia-Mexico	3	21.5	-100.5	13040.1	478.742	23.6141	20
Africa-Beringia	4	27.5	58.5	41886.9	111.195	97.9691	61		Africa-Scandinavia	6	66.5	40.5	42637.9	517.271	135.022	42		Africa-Japan	4	72.5	70.5	45613.7	227.476	95.6185	89		Africa-Portugal	6	43.5	40.5	51441.9	903.022	31.0958	45		Beringia-Mexico	3	20.5	-100.5	12265.3	51.3436	0.451131	20
Africa-Beringia	4	27.5	57.5	41990.8	111.195	20.0063	61		Africa-Scandinavia	6	66.5	39.5	42774.5	3247.35	32.0672	42		Africa-Japan	4	73.5	70.5	45458.6	121.406	75.3141	89		Africa-Portugal	6	42.5	39.5	52476.9	3675.92	360.349	45		Beringia-Mexico	3	19.5	-99.5	11758	236.516	9.46629	20
Africa-Beringia	4	28.5	58.5	42130.5	111.195	11.6752	61		Africa-Scandinavia	6	66.5	38.5	42928.4	142.302	7.54118	42		Africa-Japan	4	72.5	71.5	45302.2	1190.25	346.81	89		Africa-Portugal	6	41.5	38.5	52739.3	4150.78	106.142	106		Beringia-Mexico	3	18.5	-99.5	11231.3	192.039	2.41254	20
Africa-Beringia	4	28.5	59.5	42683.4	111.195	8.1611	61		Africa-Scandinavia	6	67.5	37.5	43322.9	89.3844	1.78195	42		Africa-Japan	4	73.5	71.5	45231.9	403.763	28.756	89		Africa-Portugal	6	40.5	37.5	52295.3	306.712	24.3133	106		Beringia-Mexico	3	17.5	-99.5	11161.1	51.3436	0.483078	20
Africa-Beringia	4	29.5	59.5	42973.2	139.306	11.9474	61		Africa-Scandinavia	6	67.5	36.5	43745.2	3278.18	26.0159	42		Africa-Japan	4	72.5	72.5	45199.5	908.873	127.92	89		Africa-Portugal	6	40.5	36.5	52460.8	141.453	6.48927	106		Beringia-Mexico	3	16.5	-99.5	11460.5	51.3436	0.424345	20
Africa-Beringia	4	30.5	59.5	43258.8	561.652	9.47935	61		Africa-Scandinavia	6	66.5	36.5	45069.7	111.195	33.4019	42		Africa-Japan	4	73.5	73.5	45648.2	691.461	176.213	89		Africa-Portugal	6	40.5	35.5	52510.9	3781.38	65.3404	106		Beringia-Mexico	4	66.5	156.5	48921.3	0	0	91
Africa-Beringia	4	31.5	59.5	43547.8	926.419	14.3609	61		Africa-Scandinavia	6	66.5	35.5	46168.6	120.714	3.99476	42		Africa-Japan	4	72.5	73.5	45853.5	555.786	90.313	89		Africa-Portugal	6	40.5	34.5	52720.3	3771.58	132.396	106		Beringia-Mexico	4	67.5	157.5	48735.2	226.417	1.27796	91
Africa-Beringia	4	32.5	59.5	43830.4	2099.42	208.255	61		Africa-Scandinavia	6	67.5	34.5	46826.2	251.9	5.43837	42		Africa-Japan	4	71.5	73.5	46025.8	310.21	35.4525	89		Africa-Portugal	6	40.5	33.5	52997.4	3832.58	161.61	106		Beringia-Mexico	4	68.5	157.5	48744.1	111.195	12.4672	91
Africa-Beringia	4	32.5	60.5	45196.4	2335.97	318.86	61		Africa-Scandinavia	6	68.5	33.5	46818	177.325	8.84724	42		Africa-Japan	4	70.5	74.5	45937.8	1404.97	2451.96	89		Africa-Portugal	6	40.5	32.5	53469.5	4050.74	148.439	106		Beringia-Mexico	4	69.5	158.5	48542.2	226.085	1.17158	91
Africa-Beringia	4	31.5	61.5	45580	111.195	12.5177	61		Africa-Scandinavia	6	69.5	32.5	46978.6	88.674	18.2119	42		Africa-Japan	4	71.5	75.5	46346.8	225.458	23.5761	89		Africa-Portugal	6	40.5	32.5	53469.5	1237.24	1450.46	106		Beringia-Mexico	4	68.5	158.5	48514.7	111.195	4.04581	91
Africa-Beringia	4	32.5	62.5	45641.7	930.562	10.8462	81		Africa-Scandinavia	6	69.5	31.5	47984.6	44.3384	2.06062	42		Africa-Japan	4	71.5	76.5	46724.5	1395.67	236.155	89		Africa-Portugal	6	41.5	31.5	54626	1353.64	21.3778	106		Beringia-Mexico	4	67.5	158.5	48433.3	111.195	1.36541	91
Africa-Beringia	4	31.5	63.5	46270.4	111.195	27.0547	81		Africa-Scandinavia	6	68.5	32.5	48774.2	177.325	1.64955	42		Africa-Japan	4	70.5	76.5	46879.8	1822.2	1649.05	89		Africa-Portugal	6	41.5	30.5	54934.2	3764.64	166.577	106		Beringia-Mexico	4	68.5	159.5	48139.6	118.737	0.404269	91
Africa-Beringia	4	31.5	64.5	46073.4	111.195	11.2568	81		Africa-Scandinavia	6	67.5	32.5	49986	143.326	10.6601	42		Africa-Japan	4	70.5	77.5	46539.9	2028.09	684.241	89		Africa-Portugal	6	41.5	29.5	54945	3702.52	79.0546	106		Beringia-Mexico	4	67.5	159.5	48006	111.195	0.832734	91
Africa-Beringia	4	30.5	65.5	45500.2	240.942	1268.11	81		Africa-Scandinavia	6	67.5	31.5	50502.9	120.037	0.974794	42		Africa-Japan	4	70.5	78.5	46000.2	1996.51	1153.39	89		Africa-Portugal	6	42.5	28.5	55438.3	2079.8	298.351	88		Beringia-Mexico	4	68.5	160.5	47605.5	118.737	0.296475	91
Africa-Beringia	4	30.5	66.5	45437.4	145.122	8.08029	81		Africa-Scandinavia	6	67.5	30.5	51404.7	111.195	6.25358	42		Africa-Japan	4	71.5	79.5	46014.9	1933.41	262.977	89		Africa-Portugal	6	42.5	27.5	55445.1	2250.96	421.766	88		Beringia-Mexico	4	68.5	161.5	46926.3	40.7526	0.0599942	91
Africa-Beringia	4	30.5	67.5	45415.9	288.164	5.81339	81		Africa-Scandinavia	7	30.5	40.5	45885.5	0	0	67		Africa-Japan	4	71.5	80.5	46093.2	1896.46	723.288	89		Africa-Portugal	6	42.5	26.5	55499.4	596.345	37.3252	88		Beringia-Mexico	4	67.5	161.5	46745	111.195	0.61355	91
Africa-Beringia	4	30.5	68.5	45381.8	111.195	26.7746	81		Africa-Scandinavia	7	31.5	40.5	45896.4	119.378	0.487559	62		Africa-Japan	4	72.5	81.5	45776.5	1974.65	1210.7	89		Africa-Portugal	6	41.5	25.5	55400.3	359.812	22.4028	47		Beringia-Mexico	4	67.5	162.5	45922.2	42.552	0.0517123	91
Africa-Beringia	4	30.5	69.5	45435.7	111.195	7.9847	81		Africa-Scandinavia	7	32.5	41.5	45743.3	44.3384	0.111546	62		Africa-Japan	4	73.5	82.5	46207.7	6390.36	1393.15	89		Africa-Portugal	6	41.5	24.5	55336.9	4177.49	218.26	47		Beringia-Mexico	4	68.5	163.5	45191.2	118.737	0.162443	91
Africa-Beringia	4	31.5	69.5	45733.4	1409.75	131.164	81		Africa-Scandinavia	7	33.5	42.5	45544.4	111.195	0.14323	62		Africa-Japan	4	73.5	83.5	45581	5144.77	471.176	89		Africa-Portugal	6	40.5	23.5	55272	3976.96	3217.61	47		Beringia-Mexico	4	67.5	163.5	44981.4	111.195	0.529924	91
Africa-Beringia	4	31.5	70.5	45751.4	80.6575	2.16594	81		Africa-Scandinavia	7	34.5	43.5	45145.4	111.195	0.0917594	62		Africa-Japan	4	72.5	84.5	45577.1	5204.32	437.044	89		Africa-Portugal	6	40.5	22.5	55209.9	1136.01	40.5458	47		Beringia-Mexico	4	67.5	164.5	43930.5	42.552	0.0404901	91
Africa-Beringia	4	32.5	71.5	45516.5	111.195	5.80168	81		Africa-Scandinavia	7	34.5	44.5	44591.3	118.737	0.191784	62		Africa-Japan	4	72.5	85.5	45892.2	6322.47	1101.28	89		Africa-Portugal	6	39.5	22.5	55042	131.379	3.64263	47		Beringia-Mexico	4	68.5	165.5	43026.8	118.737	0.1314	91
Africa-Beringia	4	31.5	72.5	46234.3	1427.6	40.0933	81		Africa-Scandinavia	7	35.5	45.5	44371.6	2966.33	5.47823	62		Africa-Japan	4	72.5	86.5	45995.8	6359.03	2005.37	89		Africa-Portugal	6	39.5	21.5	54979.8	3687.89	395.823	47		Beringia-Mexico	4	68.5	166.5	41809.9	40.7526	0.033487	91
Africa-Beringia	4	31.5	73.5	46127	1559.7	195.28	81		Africa-Scandinavia	7	36.5	46.5	44416.6	306.133	1.24924	5		Africa-Japan	4	72.5	87.5	46066.2	5989.3	21622	89		Africa-Portugal	6	39.5	20.5	54761.6	4447.49	404.317	47		Beringia-Mexico	4	67.5	166.5	41538.1	111.195	0.409188	91
Africa-Beringia	4	31.5	74.5	46152.2	1645.71	242.194	81		Africa-Scandinavia	7	37.5	47.5	44366.8	570.671	110.574	5		Africa-Japan	4	73.5	87.5	46004.9	6126.35	3403.53	89		Africa-Portugal	6	39.5	19.5	54567.2	233.519	8.15843	47		Beringia-Mexico	4	67.5	167.5	40221.9	42.552	0.0323304	91
Africa-Beringia	4	31.5	75.5	46154.4	111.195	4.22698	81		Africa-Scandinavia	7	38.5	48.5	44300.6	532.36	18.2053	5		Africa-Japan	4	74.5	88.5	45918.2	4951.44	2973.84	91		Africa-Portugal	6	40.5	19.5	54755.4	203.059	5.70823	47		Beringia-Mexico	4	68.5	168.5	39166.4	118.737	0.112484	91
Africa-Beringia	4	32.5	76.5	46192.6	3918.25	116.234	81		Africa-Scandinavia	7	39.5	49.5	44559.5	150.24	3.59771	5		Africa-Japan	4	75.5	89.5	46152.8	74.2319	19.7636	91		Africa-Portugal	6	40.5	20.5	54952.9	4502.76	368.263	47		Beringia-Mexico	4	67.5	168.5	38844.1	111.195	0.345076	91
Africa-Beringia	4	31.5	77.5	46436.3	4926.33	1052.63	78		Africa-Scandinavia	7	40.5	50.5	44354.7	75.1217	33.915	7		Africa-Japan	4	74.5	90.5	46659.9	1276.61	41180.9	91		Africa-Portugal	6	41.5	20.5	55105.3	4759.86	215.73	47		Beringia-Mexico	4	67.5	169.5	37417.7	42.552	0.0298301	91
Africa-Beringia	4	31.5	78.5	46129.1	76.541	31.694	78		Africa-Scandinavia	7	40.5	51.5	44109.7	319.617	79.6058	7		Africa-Japan	4	75.5	90.5	46773.8	1564.65	122.372	91		Africa-Portugal	6	42.5	19.5	55016.4	1669.67	1.66967e+06	47		Beringia-Mexico	4	68.5	170.5	36328.7	118.737	0.109036	91
Africa-Beringia	4	32.5	79.5	45271.6	1861.68	537.746	78		Africa-Scandinavia	7	41.5	50.5	44802.2	651.093	10.3982	7		Africa-Japan	4	76.5	91.5	46618.2	1788.17	18434.8	91		Africa-Portugal	6	42.5	18.5	54884.7	0	NaN	47		Beringia-Mexico	4	68.5	171.5	34871.1	40.7526	0.0279588	91
Africa-Beringia	4	32.5	80.5	46131.1	145.794	48.0694	78		Africa-Scandinavia	7	40.5	49.5	45045.4	0	NaN	5		Africa-Japan	4	76.5	92.5	46682.9	0	NaN	91		Africa-Portugal	6	43.5	18.5	54903.5	4560.66	103.89	50		Beringia-Mexico	4	67.5	171.5	34475.4	111.195	0.281042	91
Africa-Beringia	4	32.5	81.5	46247.3	3116.62	268.929	78		Africa-Scandinavia	7	40.5	48.5	45242.8	701.74	48.7286	5		Africa-Japan	4	75.5	93.5	47531.7	637.937	126.05	91		Africa-Portugal	6	44.5	18.5	54909.8	4173.99	254.155	50		Beringia-Mexico	4	67.5	172.5	32989.9	6483.03	6.40574	91
Africa-Beringia	4	31.5	81.5	46192.2	5213.66	113.129	78		Africa-Scandinavia	7	39.5	48.5	44705.9	634.951	176.179	5		Africa-Japan	4	76.5	94.5	47543.6	546.857	69.5393	91		Africa-Portugal	6	44.5	17.5	54398.9	1114.55	22.2714	50		Beringia-Mexico	4	68.5	173.5	31948.6	239.676	4.80911	91
Africa-Beringia	4	32.5	82.5	45893.8	5321.28	2250.01	78		Africa-Scandinavia	7	38.5	49.5	44156.5	395.06	247.686	5		Africa-Japan	4	76.5	95.5	47534.6	613.932	143.947	91		Africa-Portugal	6	44.5	16.5	53584.7	491.725	261.556	50		Beringia-Mexico	4	68.5	174.5	30510.6	111.195	7.1462	91
Africa-Beringia	4	32.5	83.5	46299.4	4476.51	86.1613	78		Africa-Scandinavia	7	39.5	50.5	43881.3	446.922	98.8327	7		Africa-Japan	4	75.5	96.5	48061.1	447.93	5893.81	91		Africa-Portugal	6	45.5	15.5	52113.3	4572.16	752.371	50		Beringia-Mexico	4	67.5	174.5	30057.6	209.537	2.34865	91
Africa-Beringia	4	31.5	83.5	46362.6	4408.92	392.043	78		Africa-Scandinavia	7	39.5	51.5	43647.5	234.272	6.74454	7		Africa-Japan	4	76.5	97.5	47717.5	741.034	119.08	91		Africa-Portugal	6	46.5	15.5	52093.6	4639.69	161.134	50		Beringia-Mexico	4	66.5	174.5	29585.8	142.302	1.19493	91
Africa-Beringia	4	31.5	84.5	45971	1886.49	64.9036	78		Africa-Scandinavia	7	38.5	50.5	43549.3	333.585	13.7063	7		Africa-Japan	4	76.5	98.5	48108.6	46.1113	10.4537	91		Africa-Portugal	6	46.5	14.5	49908.6	1601.11	169.915	50		Beringia-Mexico	4	66.5	175.5	28159.5	6463.07	32.3603	91
Africa-Beringia	4	31.5	85.5	46411.1	1699	73.4924	78		Africa-Scandinavia	7	37.5	50.5	43385.6	233.815	9.10779	7		Africa-Japan	4	75.5	98.5	48081.8	729.551	97.5075	91		Africa-Portugal	6	47.5	13.5	47030.1	659.584	5.75167	50		Beringia-Mexico	4	67.5	176.5	27265.8	6622.06	84.6519	91
Africa-Beringia	4	31.5	86.5	46169.3	855.675	65.9124	78		Africa-Scandinavia	7	37.5	51.5	43203.3	222.39	5.7202	7		Africa-Japan	4	75.5	99.5	47876.6	516.358	705.407	91		Africa-Portugal	6	46.5	12.5	47522.6	4110.46	177.389	64		Beringia-Mexico	4	66.5	176.5	26782.5	463.271	2.80502	91
Africa-Beringia	4	31.5	87.5	45449.3	393.212	9.44223	78		Africa-Scandinavia	7	36.5	52.5	43184.5	2613.49	10.4719	7		Africa-Japan	4	76.5	100.5	47870.2	4766.97	415.024	91		Africa-Portugal	6	45.5	11.5	47281.7	4383.71	508.315	64		Beringia-Mexico	4	65.5	176.5	26317.4	550.985	1.25291	91
Africa-Beringia	4	31.5	88.5	44747.9	484.374	1251.61	78		Africa-Scandinavia	7	36.5	53.5	43134.3	2732.42	96.6032	7		Africa-Japan	4	75.5	100.5	47870.5	4545.53	17217.9	91		Africa-Portugal	6	44.5	11.5	47237.3	1336.58	69.3822	64		Beringia-Mexico	4	65.5	177.5	25021.7	111.195	0.643288	91
Africa-Beringia	4	31.5	89.5	44476.9	474.005	20.6583	78		Africa-Scandinavia	7	36.5	54.5	43516.1	269.963	12.7793	7		Africa-Japan	4	74.5	100.5	47877.3	1404.97	277.717	91		Africa-Portugal	6	45.5	10.5	46968	1470.73	18.4881	64		Beringia-Mexico	4	64.5	177.5	24607.2	6680.74	36.0406	91
Africa-Beringia	4	31.5	90.5	44426.2	2915.08	306.851	78		Africa-Scandinavia	7	37.5	54.5	43650.2	136.183	3.01343	7		Africa-Japan	4	73.5	100.5	47888.5	391.631	48.6862	91		Africa-Portugal	6	44.5	9.5	46675.3	936.919	21.2897	64		Beringia-Mexico	4	63.5	177.5	24200.7	6410.39	12.9299	91
Africa-Beringia	4	31.5	91.5	44382.3	3936.16	733.537	78		Africa-Scandinavia	7	38.5	54.5	43819.9	978.652	33.2773	7		Africa-Japan	4	72.5	100.5	47891.9	811.954	281.733	91		Africa-Portugal	6	44.5	8.5	46471.4	143.025	3.17714	64		Beringia-Mexico	4	64.5	178.5	23438.3	724.006	11138.5	91
Africa-Beringia	4	32.5	92.5	44204.9	94.8089	43.1146	78		Africa-Scandinavia	7	38.5	55.5	43822	1115.58	22.1209	7		Africa-Japan	4	71.5	101.5	47579.2	1095.38	106.379	91		Africa-Portugal	6	43.5	8.5	46429.2	285.318	58.8162	64		Beringia-Mexico	4	64.5	179.5	22370.5	543.069	11.8821	91
Africa-Beringia	4	31.5	93.5	43832.7	5149.75	304.755	30		Africa-Scandinavia	7	38.5	56.5	43987.3	137.757	2.21888	7		Africa-Japan	4	72.5	102.5	48204.7	1497.12	66.3794	91		Africa-Portugal	6	44.5	7.5	46217.3	422.415	34.9739	43		Beringia-Mexico	4	65.5	-179.5	19944.8	0	NaN	18
Africa-Beringia	4	31.5	94.5	43761.4	4638.39	1105.7	30		Africa-Scandinavia	7	39.5	57.5	45333.8	81.981	0.851609	7		Africa-Japan	4	73.5	102.5	48201.6	516.34	488.959	91		Africa-Portugal	6	43.5	7.5	46166.7	4564.22	173.902	64		Beringia-Mexico	4	64.5	-178.5	19301.3	143.025	3.90332	18
Africa-Beringia	4	32.5	95.5	43501.2	218.93	104.751	30		Africa-Scandinavia	7	40.5	57.5	45708.7	111.195	4.47555	7		Africa-Japan	4	74.5	102.5	48199.6	1503.82	1300.89	91		Africa-Portugal	6	42.5	6.5	45878.8	178.766	42.7671	65		Beringia-Mexico	4	64.5	-179.5	19000.2	357.514	6.49847	18
Africa-Beringia	4	32.5	96.5	43492.8	474.005	232.698	30		Africa-Scandinavia	7	41.5	58.5	46364.4	139.306	11.1848	7		Africa-Japan	4	75.5	102.5	48201.4	1118.39	18955.8	91		Africa-Portugal	6	43.5	5.5	45727.4	4615.21	194.932	43		Beringia-Mexico	4	63.5	-178.5	18317.6	268.144	5.74491	18
Africa-Beringia	4	31.5	97.5	43662.8	853.043	15.8966	30		Africa-Scandinavia	7	40.5	59.5	46456.1	139.306	1.51859	7		Africa-Japan	4	76.5	103.5	47919.9	714.278	43.2398	91		Africa-Portugal	6	42.5	5.5	45658.3	4530.84	1539.01	65		Beringia-Mexico	4	62.5	-178.5	17322.3	143.025	11.5501	18
Africa-Beringia	4	30.5	97.5	43687.8	4881.12	305070	30		Africa-Scandinavia	7	41.5	60.5	46468.6	1363.37	5.03858	7		Africa-Japan	4	75.5	103.5	47917.2	6129.12	899.094	91		Africa-Portugal	6	41.5	5.5	45585	178.766	1.79717	65		Beringia-Mexico	4	61.5	-177.5	16545.9	211.498	3.6616	18
Africa-Beringia	4	29.5	98.5	43913.8	3588.34	38.3665	30		Africa-Scandinavia	7	42.5	60.5	46493.4	67.6906	0.379572	7		Africa-Japan	4	74.5	103.5	47919.9	4742.93	136.566	91		Africa-Portugal	6	42.5	4.5	45454.6	4783.51	114.691	43		Beringia-Mexico	4	61.5	-176.5	16771.2	89.3844	9.0269	18
Africa-Beringia	4	28.5	99.5	43965.6	5136.8	580.889	30		Africa-Scandinavia	7	42.5	59.5	46589.7	3086.19	161.564	7		Africa-Japan	4	73.5	104.5	47887.4	1240.39	64.2424	91		Africa-Portugal	6	42.5	3.5	45323.2	530.167	59.1572	43		Beringia-Mexico	4	61.5	-175.5	16995.6	350.979	7.40744	18
Africa-Beringia	4	27.5	100.5	44121.6	3041.21	43.7987	30		Africa-Scandinavia	7	43.5	58.5	46651.8	111.195	10.2418	7		Africa-Japan	4	74.5	105.5	48117	447.524	9.71168	91		Africa-Portugal	6	41.5	3.5	45271	5333.71	221.426	43		Beringia-Mexico	4	61.5	-174.5	17218.6	143.737	6.57263	18
Africa-Beringia	4	26.5	100.5	44124.8	3217.62	415.392	33		Africa-Scandinavia	7	44.5	59.5	46731.6	241.752	1.6995	7		Africa-Japan	4	74.5	106.5	47571.7	770.335	6.73764	91		Africa-Portugal	6	42.5	2.5	45156.9	4975.63	361.68	43		Beringia-Mexico	4	60.5	-173.5	16281.7	240.526	3.8507	18
Africa-Beringia	4	25.5	100.5	44110.5	3962.52	479.841	33		Africa-Scandinavia	7	45.5	60.5	46776.8	1680.22	48.6063	21		Africa-Japan	4	73.5	107.5	47368	111.195	2.25529	91		Africa-Portugal	6	41.5	1.5	45046.6	5057.42	72.5952	97		Beringia-Mexico	4	59.5	-172.5	15278.3	111.195	5.37174	18
Africa-Beringia	4	24.5	100.5	44078.3	7684.18	92.0724	33		Africa-Scandinavia	7	44.5	61.5	47209.2	1565.33	122.887	21		Africa-Japan	4	73.5	108.5	47363.3	6097.72	360.897	91		Africa-Portugal	6	40.5	1.5	44972	5004.28	31.5242	97		Beringia-Mexico	4	58.5	-171.5	14217.7	303.949	65.2531	18
Africa-Beringia	4	23.5	100.5	44030.9	5510.36	108.844	33		Africa-Scandinavia	7	45.5	61.5	47286.2	129.775	2.28663	21		Africa-Japan	4	72.5	109.5	47353.3	3640.62	300.109	91		Africa-Portugal	6	39.5	1.5	44884.5	238.805	13.8478	97		Beringia-Mexico	4	58.5	-170.5	14310.6	218.93	17.7674	18
Africa-Beringia	4	22.5	101.5	44087	94.8089	5.25083	70		Africa-Scandinavia	7	46.5	61.5	47368.6	111.195	1.64609	21		Africa-Japan	4	73.5	110.5	47614.9	3289.58	81.2281	91		Africa-Portugal	6	39.5	0.5	44818.6	537.26	12.7955	97		Beringia-Mexico	4	57.5	-170.5	13115.3	222.39	617.75	18
Africa-Beringia	4	21.5	102.5	44263.4	2663.84	174.942	70		Africa-Scandinavia	7	47.5	61.5	47334.2	2820.79	103.489	21		Africa-Japan	4	73.5	111.5	47812.8	6143.92	15132.8	91		Africa-Portugal	6	38.5	-0.5	44744.2	363.065	2.0803	97		Beringia-Mexico	4	56.5	-170.5	11961.7	240.942	13.6295	18
Africa-Beringia	4	20.5	102.5	44189.7	7727.8	752.83	70		Africa-Scandinavia	7	47.5	62.5	46797.9	1494.92	7.0991	21		Africa-Japan	4	72.5	112.5	47295	5539.93	124.633	91		Africa-Portugal	6	37.5	-1.5	44568.1	412.999	4.82255	97		Beringia-Mexico	4	56.5	-169.5	11992.8	1100.88	53.5214	18
Africa-Beringia	4	19.5	103.5	44201.9	6103.81	92.19	70		Africa-Scandinavia	7	46.5	63.5	47204	1516.69	35.6132	21		Africa-Japan	4	73.5	113.5	47625.7	2186.75	105.952	91		Africa-Portugal	6	36.5	-2.5	44328.5	451.938	36.1002	97		Beringia-Mexico	4	56.5	-168.5	12013.1	1067.53	8.06718	18
Africa-Beringia	4	18.5	103.5	44156.2	5102.69	198.479	70		Africa-Scandinavia	7	47.5	63.5	47292.4	1753.21	36.2249	21		Africa-Japan	4	72.5	113.5	47671.3	624.208	12.6476	91		Africa-Portugal	6	36.5	-3.5	44297.7	417.036	12.5368	97		Beringia-Mexico	4	56.5	-167.5	12023.7	4922.51	121.613	18
Africa-Beringia	4	17.5	103.5	44169.7	3708.63	9001.53	70		Africa-Scandinavia	7	47.5	64.5	47290.2	799.458	8.20748	21		Africa-Japan	4	71.5	114.5	47220.8	3697.89	270.848	91		Africa-Portugal	6	36.5	-4.5	44324.3	372.178	2.8534	97		Beringia-Mexico	4	56.5	-166.5	12026.6	58.0987	0.734914	18
Africa-Beringia	4	16.5	102.5	44169.9	229.432	12.0059	103		Africa-Scandinavia	7	46.5	65.5	47613.6	2426.31	35.3715	21		Africa-Japan	4	71.5	115.5	47247.1	4428.95	158.624	91		Africa-Portugal	6	36.5	-5.5	44198.2	88.2165	0.48385	87		Beringia-Mexico	4	56.5	-165.5	12025.9	116.194	21.5414	18
Africa-Beringia	4	15.5	103.5	44156.8	6466.21	392.034	15		Africa-Scandinavia	7	47.5	66.5	47164.7	1577.68	50.1233	21		Africa-Japan	4	71.5	116.5	47633.4	229.223	9.94286	91		Africa-Portugal	6	36.5	-6.5	44123.4	142.302	7.54118	87		Beringia-Mexico	4	56.5	-164.5	12027.5	5124.85	29.4793	18
Africa-Beringia	4	15.5	102.5	44139.6	6319.73	250.833	103		Africa-Scandinavia	7	48.5	67.5	47114.7	1615.27	53.3761	21		Africa-Japan	4	70.5	117.5	47311.6	2684.54	139.399	91		Africa-Portugal	6	36.5	-7.5	44040	89.3844	1.78195	87		Beringia-Mexico	4	56.5	-163.5	12040.5	7366.51	189.293	18
Africa-Beringia	4	14.5	103.5	44111	5521.32	144.145	15		Africa-Scandinavia	7	47.5	68.5	47205.5	111.195	5.18657	21		Africa-Japan	4	71.5	118.5	47746.7	123.57	32.7338	91											Beringia-Mexico	4	56.5	-162.5	12077.7	2460.67	308.548	18
Africa-Beringia	4	14.5	103.5	44111	610.658	37.6229	15		Africa-Scandinavia	7	47.5	69.5	47223.6	449.203	2.67799	21		Africa-Japan	4	70.5	118.5	47773.9	2791.82	150.098	91											Beringia-Mexico	4	56.5	-161.5	12156.2	232.362	9.73368	18
Africa-Beringia	4	15.5	104.5	44950	2213.82	197.064	15		Africa-Scandinavia	7	47.5	69.5	47223.6	250.89	14.9304	21		Africa-Japan	4	69.5	119.5	47375	2270.57	203.803	91											Beringia-Mexico	4	56.5	-160.5	12297.7	4902.94	46.0963	18
Africa-Beringia	4	16.5	105.5	44678.9	111.195	33.7466	15		Africa-Scandinavia	7	48.5	68.5	47363.4	353.749	94.4087	21		Africa-Japan	4	70.5	119.5	47307.8	2740.61	40.7732	91											Beringia-Mexico	4	56.5	-159.5	12528.4	96.7788	1.67658	18
Africa-Beringia	4	17.5	106.5	44448.1	4316.17	118.7	116		Africa-Scandinavia	7	49.5	67.5	47199.4	1816.1	563.83	21		Africa-Japan	4	71.5	120.5	47384.5	2909.09	18.0923	91											Beringia-Mexico	4	56.5	-158.5	12872.3	5124.85	36.7679	18
Africa-Beringia	4	17.5	107.5	44350.9	2001.6	167.878	116		Africa-Scandinavia	7	50.5	66.5	47140.4	1718.26	183.555	21		Africa-Japan	4	70.5	121.5	47258.8	5826.43	582643	91											Beringia-Mexico	4	56.5	-157.5	13346.6	348.479	3.26962	18
Africa-Beringia	4	18.5	108.5	44507	287.418	169.969	116		Africa-Scandinavia	7	50.5	67.5	47075.8	339.027	55.0727	21		Africa-Japan	4	71.5	122.5	47425.1	124.316	7.33819	91											Beringia-Mexico	4	56.5	-156.5	13989	2668.29	239.609	18
Africa-Beringia	4	19.5	108.5	44424.3	191.615	9.65753	116		Africa-Scandinavia	7	51.5	67.5	46702.2	448.981	157.814	21		Africa-Japan	4	71.5	123.5	47447.3	218.986	60.1446	91											Beringia-Mexico	4	56.5	-155.5	14804.8	2370.58	8.09599	18
Africa-Beringia	4	20.5	109.5	43888.7	95.8085	2.8079	25		Africa-Scandinavia	7	52.5	66.5	46093.8	111.195	35.1327	21		Africa-Japan	4	70.5	124.5	47137.9	3271.11	278.938	91											Beringia-Mexico	4	56.5	-154.5	15764	2366.65	13.2257	18
Africa-Beringia	4	20.5	110.5	43483.6	5962.01	940.677	25		Africa-Scandinavia	7	52.5	65.5	45915.5	691.929	19.8539	21		Africa-Japan	4	69.5	124.5	47196	3325.09	186.719	91											Beringia-Mexico	4	56.5	-153.5	16816.8	7463.33	58.8298	18
Africa-Beringia	4	20.5	111.5	42978	111.195	2.92587	24		Africa-Scandinavia	7	53.5	65.5	45696	2312.04	58.0332	21		Africa-Japan	4	70.5	125.5	47460.9	254.584	3.23878	91											Beringia-Mexico	4	56.5	-152.5	17910.2	97.7197	1.88292	18
Africa-Beringia	4	21.5	111.5	42934.3	461.353	270.747	24		Africa-Scandinavia	7	53.5	64.5	45571.7	2600.45	405.749	21		Africa-Japan	4	69.5	126.5	47471.1	159.623	29.251	91											Beringia-Mexico	4	56.5	-151.5	18999.3	1162.71	29.4454	18
Africa-Beringia	4	22.5	111.5	42919.1	3739.97	230.223	24		Africa-Scandinavia	7	52.5	64.5	45639.2	347.495	5.18007	21		Africa-Japan	4	70.5	127.5	47479.9	2994.08	80.5942	91											Beringia-Mexico	4	57.5	-151.5	20545.2	1104.79	47.9051	18
Africa-Beringia	4	23.5	111.5	42932.1	3648.68	76.2269	24		Africa-Scandinavia	7	52.5	63.5	45291.2	468.895	51.0334	21		Africa-Japan	4	69.5	128.5	47336.2	304.137	5.53258	91											Beringia-Mexico	4	58.5	-152.5	21018.8	5215.8	91.8388	18
Africa-Beringia	4	24.5	111.5	42989.5	1779.46	23.6662	24		Africa-Scandinavia	7	51.5	62.5	45076.8	111.195	9.5014	21		Africa-Japan	4	68.5	128.5	47411	2948.48	288.755	91											Beringia-Mexico	4	58.5	-151.5	22222.1	5160.1	40.1124	18
Africa-Beringia	4	25.5	112.5	42829.5	6299.25	57.9935	24		Africa-Scandinavia	7	52.5	61.5	45015.1	222.39	41.3749	21		Africa-Japan	4	69.5	129.5	47684.4	3241.19	65.615	91											Beringia-Mexico	4	58.5	-150.5	23335.7	5215.8	12.9041	18
Africa-Beringia	4	24.5	113.5	42725.5	7522.6	1168.83	24		Africa-Scandinavia	7	53.5	61.5	44993.7	3017.39	202.252	21		Africa-Japan	4	69.5	130.5	47625.9	264.782	9.8275	91											Beringia-Mexico	4	58.5	-149.5	24349.5	5160.1	211.177	18
Africa-Beringia	4	25.5	114.5	42745.7	7764.39	352.079	24		Africa-Scandinavia	7	53.5	60.5	44780.6	3379.58	193.473	21		Africa-Japan	4	68.5	130.5	47659.7	2925.13	215.384	91											Beringia-Mexico	4	58.5	-148.5	25266.2	4680.17	10.9349	18
Africa-Beringia	4	26.5	115.5	43349.1	4757.15	43.5107	24		Africa-Scandinavia	7	54.5	60.5	44783.8	2786.73	194.495	21		Africa-Japan	4	67.5	130.5	47664.7	58.0987	8.87138	91											Beringia-Mexico	4	58.5	-147.5	26095.1	541.41	4.13495	18
Africa-Beringia	4	27.5	116.5	44569	4831.06	268.288	27		Africa-Scandinavia	7	55.5	60.5	44792.8	2798.87	1358.01	21		Africa-Japan	4	67.5	131.5	47645.2	3448.47	170.354	91											Beringia-Mexico	4	58.5	-146.5	26848.5	2189.52	182.811	18
Africa-Beringia	4	28.5	117.5	45319.5	789.174	24.4933	27		Africa-Scandinavia	7	56.5	60.5	44805.4	147.866	74.9069	21		Africa-Japan	4	68.5	131.5	47613	211.609	19.4261	91											Beringia-Mexico	4	58.5	-145.5	27537.7	7208.43	33.1172	18
Africa-Beringia	4	29.5	116.5	45616	444.78	468.189	27		Africa-Scandinavia	7	57.5	60.5	44825.9	121.406	2.99754	21		Africa-Japan	4	68.5	132.5	47595	347.389	34.725	91											Beringia-Mexico	4	58.5	-144.5	28171.5	909.679	20.6422	18
Africa-Beringia	4	30.5	116.5	45901.5	333.585	10.6295	27		Africa-Scandinavia	7	58.5	59.5	44786.6	958.934	60.0234	21		Africa-Japan	4	68.5	133.5	47259.5	453.977	96.1611	91											Beringia-Mexico	4	58.5	-143.5	28754.9	4310.05	11.9669	18
Africa-Beringia	4	31.5	116.5	46073.3	559.787	49.981	27		Africa-Scandinavia	7	59.5	58.5	44809.1	3516.33	42.7211	21		Africa-Japan	4	67.5	133.5	47277.7	358.87	81.0456	91											Beringia-Mexico	4	58.5	-142.5	29287.7	2116.96	7.78739	18
Africa-Beringia	4	32.5	117.5	46159.8	4535.39	41.8776	27		Africa-Scandinavia	7	59.5	57.5	44745.8	143.025	3.17714	21		Africa-Japan	4	68.5	134.5	47400	477.1	8.22119	91											Beringia-Mexico	4	58.5	-141.5	29764.8	2075.07	4.97219	18
Africa-Beringia	4	31.5	118.5	46422.7	2394.41	34.7056	27		Africa-Scandinavia	7	60.5	56.5	44606.2	285.318	58.8162	42		Africa-Japan	4	69.5	135.5	47749.4	642.812	32.8586	91											Beringia-Mexico	4	58.5	-140.5	30175.3	2057.29	31.1649	18
Africa-Beringia	4	32.5	119.5	46425.7	4933.62	67.2201	29		Africa-Scandinavia	7	61.5	56.5	44623.3	422.415	34.9739	42		Africa-Japan	4	68.5	136.5	47526.6	241.66	9.31181	91											Beringia-Mexico	4	58.5	-139.5	30502.7	7122.06	75.6443	18
Africa-Beringia	4	33.5	119.5	46470	3323.55	90.9317	29		Africa-Scandinavia	7	62.5	55.5	44699.5	2782.77	114.306	42		Africa-Japan	4	67.5	136.5	47547.9	5353.4	797.468	91											Beringia-Mexico	4	58.5	-138.5	30723.4	7146.04	19.2669	18
Africa-Beringia	4	34.5	119.5	46496.3	1292.18	20.8554	29		Africa-Scandinavia	7	62.5	56.5	44611.6	46.1113	7.22634	42		Africa-Japan	4	68.5	137.5	47831.1	2192.86	71.7725	91											Beringia-Mexico	4	58.5	-137.5	30807.8	2693.44	14.5913	18
Africa-Beringia	4	35.5	119.5	46511.1	4761.88	538.004	29		Africa-Scandinavia	7	63.5	56.5	44555.4	3008.5	128.7	42		Africa-Japan	4	67.5	137.5	47851.9	2862.66	1936.84	91											Beringia-Mexico	4	58.5	-136.5	30728.8	749.457	19.8969	18
Africa-Beringia	4	35.5	120.5	46631.9	4707.75	221.479	29		Africa-Scandinavia	7	64.5	55.5	44514.9	3005.04	31.1303	42		Africa-Japan	4	66.5	137.5	47829.7	267.298	3.47118	91											Beringia-Mexico	4	58.5	-135.5	30478.8	4366.33	12.3991	18
Africa-Beringia	4	34.5	120.5	46627.8	4316.17	293.198	29		Africa-Scandinavia	7	64.5	54.5	44557.4	3002.96	63.0979	42		Africa-Japan	4	66.5	138.5	47231.1	574.967	31.8983	91											Beringia-Mexico	4	58.5	-134.5	30068.7	111.195	0.51141	18
Africa-Beringia	4	33.5	120.5	46613.8	7810.83	1206.31	29		Africa-Scandinavia	7	65.5	53.5	44632.4	280.881	6.00083	42		Africa-Japan	4	66.5	139.5	47630.1	4551.65	144.327	91											Beringia-Mexico	4	57.5	-135.5	28302.5	3474.28	79.4811	18
Africa-Beringia	4	32.5	121.5	46699.4	4909.46	640.337	29		Africa-Scandinavia	7	64.5	52.5	44573.8	483.112	3.94851	42		Africa-Japan	4	67.5	139.5	47638.2	1274.8	30.8706	91											Beringia-Mexico	4	56.5	-135.5	26132.8	863.713	4.0047	18
Africa-Beringia	4	33.5	122.5	46681.5	2240.57	102.679	29		Africa-Scandinavia	7	65.5	52.5	44330.4	3036.04	1618.36	42		Africa-Japan	4	66.5	140.5	47804	3791.09	101.268	91											Beringia-Mexico	4	56.5	-134.5	25481.9	4251.25	33.6341	18
Africa-Beringia	4	34.5	122.5	46699.6	2240.28	1150.63	29		Africa-Scandinavia	7	65.5	51.5	44324	2891.78	27.7572	42		Africa-Japan	4	67.5	140.5	47807.7	374.941	43.5017	91											Beringia-Mexico	4	56.5	-133.5	24620.7	6000.16	50.8097	18
Africa-Beringia	4	35.5	122.5	46709.5	2160.91	51.514	29		Africa-Scandinavia	7	65.5	50.5	44204.1	3002.26	133.262	42		Africa-Japan	4	66.5	141.5	46958.2	233.286	9.02354	91											Beringia-Mexico	4	56.5	-132.5	23530.6	7055.77	53.1588	18
Africa-Beringia	4	36.5	122.5	46713.6	2240.57	71.2558	29		Africa-Scandinavia	7	66.5	50.5	43858.7	133.004	6.96793	42		Africa-Japan	4	65.5	141.5	46908.9	436.043	13.3326	91											Beringia-Mexico	4	56.5	-131.5	22184.9	4359.77	16.2522	18
Africa-Beringia	4	37.5	123.5	46890.2	687.256	7.85606	29		Africa-Scandinavia	7	65.5	49.5	43985.4	3154.42	179.066	42		Africa-Japan	4	64.5	141.5	46794.5	115.846	29.8495	91											Beringia-Mexico	4	55.5	-132.5	21243.4	2745.99	203.346	18
Africa-Beringia	4	38.5	124.5	47048	1572.19	26.8709	96		Africa-Scandinavia	7	66.5	48.5	43814.5	87.0216	41.2425	42		Africa-Japan	4	63.5	141.5	46607.1	559.126	27.3826	91											Beringia-Mexico	4	55.5	-131.5	19854.8	1847.85	7.17135	18
Africa-Beringia	4	37.5	124.5	47059	1813.43	610.788	96		Africa-Scandinavia	7	66.5	47.5	43839.6	3136.58	581.171	42		Africa-Japan	4	62.5	142.5	47195.9	4603.94	124.897	91											Beringia-Mexico	4	54.5	-131.5	17973.8	1840.03	12.3618	18
Africa-Beringia	4	36.5	124.5	47064.5	152.584	12.4355	29		Africa-Scandinavia	7	66.5	46.5	43631.3	532.19	7.68161	42		Africa-Japan	4	63.5	143.5	47198.2	4307.05	76.419	91											Beringia-Mexico	4	53.5	-132.5	17677.8	2805.89	4.18743	18
Africa-Beringia	4	35.5	125.5	47066.2	444.78	22.4829	96		Africa-Scandinavia	7	66.5	45.5	43304.6	3520.57	37.0532	42		Africa-Japan	4	64.5	143.5	47289.9	566.307	115.975	91											Beringia-Mexico	4	53.5	-131.5	16503	2745.99	29.7391	18
Africa-Beringia	4	36.5	126.5	46991	153.855	1174.46	96		Africa-Scandinavia	7	66.5	44.5	42903.5	342.909	125.931	42		Africa-Japan	4	65.5	143.5	47315.1	3369.33	85.009	91											Beringia-Mexico	4	52.5	-131.5	15364.6	1752.78	17.0895	18
Africa-Beringia	4	37.5	126.5	46989.8	222.39	17.1915	96		Africa-Scandinavia	7	66.5	43.5	42882	3018.65	185.855	42		Africa-Japan	4	66.5	143.5	47277.7	450.288	10.3386	91											Beringia-Mexico	4	51.5	-132.5	15287.9	4308.4	31.0093	18
Africa-Beringia	4	38.5	126.5	46984.3	333.585	504.667	96		Africa-Scandinavia	7	66.5	42.5	42908.4	3123.76	38.1337	42		Africa-Japan	4	67.5	144.5	47550.5	5616.68	634.438	91											Beringia-Mexico	4	51.5	-131.5	14476.6	1067.7	1.60487	18
Africa-Beringia	4	39.5	126.5	46974.8	350.118	21.1131	96		Africa-Scandinavia	7	66.5	41.5	42784.8	417.036	12.5368	42		Africa-Japan	4	66.5	144.5	47562.3	5680.19	194.854	91											Beringia-Mexico	4	51.5	-130.5	13682.8	6936.01	43.0728	18
Africa-Beringia	4	40.5	126.5	46961.1	1240.56	83.7991	96		Africa-Scandinavia	7	66.5	40.5	42637.9	372.178	2.8534	42		Africa-Japan	4	65.5	144.5	47525.7	3565.3	101.143	91											Beringia-Mexico	4	52.5	-129.5	13398.8	1658.23	11.1804	18
Africa-Beringia	4	41.5	127.5	46949.5	111.195	35.435	96		Africa-Scandinavia	7	67.5	39.5	42631.9	3433.7	54.7343	42		Africa-Japan	4	64.5	144.5	47428.5	615.498	23.5336	91											Beringia-Mexico	4	52.5	-128.5	12628.4	1210.67	32.4915	18
Africa-Beringia	4	42.5	128.5	46808.3	1478.5	138.722	96		Africa-Scandinavia	7	66.5	39.5	42774.5	364.63	19.9023	42		Africa-Japan	4	63.5	145.5	47430.1	3959.55	681.976	91											Beringia-Mexico	4	53.5	-127.5	12159.6	3202.23	4.22203	18
Africa-Beringia	4	43.5	128.5	46799.4	0	NaN	26		Africa-Scandinavia	7	66.5	38.5	42928.4	3247.35	32.0672	42		Africa-Japan	4	64.5	146.5	47403.9	3876.6	610.199	91											Beringia-Mexico	4	52.5	-127.5	12160.6	3202.06	17.4982	18
Africa-Beringia	4	44.5	129.5	46825.7	1262.5	2550.51	26		Africa-Scandinavia	7	67.5	37.5	43322.9	142.302	7.54118	42		Africa-Japan	4	65.5	146.5	47432.5	3918.14	263.67	91											Beringia-Mexico	4	51.5	-127.5	12159.9	1251.06	5.56961	111
Africa-Beringia	4	43.5	130.5	46603.1	348.703	14.8441	26		Africa-Scandinavia	7	67.5	36.5	43745.2	89.3844	1.78195	42		Africa-Japan	4	66.5	146.5	47393.9	6449.02	1047.94	91											Beringia-Mexico	4	51.5	-126.5	12147.8	125.839	0.26568	111
Africa-Beringia	4	43.5	131.5	46565.8	244.651	28.3029	26		Africa-Scandinavia	7	67.5	35.5	44499	3472.49	16.8671	42		Africa-Japan	4	65.5	147.5	47307.8	3078.02	4816.94	91											Beringia-Mexico	4	50.5	-127.5	12140.1	5449.55	36.5717	111
Africa-Beringia	4	44.5	131.5	46546.7	111.195	2.34282	26		Africa-Scandinavia	7	67.5	34.5	46826.2	177.325	8.84724	42		Africa-Japan	4	65.5	148.5	47267	810.152	78.6631	91											Beringia-Mexico	4	50.5	-126.5	12170.9	6972.11	15.4461	111
Africa-Beringia	4	45.5	132.5	46503.1	5493.71	102.598	26		Africa-Scandinavia	7	67.5	33.5	48155.1	88.674	18.2119	42		Africa-Japan	4	66.5	148.5	47242	3464.86	1507.77	91											Beringia-Mexico	4	49.5	-126.5	12172.3	2768.03	30.7563	111
Africa-Beringia	4	46.5	132.5	46431.6	5256.41	448.614	26		Africa-Scandinavia	7	68.5	32.5	48774.2	44.3384	2.06062	42		Africa-Japan	4	65.5	149.5	47271.4	3443.36	114.382	91											Beringia-Mexico	4	49.5	-125.5	12353.4	3092.07	9.93989	111
Africa-Beringia	4	46.5	131.5	46429.2	4221.57	183.132	26		Africa-Scandinavia	7	67.5	32.5	49986	88.674	0.912359	42		Africa-Japan	4	66.5	150.5	47443.6	3200.59	155.293	91											Beringia-Mexico	4	50.5	-125.5	12357.6	111.195	104.115	111
Africa-Beringia	4	47.5	132.5	46310.7	173.991	6.39648	26		Africa-Scandinavia	7	66.5	32.5	50762.4	88.674	8.60328	42		Africa-Japan	4	65.5	151.5	47118.6	3325.09	117.225	91											Beringia-Mexico	4	50.5	-124.5	12621.2	111.195	0.663154	111
Africa-Beringia	4	48.5	132.5	46135.3	4363.67	2737.56	26		Africa-Scandinavia	7	66.5	31.5	51159.9	44.3384	0.324619	42		Africa-Japan	4	66.5	152.5	47369.1	4495.28	94.8152	91											Beringia-Mexico	4	49.5	-123.5	12847.1	5602.24	76.0854	111
Africa-Beringia	4	49.5	133.5	45802.1	1491.82	59.4066	26		Africa-Scandinavia	7	67.5	30.5	51404.7	119.378	19.8566	42		Africa-Japan	4	65.5	153.5	47439.9	2669.19	1212.72	91											Beringia-Mexico	4	48.5	-123.5	12844.1	7036.03	76.8637	111
Africa-Beringia	4	48.5	134.5	45707.9	2009.07	35.8942	26											Africa-Japan	4	66.5	153.5	47385.1	111.195	4.10647	91											Beringia-Mexico	4	47.5	-123.5	12860.1	1549.04	9.84127	111
Africa-Beringia	4	48.5	135.5	45554.8	3194.47	1384.68	26											Africa-Japan	4	66.5	154.5	47318.5	355.972	29.6421	91											Beringia-Mexico	4	46.5	-123.5	12878.1	5556.47	106.454	111
Africa-Beringia	4	49.5	136.5	45059.3	6722.71	180.771	26											Africa-Japan	4	65.5	154.5	47355.9	128.184	218.372	91											Beringia-Mexico	4	46.5	-122.5	13143.8	1751.33	1916.12	111
Africa-Beringia	4	50.5	136.5	44932	132.278	28.7937	26											Africa-Japan	4	64.5	155.5	47234	257.142	48.154	91											Beringia-Mexico	4	47.5	-121.5	13315.7	5603.01	33.1569	111
Africa-Beringia	4	51.5	137.5	44856.2	4642.78	170.465	26											Africa-Japan	4	65.5	156.5	47365	586.286	558.9	91											Beringia-Mexico	4	46.5	-121.5	13375.2	7144.88	13.9364	111
Africa-Beringia	4	52.5	138.5	44605.5	4357.36	1370.24	26											Africa-Japan	4	66.5	156.5	47294.9	4980.43	23273	91											Beringia-Mexico	4	45.5	-121.5	13409.8	2795.16	8.13146	111
Africa-Beringia	4	53.5	139.5	44455.7	4243.37	60.2966	26											Africa-Japan	4	66.5	156.5	47294.9	4924.3	625.387	91											Beringia-Mexico	4	44.5	-120.5	13567.1	1335.72	20.9863	111
Africa-Beringia	4	53.5	140.5	44498.2	111.195	4.44087	26											Africa-Japan	4	65.5	155.5	47179.4	2131.02	1523.25	91											Beringia-Mexico	4	43.5	-119.5	13639	4055.24	21.9061	113
Africa-Beringia	4	53.5	141.5	43915.4	3584.16	31.1737	26											Africa-Japan	4	64.5	154.5	47351.7	6361.43	323.589	91											Beringia-Mexico	4	42.5	-118.5	13678.7	2742	57.9925	113
Africa-Beringia	4	53.5	142.5	43793.2	1379.85	60.754	26											Africa-Japan	4	63.5	154.5	47282	589.394	6.9665	91											Beringia-Mexico	4	41.5	-117.5	13704	2817.09	7.92332	113
Africa-Beringia	4	52.5	143.5	43251.5	4747.95	198.867	26											Africa-Japan	4	62.5	153.5	47197.2	4560.17	235.461	91											Beringia-Mexico	4	42.5	-117.5	13734.1	236.516	2.28097	113
Africa-Beringia	4	53.5	144.5	43788.6	93.7805	11.1259	26											Africa-Japan	4	61.5	152.5	47072.5	111.195	53.4591	91											Beringia-Mexico	4	43.5	-117.5	13756	53.0571	0.238008	111
Africa-Beringia	4	52.5	144.5	42016.3	1925.36	209.78	26											Africa-Japan	4	61.5	151.5	46839.3	122.114	25.4935	91											Beringia-Mexico	4	44.5	-117.5	13762.3	1368.53	7.65342	111
Africa-Beringia	4	51.5	143.5	41485.5	839.45	6.24233	26											Africa-Japan	4	60.5	150.5	46636.8	337.634	12.1534	91											Beringia-Mexico	4	43.5	-116.5	13766.8	1420.15	31.1579	111
Africa-Beringia	4	52.5	142.5	42614.7	6678.18	110.401	26											Africa-Japan	4	61.5	149.5	46640.6	4331.63	220.193	91											Beringia-Mexico	4	44.5	-116.5	13764.1	7106.08	734.934	111
Africa-Beringia	4	52.5	141.5	43084.6	1253.28	41.9803	26											Africa-Japan	4	60.5	148.5	46358.5	285.569	60.876	91											Beringia-Mexico	4	45.5	-116.5	13744.6	1690.87	17.2455	111
Africa-Beringia	4	52.5	140.5	43758.2	6980.27	957.907	26											Africa-Japan	4	59.5	147.5	46328.9	818.743	125.786	91											Beringia-Mexico	4	45.5	-115.5	13729.1	111.195	3.12609	111
Africa-Beringia	4	52.5	139.5	43942.6	8022.82	171.274	26											Africa-Japan	4	58.5	147.5	46142.5	4244.94	634.236	91											Beringia-Mexico	4	44.5	-114.5	13726.5	5588.42	68.0709	111
Africa-Beringia	4	53.5	138.5	44898.8	111.195	2.07353	26											Africa-Japan	4	58.5	146.5	46046.1	711.259	17.0239	91											Beringia-Mexico	4	43.5	-114.5	13735.4	2820.35	65.8545	111
Africa-Beringia	4	54.5	137.5	45337.4	7980.74	120.203	26											Africa-Japan	4	58.5	145.5	46052.6	2181.85	390.593	91											Beringia-Mexico	4	43.5	-115.5	13757.5	2868.58	99.3585	111
Africa-Beringia	4	55.5	137.5	45375.4	8001.69	159.514	26											Africa-Japan	4	59.5	145.5	46244.9	2020.51	289.596	91											Beringia-Mexico	4	42.5	-116.5	13757.1	5473.56	28.4395	113
Africa-Beringia	4	56.5	138.5	44867.4	6215.27	138.376	91											Africa-Japan	4	60.5	144.5	46362.1	637.511	38.1629	91											Beringia-Mexico	4	42.5	-115.5	13755.4	1184.84	2.28873	111
Africa-Beringia	4	57.5	138.5	44899.8	444.78	38.5959	91											Africa-Japan	4	59.5	143.5	46379.1	577.45	17.6612	91											Beringia-Mexico	4	41.5	-115.5	13748.5	4295.34	10.975	113
Africa-Beringia	4	58.5	138.5	45087.8	5292.37	1105.57	91											Africa-Japan	4	58.5	143.5	46250.3	714.325	44.0099	91											Beringia-Mexico	4	40.5	-115.5	13741.8	2755.39	343.608	113
Africa-Beringia	4	58.5	139.5	45335.7	5251.95	134.952	91											Africa-Japan	4	58.5	142.5	45419	120.037	57.5166	91											Beringia-Mexico	4	40.5	-114.5	13734	130.576	1.70083	113
Africa-Beringia	4	58.5	140.5	45615.6	222.39	98.5334	91											Africa-Japan	4	59.5	141.5	45178.9	1690.78	66.5058	91											Beringia-Mexico	4	41.5	-114.5	13734.6	2624.41	274.548	113
Africa-Beringia	4	59.5	140.5	45979.8	6144.06	14288.5	91											Africa-Japan	4	58.5	141.5	44862.7	5434.75	423.729	91											Beringia-Mexico	4	42.5	-114.5	13736.6	6840.76	20.562	111
Africa-Beringia	4	60.5	141.5	45596.5	6172.35	492.842	91											Africa-Japan	4	57.5	141.5	44689.2	4645.68	139.151	91											Beringia-Mexico	4	42.5	-113.5	13709	5812.05	41.2671	111
Africa-Beringia	4	60.5	142.5	46365	348.703	3.89308	91											Africa-Japan	4	56.5	141.5	44586.8	124.316	2.50411	91											Beringia-Mexico	4	41.5	-113.5	13707.8	4214.1	97.3458	111
Africa-Beringia	4	61.5	143.5	46815.6	200.724	2.39533	91											Africa-Japan	4	56.5	140.5	45229.6	4773.29	7309.79	91											Beringia-Mexico	4	40.5	-113.5	13708.5	1533.3	7.63002	113
Africa-Beringia	4	62.5	144.5	47008.7	150.066	7.42093	91											Africa-Japan	4	56.5	139.5	45025.7	7285.57	510.695	91											Beringia-Mexico	4	39.5	-112.5	13680.5	4070.62	48.4816	113
Africa-Beringia	4	62.5	145.5	47197.8	5347.73	127.036	91											Africa-Japan	4	56.5	138.5	44867.4	7267.92	1634.34	91											Beringia-Mexico	4	40.5	-112.5	13676.5	2564.73	15.4526	113
Africa-Beringia	4	63.5	146.5	47301.1	769.377	93.9984	91											Africa-Japan	4	55.5	137.5	45375.4	4156.65	184.519	26											Beringia-Mexico	4	41.5	-112.5	13678.3	4977.32	5058.26	111
Africa-Beringia	4	64.5	147.5	47271.2	7786.85	128.664	91											Africa-Japan	4	54.5	137.5	45337.4	2975.37	617.041	26											Beringia-Mexico	4	42.5	-111.5	13665.7	5035.34	54.7683	111
Africa-Beringia	4	64.5	148.5	47235.7	7871.71	132.262	91											Africa-Japan	4	53.5	136.5	45270.2	1336.58	69.3822	26											Beringia-Mexico	4	41.5	-110.5	13663.8	921.217	4.02836	111
Africa-Beringia	4	65.5	148.5	47267	150.066	5.86562	91											Africa-Japan	4	53.5	137.5	45249	5725.5	67.7686	26											Beringia-Mexico	4	41.5	-111.5	13658.7	4073.22	115.772	111
Africa-Beringia	4	66.5	148.5	47242	322.119	3.62485	91											Africa-Japan	4	52.5	137.5	45054.6	7011.45	179.449	26											Beringia-Mexico	4	40.5	-110.5	13651.9	111.195	1.775	111
Africa-Beringia	4	66.5	149.5	47219.9	150.066	1.37078	91											Africa-Japan	4	51.5	136.5	44941.1	143.025	3.17714	26											Beringia-Mexico	4	39.5	-111.5	13649.4	1010.95	8.13253	113
Africa-Beringia	4	67.5	150.5	47370.2	200.724	1.4887	91											Africa-Japan	4	51.5	137.5	44856.2	285.318	58.8162	26											Beringia-Mexico	4	38.5	-110.5	13634.6	111.195	40.8505	113
Africa-Beringia	4	66.5	150.5	47443.6	100.363	6.64258	91											Africa-Japan	4	52.5	138.5	44605.5	422.415	34.9739	26											Beringia-Mexico	4	37.5	-109.5	13641.4	79.3093	44.5308	113
Africa-Beringia	4	65.5	151.5	47118.6	387.977	7.63929	91											Africa-Japan	4	53.5	139.5	44455.7	280.881	5.19169	26											Beringia-Mexico	4	36.5	-109.5	13637.2	2809.5	8487.92	113
Africa-Beringia	4	66.5	152.5	47369.1	7274.99	63.675	91											Africa-Japan	4	52.5	140.5	43758.2	6837.85	12.6061	26											Beringia-Mexico	4	37.5	-110.5	13638	2619.19	578.7	113
Africa-Beringia	4	66.5	153.5	47385.1	7423.33	291.351	91											Africa-Japan	4	51.5	139.5	43349.5	130.576	0.319496	26											Beringia-Mexico	4	38.5	-109.5	13656.7	137.757	394.72	113
Africa-Beringia	4	66.5	154.5	47318.5	98.6308	0.948866	91											Africa-Japan	4	51.5	140.5	42882.7	69.2199	0.148279	26											Beringia-Mexico	4	37.5	-108.5	13712.8	137.757	121.052	113
Africa-Beringia	4	65.5	155.5	47179.4	148.929	1.62858	91											Africa-Japan	4	51.5	141.5	42122.6	69.2199	0.0910774	26											Beringia-Mexico	4	37.5	-107.5	13891.2	197.013	327.265	113
Africa-Beringia	4	66.5	156.5	47294.9	7468.54	24.099	91											Africa-Japan	4	50.5	141.5	41501.7	111.195	0.179078	26											Beringia-Mexico	4	38.5	-107.5	13953.8	111.195	16.1527	111
Africa-Beringia	5	30.5	40.5	45885.5	0	0	67											Africa-Japan	4	49.5	141.5	41217.4	333.585	3.13773	26											Beringia-Mexico	4	38.5	-106.5	14309.6	452.023	114.814	111
Africa-Beringia	5	31.5	40.5	45896.4	256.359	4.0251	62											Africa-Japan	4	48.5	141.5	41240.2	111.195	0.716328	26											Beringia-Mexico	4	37.5	-105.5	14761.5	561.877	204.245	111
Africa-Beringia	5	32.5	41.5	45743.3	307.596	3.13935	62											Africa-Japan	4	47.5	141.5	41395.4	111.195	4.8864	26											Beringia-Mexico	4	36.5	-104.5	15372.6	237.467	45.5878	113
Africa-Beringia	5	32.5	42.5	45519.9	111.195	34.7919	62											Africa-Japan	4	46.5	142.5	40415	341.773	0.425945	66											Beringia-Mexico	4	36.5	-103.5	16474.2	111.195	88.531	111
Africa-Beringia	5	31.5	42.5	45504.6	346.49	12.9854	62											Africa-Japan	4	45.5	143.5	39022.1	135.388	0.0971938	66											Beringia-Mexico	4	37.5	-103.5	16628	222.39	305.062	111
Africa-Beringia	5	32.5	43.5	45084.5	111.195	13.8148	62											Africa-Japan	4	44.5	144.5	37698.3	782.72	1.39928	66											Beringia-Mexico	4	38.5	-103.5	16663.5	271.676	564.815	111
Africa-Beringia	5	33.5	43.5	45103.1	354.72	8.09807	62											Africa-Japan	4	43.5	144.5	37927.6	111.195	2.87407	66											Beringia-Mexico	4	39.5	-102.5	17725.1	334.44	3155.09	111
Africa-Beringia	5	34.5	44.5	44591.3	227.113	9.45318	62											Africa-Japan	4	42.5	144.5	38115.2	111.195	1.69028	66											Beringia-Mexico	4	39.5	-101.5	19052.4	561.877	113.648	111
Africa-Beringia	5	35.5	45.5	44371.6	111.195	9.41452	62											Africa-Japan	4	41.5	144.5	38257.5	111.195	1.10431	66											Beringia-Mexico	4	38.5	-101.5	19374.9	136.183	52.3982	111
Africa-Beringia	5	36.5	46.5	44416.6	0	NaN	5											Africa-Japan	4	40.5	144.5	38358.2	111.195	0.781456	66											Beringia-Mexico	4	37.5	-101.5	19542.6	926.419	67.795	111
Africa-Beringia	5	37.5	47.5	44366.8	340.184	128.857	5											Africa-Japan	4	39.5	144.5	38424	111.195	0.592588	66											Beringia-Mexico	4	36.5	-101.5	19543.7	700.067	183.6	111
Africa-Beringia	5	38.5	48.5	44300.6	111.195	4.13364	5											Africa-Japan	4	38.5	144.5	38462.7	111.195	0.485053	66											Beringia-Mexico	4	36.5	-100.5	21426.4	222.39	458.536	111
Africa-Beringia	5	39.5	49.5	44559.5	442.259	27.0346	5											Africa-Japan	5	30.5	40.5	45885.5	0	0	67											Beringia-Mexico	4	37.5	-99.5	23196.8	111.195	144.974	111
Africa-Beringia	5	40.5	50.5	44354.7	307.596	5.04199	7											Africa-Japan	5	29.5	41.5	45713.6	144.436	16.3908	62											Beringia-Mexico	4	37.5	-98.5	25139.8	333.091	88.2126	111
Africa-Beringia	5	40.5	51.5	44109.7	175.393	47.7779	7											Africa-Japan	5	28.5	41.5	45711.3	380.06	8.73981	67											Beringia-Mexico	4	36.5	-98.5	25525.6	1487.75	70.0909	111
Africa-Beringia	5	39.5	50.5	43881.3	781.518	697.161	7											Africa-Japan	5	29.5	42.5	45489	111.195	97.9691	62											Beringia-Mexico	4	35.5	-98.5	25743	1926.31	840.448	111
Africa-Beringia	5	38.5	50.5	43549.3	460.633	73.0932	7											Africa-Japan	5	29.5	43.5	45081.4	222.39	71.508	69											Beringia-Mexico	4	35.5	-97.5	27897.8	603.756	336.917	112
Africa-Beringia	5	38.5	51.5	43342.7	570.656	27.6615	7											Africa-Japan	5	30.5	43.5	45077.8	239.676	85.9979	62											Beringia-Mexico	4	36.5	-96.5	29367.6	507.999	1326.37	112
Africa-Beringia	5	37.5	51.5	43203.3	905.288	33.821	7											Africa-Japan	5	31.5	43.5	45077.9	111.195	33.9216	62											Beringia-Mexico	4	36.5	-95.5	30980.6	111.195	62.9287	112
Africa-Beringia	5	36.5	52.5	43184.5	171.296	11.461	7											Africa-Japan	5	31.5	44.5	44480.6	111.195	17.0571	62											Beringia-Mexico	4	35.5	-95.5	31452.8	237.467	21.836	112
Africa-Beringia	5	36.5	53.5	43134.3	141.106	128.278	7											Africa-Japan	5	30.5	45.5	44052.6	111.195	10.9996	69											Beringia-Mexico	4	35.5	-94.5	32746.6	138.535	74.202	112
Africa-Beringia	5	36.5	54.5	43516.1	143.326	10.8976	7											Africa-Japan	5	29.5	45.5	44028	111.195	7.63492	69											Beringia-Mexico	4	36.5	-93.5	33189.7	83.2796	16.2338	112
Africa-Beringia	5	37.5	54.5	43650.2	111.195	2.97249	7											Africa-Japan	5	28.5	45.5	44003.3	83.2796	12.1169	69											Beringia-Mexico	4	37.5	-92.5	33308.8	374.539	189.64	112
Africa-Beringia	5	38.5	54.5	43819.9	509.051	147.637	7											Africa-Japan	5	27.5	45.5	43977.3	138.535	10.0687	69											Beringia-Mexico	4	37.5	-91.5	33463.4	238.362	49.5247	112
Africa-Beringia	5	38.5	55.5	43822	184.416	25.4297	7											Africa-Japan	5	27.5	46.5	43559.1	1166.21	1423.95	69											Beringia-Mexico	4	36.5	-90.5	33398	140.069	56.9386	112
Africa-Beringia	5	38.5	56.5	43987.3	421.541	32.7207	7											Africa-Japan	5	26.5	47.5	43288.6	111.195	4.2368	69											Beringia-Mexico	4	35.5	-90.5	33413.5	282.38	35.1263	112
Africa-Beringia	5	37.5	57.5	44327.8	944.198	2013.21	7											Africa-Japan	5	25.5	47.5	43230.7	1136.31	246.595	3											Beringia-Mexico	4	36.5	-89.5	32911.7	1075.73	452.176	112
Africa-Beringia	5	36.5	58.5	44612.4	334.925	72.9366	7											Africa-Japan	5	26.5	48.5	43204.6	111.195	15.5127	69											Beringia-Mexico	4	36.5	-88.5	32306.8	1010.95	1060.8	112
Africa-Beringia	5	36.5	59.5	45508.5	288.813	173.879	7											Africa-Japan	5	26.5	49.5	43187.5	111.195	9.12331	69											Beringia-Mexico	4	35.5	-88.5	32133.9	142.302	177.878	112
Africa-Beringia	5	37.5	59.5	45889	177.325	16.9397	7											Africa-Japan	5	25.5	48.5	43151	1437.08	48.9787	3											Beringia-Mexico	4	35.5	-87.5	31452.7	239.243	88.9379	112
Africa-Beringia	5	36.5	60.5	46254.8	251.9	23.52	7											Africa-Japan	5	24.5	49.5	43034.5	1199.98	32.3496	3											Beringia-Mexico	4	36.5	-86.5	31315.4	1065.73	15.7925	112
Africa-Beringia	5	35.5	61.5	46783.9	665.785	27.4845	7											Africa-Japan	5	24.5	50.5	42931.6	111.195	783.063	3											Beringia-Mexico	4	36.5	-85.5	31188.6	3014.46	91.2588	112
Africa-Beringia	5	36.5	62.5	46031.2	681.061	852.392	7											Africa-Japan	5	25.5	51.5	42529.6	222.39	413.364	3											Beringia-Mexico	4	36.5	-84.5	31198.5	151.131	4.75733	112
Africa-Beringia	5	35.5	62.5	46036.6	442.915	40.5377	7											Africa-Japan	5	24.5	52.5	42555.2	1202.1	21.5002	3											Beringia-Mexico	4	35.5	-83.5	31119.4	3186.67	34.468	112
Africa-Beringia	5	34.5	63.5	46558.6	487.098	43.5336	81											Africa-Japan	5	25.5	53.5	42331.3	1475.85	10.2332	69											Beringia-Mexico	4	34.5	-83.5	31018.9	971.608	88.2478	112
Africa-Beringia	5	35.5	64.5	46563.1	436.407	20.1462	81											Africa-Japan	5	24.5	54.5	42440.7	111.195	159.305	3											Beringia-Mexico	4	35.5	-82.5	31256.3	881.479	37.3508	112
Africa-Beringia	5	35.5	65.5	46611.1	122.114	53.771	81											Africa-Japan	5	25.5	55.5	42196.4	81.981	2.12485	61											Beringia-Mexico	4	36.5	-83.5	31268.7	2688.93	93.9726	112
Africa-Beringia	5	36.5	66.5	46407	714.278	43.2398	81											Africa-Japan	5	25.5	56.5	42181.3	81.981	3.10182	61											Beringia-Mexico	4	36.5	-82.5	31370.4	2622.43	84.8353	112
Africa-Beringia	5	36.5	67.5	46687.2	1009.29	170.546	81											Africa-Japan	5	26.5	56.5	42335.4	81.981	1.1814	61											Beringia-Mexico	4	35.5	-81.5	31407	3497.97	33.4897	112
Africa-Beringia	5	35.5	67.5	46554.4	347.495	11.6277	81											Africa-Japan	5	27.5	56.5	42479.5	5027.02	128.306	61											Beringia-Mexico	4	35.5	-81.5	31407	3468.91	51.4721	112
Africa-Beringia	5	34.5	68.5	46487.7	122.114	22.0303	81											Africa-Japan	5	28.5	56.5	42613.4	1323.9	63.2868	61											Beringia-Mexico	4	34.5	-82.5	31141.3	3421.14	119.813	112
Africa-Beringia	5	34.5	69.5	46468.5	932.4	47.7933	81											Africa-Japan	5	29.5	57.5	42335.6	2073.88	486.826	61											Beringia-Mexico	4	33.5	-82.5	31056.9	6817.26	90.6538	112
Africa-Beringia	5	33.5	69.5	46239.4	850.159	10.0328	81											Africa-Japan	5	29.5	58.5	42372.7	3535.21	96.0393	61											Beringia-Mexico	4	32.5	-82.5	31036.2	3468.91	21.4124	112
Africa-Beringia	5	33.5	70.5	46366.3	430.284	5.68587	81											Africa-Japan	5	28.5	59.5	42683.4	3723.59	319.868	61											Beringia-Mexico	4	32.5	-83.5	31019.2	2628.4	455.213	112
Africa-Beringia	5	34.5	71.5	46051	111.195	11.6276	81											Africa-Japan	5	29.5	59.5	42973.2	3629.43	168.913	61											Beringia-Mexico	4	32.5	-84.5	31001.2	2561.58	209.914	112
Africa-Beringia	5	33.5	72.5	46756.8	757.059	232.44	81											Africa-Japan	5	30.5	59.5	43258.8	3618.25	86.7395	61											Beringia-Mexico	4	31.5	-85.5	31031.6	222.39	17.1491	112
Africa-Beringia	5	33.5	73.5	46625.3	630.217	17.2738	81											Africa-Japan	5	31.5	59.5	43547.8	1886.49	64.9036	61											Beringia-Mexico	4	30.5	-86.5	30848.3	111.195	37.1269	112
Africa-Beringia	5	34.5	73.5	46792.6	111.195	0.972145	81											Africa-Japan	5	32.5	60.5	45196.4	5402.75	1684.67	61											Beringia-Mexico	4	29.5	-85.5	30549.5	567.953	2.63207	112
Africa-Beringia	5	35.5	74.5	46699.6	5548.5	2917.19	81											Africa-Japan	5	31.5	61.5	45580	1991.47	117.442	61											Beringia-Mexico	4	29.5	-86.5	30372.4	355.045	49.3392	112
Africa-Beringia	5	35.5	75.5	46640.1	1097.98	126.7	81											Africa-Japan	5	32.5	62.5	45641.7	5499.32	345.088	81											Beringia-Mexico	4	29.5	-87.5	30314.7	2380.01	25.6489	112
Africa-Beringia	5	34.5	74.5	46622.3	4798.35	485.86	81											Africa-Japan	5	32.5	63.5	46415.4	762.349	97.164	81											Beringia-Mexico	4	28.5	-87.5	29459	2318.67	13.5815	112
Africa-Beringia	5	33.5	74.5	46508.8	4143.09	239.846	81											Africa-Japan	5	31.5	63.5	46270.4	6047.3	393.346	81											Beringia-Mexico	4	28.5	-88.5	29407.1	111.195	26.1021	112
Africa-Beringia	5	33.5	75.5	46473.1	3968.59	238.082	81											Africa-Japan	5	32.5	64.5	46226.4	5108.65	277.283	81											Beringia-Mexico	4	28.5	-89.5	29344.5	2437.15	43.7895	112
Africa-Beringia	5	34.5	76.5	46428.7	133.789	283.451	81											Africa-Japan	5	31.5	64.5	46073.4	484.374	1251.61	81											Beringia-Mexico	4	28.5	-90.5	29159.1	6293.3	193.783	112
Africa-Beringia	5	33.5	77.5	46683	1691.09	73.2264	81											Africa-Japan	5	31.5	65.5	45749.3	474.005	20.6583	81											Beringia-Mexico	4	28.5	-91.5	28730.5	3959.05	42.5942	112
Africa-Beringia	5	34.5	78.5	46330	1791.59	194.485	78											Africa-Japan	5	32.5	66.5	45746.4	1042.46	70.124	81											Beringia-Mexico	4	28.5	-92.5	27941.9	111.195	81.9417	112
Africa-Beringia	5	35.5	78.5	46339.3	3615.68	466.239	78											Africa-Japan	5	31.5	66.5	45612.6	94.8089	43.1146	81											Beringia-Mexico	4	28.5	-93.5	26688.3	232.907	22.5642	112
Africa-Beringia	5	36.5	78.5	46326.4	639.298	51.5813	78											Africa-Japan	5	30.5	65.5	45500.2	379.216	16.3575	81											Beringia-Mexico	4	28.5	-94.5	24889	111.195	151.492	74
Africa-Beringia	5	35.5	79.5	45375.9	969.419	234.329	78											Africa-Japan	5	30.5	66.5	45437.4	474.005	232.698	81											Beringia-Mexico	4	28.5	-95.5	22531.5	222.39	746.275	74
Africa-Beringia	5	35.5	80.5	46156.9	3744.32	818.073	78											Africa-Japan	5	30.5	67.5	45415.9	4597.75	100.421	81											Beringia-Mexico	4	27.5	-95.5	20396.1	2170.97	631.462	74
Africa-Beringia	5	34.5	80.5	46170.5	111.195	56.6454	78											Africa-Japan	5	30.5	68.5	45381.8	5437.05	690.243	81											Beringia-Mexico	4	26.5	-95.5	19209.8	2326.6	277.207	74
Africa-Beringia	5	33.5	80.5	46163.4	111.195	9.86996	78											Africa-Japan	5	30.5	69.5	45435.7	1515.6	390.617	81											Beringia-Mexico	4	25.5	-95.5	18830.3	131.379	17.0622	74
Africa-Beringia	5	32.5	80.5	46131.1	268.363	10.7453	78											Africa-Japan	5	31.5	69.5	45733.4	4931.87	148.649	81											Beringia-Mexico	4	24.5	-96.5	16761.6	2380.01	38.1816	74
Africa-Beringia	5	31.5	81.5	46192.2	3528.43	24334	78											Africa-Japan	5	31.5	70.5	45751.4	2219.97	92.9246	81											Beringia-Mexico	4	24.5	-97.5	14945.6	61.3721	1.65076	74
Africa-Beringia	5	32.5	82.5	45893.8	288.164	19.485	78											Africa-Japan	5	32.5	71.5	45516.5	3467.33	83.673	81											Beringia-Mexico	4	25.5	-97.5	14560.5	61.3721	4.70861	74
Africa-Beringia	5	32.5	83.5	46299.4	144.436	47.7317	78											Africa-Japan	5	31.5	72.5	46234.3	218.93	2.83654	81											Beringia-Mexico	4	24.5	-98.5	13762	122.741	141.733	74
Africa-Beringia	5	31.5	83.5	46362.6	4804.19	1960.89	78											Africa-Japan	5	31.5	73.5	46127	3962.52	479.841	81											Beringia-Mexico	4	23.5	-99.5	13534	61.3721	81.7204	74
Africa-Beringia	5	31.5	84.5	45971	2275.19	2164.79	78											Africa-Japan	5	31.5	74.5	46152.2	8172.69	100.484	81											Beringia-Mexico	4	22.5	-100.5	13502.3	122.741	55.0161	74
Africa-Beringia	5	31.5	85.5	46411.1	3596.62	470.947	78											Africa-Japan	5	31.5	75.5	46154.4	111.195	3.22117	81											Beringia-Mexico	4	21.5	-99.5	13211.2	61.3721	5.8145	20
Africa-Beringia	5	31.5	86.5	46169.3	5847.29	1438.45	78											Africa-Japan	5	32.5	76.5	46192.6	5798.95	318.082	81											Beringia-Mexico	4	21.5	-100.5	13040.1	61.3721	3.02132	20
Africa-Beringia	5	32.5	87.5	46166	2614.53	99.2909	78											Africa-Japan	5	31.5	77.5	46436.3	474.005	220.673	78											Beringia-Mexico	4	20.5	-100.5	12265.3	61.3721	1.97382	20
Africa-Beringia	5	32.5	88.5	45681.8	715.928	58.4765	78											Africa-Japan	5	31.5	78.5	46129.1	145.794	49.8102	78											Beringia-Mexico	4	19.5	-99.5	11758	7049.87	34.6062	20
Africa-Beringia	5	32.5	89.5	45441.6	3591.67	666.728	78											Africa-Japan	5	32.5	79.5	45271.6	303.949	23.4149	78											Beringia-Mexico	4	18.5	-99.5	11231.3	333.585	1.12117	20
Africa-Beringia	5	32.5	90.5	45178.1	143.737	31.737	78											Africa-Japan	5	31.5	80.5	46069.5	2684.6	135.84	78											Beringia-Mexico	4	17.5	-99.5	11161.1	222.39	0.97041	20
Africa-Beringia	5	32.5	91.5	44912.5	380.898	91.96	78											Africa-Japan	5	31.5	81.5	46192.2	111.195	47.9909	78											Beringia-Mexico	4	16.5	-99.5	11460.5	111.195	1.58472	20
Africa-Beringia	5	31.5	91.5	44382.3	3988.15	680.921	78											Africa-Japan	5	32.5	82.5	45893.8	8155.33	534.46	78											Beringia-Mexico	5	66.5	156.5	48921.3	0	0	91
Africa-Beringia	5	32.5	92.5	44204.9	0	NaN	78											Africa-Japan	5	32.5	83.5	46299.4	2449.88	48.8569	78											Beringia-Mexico	5	67.5	156.5	48938.1	111.195	6.60616	91
Africa-Beringia	5	32.5	93.5	44200.9	484.559	43.3804	30											Africa-Japan	5	31.5	83.5	46362.6	5545.25	1314.66	78											Beringia-Mexico	5	68.5	156.5	48881	222.39	5.5259	91
Africa-Beringia	5	33.5	94.5	43929.3	408.477	95.8416	30											Africa-Japan	5	31.5	84.5	45971	393.212	13.5348	78											Beringia-Mexico	5	68.5	157.5	48744.1	40.7526	0.297627	91
Africa-Beringia	5	32.5	94.5	43857.8	634.225	8808.68	30											Africa-Japan	5	31.5	85.5	46411.1	474.005	14.5076	78											Beringia-Mexico	5	69.5	157.5	48692.1	111.195	2.13964	91
Africa-Beringia	5	31.5	94.5	43761.4	396.487	59.0626	30											Africa-Japan	5	31.5	86.5	46169.3	6441.84	3969.09	78											Beringia-Mexico	5	70.5	156.5	48603.9	117.515	1.33199	91
Africa-Beringia	5	32.5	95.5	43501.2	3231.94	184.377	30											Africa-Japan	5	31.5	87.5	45449.3	342.717	5.90261	78											Beringia-Mexico	5	71.5	156.5	48504.3	111.195	1.11682	91
Africa-Beringia	5	31.5	95.5	43487.7	4056.14	459.619	30											Africa-Japan	5	31.5	88.5	44747.9	5757.66	1509.61	78											Beringia-Mexico	5	71.5	157.5	48471.2	35.2823	1.0648	91
Africa-Beringia	5	32.5	96.5	43492.8	4429.63	359.986	30											Africa-Japan	5	31.5	89.5	44476.9	610.658	37.6229	78											Beringia-Mexico	5	71.5	158.5	48371.9	35.2823	0.355424	91
Africa-Beringia	5	33.5	95.5	43464.4	654.661	44.6563	30											Africa-Japan	5	31.5	90.5	44426.2	2213.82	197.064	78											Beringia-Mexico	5	70.5	159.5	48193.7	225.458	1.35894	91
Africa-Beringia	5	34.5	96.5	43381.1	564.081	122.974	30											Africa-Japan	5	31.5	91.5	44382.3	8126.1	908.96	78											Beringia-Mexico	5	69.5	159.5	48206	111.195	9.03363	91
Africa-Beringia	5	34.5	95.5	43359.4	3725.72	681.243	30											Africa-Japan	5	32.5	92.5	44204.9	4535.41	147.651	78											Beringia-Mexico	5	68.5	159.5	48139.6	222.39	4.1073	91
Africa-Beringia	5	35.5	96.5	43281.6	822.074	110.405	30											Africa-Japan	5	32.5	93.5	44200.9	2001.6	167.878	30											Beringia-Mexico	5	67.5	159.5	48006	111.195	0.832734	91
Africa-Beringia	5	36.5	96.5	43297.2	1000.93	519.963	30											Africa-Japan	5	31.5	93.5	43832.7	287.418	169.969	30											Beringia-Mexico	5	68.5	160.5	47605.5	118.737	0.296475	91
Africa-Beringia	5	37.5	97.5	43335.4	158.616	79.7465	30											Africa-Japan	5	31.5	94.5	43761.4	191.615	9.65753	30											Beringia-Mexico	5	67.5	160.5	47442.3	111.195	0.681016	91
Africa-Beringia	5	38.5	97.5	43639.5	939.038	368.539	30											Africa-Japan	5	32.5	95.5	43501.2	95.8085	2.8079	30											Beringia-Mexico	5	67.5	161.5	46745	42.552	0.0610301	91
Africa-Beringia	5	38.5	96.5	43867.2	3929.91	192.425	31											Africa-Japan	5	32.5	96.5	43492.8	4929.26	503.911	30											Beringia-Mexico	5	68.5	162.5	46117.5	118.737	0.1892	91
Africa-Beringia	5	39.5	97.5	43993	3877.55	249.923	31											Africa-Japan	5	31.5	97.5	43662.8	98.6308	1.54574	30											Beringia-Mexico	5	67.5	162.5	45922.2	111.195	0.569392	91
Africa-Beringia	5	40.5	97.5	44353.8	3500.72	1704.34	31											Africa-Japan	5	30.5	97.5	43687.8	2688.84	159.263	30											Beringia-Mexico	5	67.5	163.5	44981.4	42.552	0.0452306	91
Africa-Beringia	5	39.5	98.5	44382.1	1833.97	452.385	30											Africa-Japan	5	29.5	98.5	43913.8	5090.74	258.623	30											Beringia-Mexico	5	68.5	164.5	44157.6	118.737	0.144144	91
Africa-Beringia	5	39.5	99.5	44405.2	5035.81	2020.79	30											Africa-Japan	5	28.5	99.5	43965.6	1779.46	23.6662	30											Beringia-Mexico	5	67.5	164.5	43930.5	111.195	0.489447	91
Africa-Beringia	5	40.5	100.5	44731.1	1144.26	48.494	30											Africa-Japan	5	28.5	100.5	44101.4	6491.34	124.393	30											Beringia-Mexico	5	67.5	165.5	42778.8	42.552	0.0369479	91
Africa-Beringia	5	40.5	101.5	45009.1	69.2199	21.0908	30											Africa-Japan	5	29.5	101.5	44251.1	7918.63	125.948	30											Beringia-Mexico	5	68.5	166.5	41809.9	118.737	0.122545	91
Africa-Beringia	5	41.5	102.5	45365.3	1479.83	533.464	30											Africa-Japan	5	28.5	101.5	44255.6	222.39	64.6294	30											Beringia-Mexico	5	67.5	166.5	41538.1	111.195	0.409188	91
Africa-Beringia	5	41.5	103.5	45445.2	1530.17	688.648	30											Africa-Japan	5	27.5	101.5	44260.2	111.195	1100.94	30											Beringia-Mexico	5	67.5	167.5	40221.9	42.552	0.0323304	91
Africa-Beringia	5	42.5	103.5	45862.8	4466.2	703.118	30											Africa-Japan	5	26.5	101.5	44259.1	7069.28	25.0204	33											Beringia-Mexico	5	68.5	168.5	39166.4	2391.66	47.9617	91
Africa-Beringia	5	43.5	102.5	46030.5	1238.39	336.61	31											Africa-Japan	5	25.5	101.5	44242.2	2833.2	59.8175	33											Beringia-Mexico	5	67.5	168.5	38844.1	44.3384	0.873732	91
Africa-Beringia	5	43.5	101.5	46135.2	642.284	27.5363	31											Africa-Japan	5	24.5	101.5	44207.7	2394.41	34.7056	33											Beringia-Mexico	5	67.5	169.5	37417.7	88.674	19.7977	91
Africa-Beringia	5	44.5	101.5	46302.8	111.195	11.8798	31											Africa-Japan	5	23.5	101.5	44155.5	153.855	2.47925	33											Beringia-Mexico	5	68.5	170.5	36328.7	133.004	0.928383	91
Africa-Beringia	5	45.5	102.5	46320.7	222.39	63.0178	90											Africa-Japan	5	22.5	102.5	44337.8	1658.15	34.6257	33											Beringia-Mexico	5	67.5	170.5	35956.2	177.325	6.73907	91
Africa-Beringia	5	44.5	103.5	46374.9	2237.19	389.076	31											Africa-Japan	5	21.5	103.5	44365.5	1292.18	20.8554	70											Beringia-Mexico	5	67.5	171.5	34475.4	119.378	2.81791	91
Africa-Beringia	5	44.5	104.5	46533.1	1793.11	296.872	90											Africa-Japan	5	21.5	102.5	44263.4	6521.7	247.081	70											Beringia-Mexico	5	68.5	172.5	33406.5	390.626	2.77362	91
Africa-Beringia	5	44.5	105.5	46568.5	1926.08	163.2	90											Africa-Japan	5	20.5	102.5	44189.7	4235.15	1140.94	70											Beringia-Mexico	5	67.5	172.5	32989.9	256.359	10.8	91
Africa-Beringia	5	45.5	106.5	46618.8	2049.42	603.659	90											Africa-Japan	5	19.5	103.5	44201.9	2313.97	80.1706	70											Beringia-Mexico	5	67.5	173.5	31513.1	141.106	1.11178	91
Africa-Beringia	5	45.5	107.5	46537.4	3862.52	2865.37	90											Africa-Japan	5	18.5	103.5	44156.2	2240.57	102.679	70											Beringia-Mexico	5	68.5	174.5	30510.6	382.636	2.57773	91
Africa-Beringia	5	44.5	108.5	46453.6	111.195	29.101	28											Africa-Japan	5	17.5	103.5	44169.7	2240.28	1150.63	70											Beringia-Mexico	5	67.5	174.5	30057.6	470.8	55.7886	91
Africa-Beringia	5	44.5	109.5	46526.4	130.576	5.2709	28											Africa-Japan	5	16.5	102.5	44169.9	2160.91	51.514	103											Beringia-Mexico	5	67.5	175.5	28636.8	256.359	12.8327	91
Africa-Beringia	5	44.5	110.5	46451.6	4994.65	340.792	28											Africa-Japan	5	15.5	103.5	44156.8	1629.43	97.0303	15											Beringia-Mexico	5	68.5	176.5	27751.8	354.469	1.69302	91
Africa-Beringia	5	44.5	111.5	46463	884.572	57.1835	28											Africa-Japan	5	14.5	103.5	44111	611.153	41.7141	15											Beringia-Mexico	5	68.5	177.5	26463	555.786	9.23049	91
Africa-Beringia	5	44.5	112.5	46533.2	5013.09	389.366	28											Africa-Japan	5	15.5	102.5	44139.6	762.754	58.2478	103											Beringia-Mexico	5	67.5	177.5	25964.4	1906.55	3040.75	91
Africa-Beringia	5	44.5	113.5	46548.6	112.867	52.3989	28											Africa-Japan	5	16.5	103.5	44181.6	4183.03	64.4336	70											Beringia-Mexico	5	67.5	178.5	24756.1	1868.83	7.51384	91
Africa-Beringia	5	44.5	113.5	46548.6	204.623	17.3307	28											Africa-Japan	5	17.5	104.5	44616.9	4266.83	450.753	70											Beringia-Mexico	5	68.5	179.5	24134.6	592.301	249.285	18
Africa-Beringia	5	45.5	114.5	46580.7	4448.52	219.204	28											Africa-Japan	5	16.5	105.5	44678.9	674.787	207.947	15											Beringia-Mexico	5	69.5	-179.5	23507.1	2490.66	35.0117	18
Africa-Beringia	5	46.5	115.5	46640.2	346.368	15.9374	28											Africa-Japan	5	17.5	106.5	44448.1	111.195	109.552	116											Beringia-Mexico	5	70.5	-179.5	24330.3	1874.61	14.7113	18
Africa-Beringia	5	47.5	115.5	46707.3	651.239	537.326	26											Africa-Japan	5	17.5	107.5	44350.9	222.39	61.8265	116											Beringia-Mexico	5	70.5	-178.5	24740.9	40.7526	0.251934	18
Africa-Beringia	5	48.5	115.5	46739.6	145.794	43.5858	26											Africa-Japan	5	18.5	108.5	44507	111.195	25.22	116											Beringia-Mexico	5	70.5	-177.5	25160.4	40.7526	0.292498	18
Africa-Beringia	5	47.5	116.5	46740.1	662.057	260.755	26											Africa-Japan	5	19.5	108.5	44424.3	444.78	49.6406	116											Beringia-Mexico	5	71.5	-177.5	25973.4	755.174	6.16182	18
Africa-Beringia	5	48.5	117.5	46665.2	222.39	34.177	26											Africa-Japan	5	19.5	109.5	43892.3	111.195	3.22594	25											Beringia-Mexico	5	71.5	-176.5	26411.9	795.926	66.5545	18
Africa-Beringia	5	49.5	117.5	46676.5	4285.7	999.931	26											Africa-Japan	5	20.5	110.5	43483.6	1249.83	444.146	25											Beringia-Mexico	5	72.5	-177.5	26749.8	40.7526	0.274628	18
Africa-Beringia	5	50.5	117.5	46678.4	2499.84	143.241	26											Africa-Japan	5	21.5	110.5	43480.1	1813.43	610.788	25											Beringia-Mexico	5	73.5	-177.5	27489.3	875.286	5.63751	18
Africa-Beringia	5	49.5	118.5	46774	2199.54	545.927	26											Africa-Japan	5	22.5	111.5	42919.1	1755.15	1787.32	24											Beringia-Mexico	5	73.5	-176.5	27939.2	111.195	0.60879	18
Africa-Beringia	5	48.5	119.5	46500	863.291	10.7716	26											Africa-Japan	5	23.5	111.5	42932.1	1605.34	142.217	24											Beringia-Mexico	5	73.5	-175.5	28396.7	909.829	53.5919	18
Africa-Beringia	5	49.5	119.5	46455.6	826.976	57.2936	26											Africa-Japan	5	24.5	111.5	42989.5	457.102	56.9101	24											Beringia-Mexico	5	73.5	-174.5	28861.5	138.927	1.74397	18
Africa-Beringia	5	49.5	120.5	46449.1	111.195	20.5917	26											Africa-Japan	5	25.5	112.5	42829.5	106.616	9.07291	24											Beringia-Mexico	5	73.5	-173.5	29333.4	118.737	30.0069	18
Africa-Beringia	5	50.5	119.5	46413.2	3459.89	5339.33	26											Africa-Japan	5	24.5	113.5	42725.5	153.855	1174.46	24											Beringia-Mexico	5	73.5	-172.5	29811.6	1000.81	38.288	18
Africa-Beringia	5	51.5	119.5	46381	2066.06	34.6951	26											Africa-Japan	5	25.5	114.5	42745.7	222.39	17.1915	24											Beringia-Mexico	5	73.5	-171.5	30295.5	1096.86	56.1138	18
Africa-Beringia	5	51.5	120.5	46377.7	4238.14	60.9541	26											Africa-Japan	5	26.5	115.5	43349.1	333.585	504.667	24											Beringia-Mexico	5	73.5	-170.5	30784	111.195	1.94642	18
Africa-Beringia	5	52.5	120.5	46372.7	6729.87	1331.86	26											Africa-Japan	5	27.5	116.5	44569	593.442	911.585	27											Beringia-Mexico	5	73.5	-169.5	31275.4	1560.26	8.98051	18
Africa-Beringia	5	51.5	121.5	46269.5	3936.16	1514.49	26											Africa-Japan	5	27.5	117.5	44795.3	895.7	56.2202	101											Beringia-Mexico	5	73.5	-168.5	31768.1	1523.36	4.72637	18
Africa-Beringia	5	52.5	122.5	46294.3	2161.37	452.076	26											Africa-Japan	5	27.5	118.5	45308.2	154.596	5.40546	101											Beringia-Mexico	5	73.5	-167.5	32259.8	1207.33	9.44889	18
Africa-Beringia	5	53.5	122.5	46298.1	1912	549.9	26											Africa-Japan	5	27.5	119.5	45372	1587.15	166.333	101											Beringia-Mexico	5	73.5	-166.5	32748.1	1208.31	8.02377	18
Africa-Beringia	5	54.5	123.5	46314.6	6843.66	1637.24	26											Africa-Japan	5	27.5	120.5	45645.9	5273.92	107.979	101											Beringia-Mexico	5	73.5	-165.5	33230.7	225.458	3.28604	18
Africa-Beringia	5	55.5	124.5	45858	111.195	31.1645	26											Africa-Japan	5	28.5	120.5	46012.4	111.195	4.52435	101											Beringia-Mexico	5	73.5	-164.5	33705.5	116.936	10.1234	18
Africa-Beringia	5	56.5	124.5	45877.8	2156.32	144.216	91											Africa-Japan	5	28.5	121.5	46081.2	111.195	4.5062	101											Beringia-Mexico	5	73.5	-163.5	34170.4	37.1172	0.217269	18
Africa-Beringia	5	57.5	124.5	45881.3	2090.78	434.493	91											Africa-Japan	5	29.5	120.5	46267.2	111.195	4.27656	101											Beringia-Mexico	5	73.5	-162.5	34624	116.936	4.29248	18
Africa-Beringia	5	58.5	124.5	45901.4	6664.19	58.0823	91											Africa-Japan	5	29.5	121.5	46341.2	5256.41	448.614	101											Beringia-Mexico	5	73.5	-161.5	35064.4	1304.22	9.34374	18
Africa-Beringia	5	58.5	125.5	46212.5	4370.34	71.0439	91											Africa-Japan	5	29.5	122.5	46374.3	147.723	2.8492	101											Beringia-Mexico	5	73.5	-160.5	35488.8	120.037	2.55894	18
Africa-Beringia	5	59.5	126.5	46226.5	4278.96	26.4292	91											Africa-Japan	5	29.5	123.5	46754.8	1571.45	73.1861	101											Beringia-Mexico	5	73.5	-159.5	35892.2	2572.26	109.156	18
Africa-Beringia	5	59.5	127.5	46152.6	1617.6	141.957	91											Africa-Japan	5	30.5	123.5	46848.5	2083.28	34.9472	101											Beringia-Mexico	5	72.5	-158.5	35817.1	1324.26	21.5748	18
Africa-Beringia	5	59.5	128.5	46224.3	1660.03	434.562	91											Africa-Japan	5	31.5	123.5	46901.8	94.8089	1.32923	29											Beringia-Mexico	5	71.5	-157.5	35777.5	116.936	1.75203	18
Africa-Beringia	5	60.5	128.5	46404.6	5450.63	91.6828	91											Africa-Japan	5	32.5	123.5	46928	306.783	4.17079	29											Beringia-Mexico	5	71.5	-156.5	36200.6	1335.1	6.67453	18
Africa-Beringia	5	61.5	128.5	46619.8	1592.42	442.708	91											Africa-Japan	5	33.5	124.5	47034.5	111.195	4.44087	29											Beringia-Mexico	5	70.5	-155.5	36267.3	2659.25	60.0391	18
Africa-Beringia	5	61.5	129.5	46716.5	979.769	14.91	91											Africa-Japan	5	34.5	125.5	47043.3	4912	47.4021	29											Beringia-Mexico	5	71.5	-155.5	36538.7	1277.6	19.9606	18
Africa-Beringia	5	62.5	130.5	46945.3	2102.26	198.009	91											Africa-Japan	5	35.5	126.5	46986.7	1333.34	117.475	96											Beringia-Mexico	5	70.5	-154.5	36566	115.846	1.54256	18
Africa-Beringia	5	62.5	131.5	47143.6	1459.21	7.79692	91											Africa-Japan	5	36.5	126.5	46991	6811.16	304.695	96											Beringia-Mexico	5	71.5	-154.5	36748.4	116.379	2.93953	18
Africa-Beringia	5	63.5	132.5	47138.1	4346.17	57.9521	91											Africa-Japan	5	37.5	126.5	46989.8	4020.97	165.929	96											Beringia-Mexico	5	70.5	-153.5	36736.8	243.897	0.844652	18
Africa-Beringia	5	64.5	133.5	47033.8	111.195	5.97437	91											Africa-Japan	5	37.5	127.5	46983.9	93.7805	11.1259	96											Beringia-Mexico	5	69.5	-153.5	36817	1591.32	10.7162	18
Africa-Beringia	5	65.5	133.5	47173.5	5166.69	68.4701	91											Africa-Japan	5	38.5	127.5	46980.7	1925.36	209.78	96											Beringia-Mexico	5	70.5	-152.5	37095.3	1621.8	5.87943	18
Africa-Beringia	5	64.5	134.5	47242.8	1259.42	13.0435	91											Africa-Japan	5	39.5	127.5	46974.1	111.195	31.5626	96											Beringia-Mexico	5	70.5	-151.5	37591.4	1652.45	5.71433	18
Africa-Beringia	5	63.5	135.5	47411.9	1198.01	6.60427	91											Africa-Japan	5	40.5	127.5	46964	752.855	5.749	96											Beringia-Mexico	5	69.5	-151.5	37648.5	1683.26	11.1297	18
Africa-Beringia	5	64.5	136.5	47294.4	3647.28	30.7295	91											Africa-Japan	5	41.5	127.5	46949.5	6678.18	110.401	96											Beringia-Mexico	5	68.5	-151.5	37698.2	1158.17	7.79414	18
Africa-Beringia	5	65.5	136.5	47438.8	1285.51	60.8007	91											Africa-Japan	5	41.5	126.5	46942.6	1253.28	41.9803	96											Beringia-Mexico	5	67.5	-150.5	37694.2	2757.86	10.2083	18
Africa-Beringia	5	66.5	136.5	47521	711.252	22.3692	91											Africa-Japan	5	42.5	127.5	46928.8	1301.69	46.3152	96											Beringia-Mexico	5	67.5	-149.5	37777.8	1745.26	50.072	18
Africa-Beringia	5	67.5	136.5	47547.9	424.65	2.97328	91											Africa-Japan	5	41.5	128.5	46811.2	149.506	5.74493	96											Beringia-Mexico	5	68.5	-149.5	38132.7	31.5807	0.067921	18
Africa-Beringia	5	66.5	137.5	47829.7	4588.67	401.599	91											Africa-Japan	5	40.5	128.5	46811.4	99.5119	5.79231	96											Beringia-Mexico	5	68.5	-148.5	38281.1	1807.69	28.2425	18
Africa-Beringia	5	66.5	138.5	47231.1	1146.01	50.077	91											Africa-Japan	5	39.5	128.5	46810.7	149.506	4.10213	96											Beringia-Mexico	5	68.5	-147.5	38415.6	2710.19	11.5361	18
Africa-Beringia	5	66.5	139.5	47630.1	1091.35	5006.19	91											Africa-Japan	5	40.5	129.5	46897.2	150.066	1.28749	96											Beringia-Mexico	5	68.5	-146.5	38554.9	962.276	5.47438	18
Africa-Beringia	5	67.5	139.5	47638.2	4629.26	441.387	91											Africa-Japan	5	41.5	129.5	46890	6215.27	138.376	96											Beringia-Mexico	5	68.5	-145.5	38716.7	1870.44	11.8159	18
Africa-Beringia	5	68.5	140.5	47766.1	285.318	58.8162	91											Africa-Japan	5	42.5	129.5	46877.8	5140.21	315.138	96											Beringia-Mexico	5	68.5	-144.5	38917.6	2795.89	33.8888	18
Africa-Beringia	5	67.5	141.5	46948.6	422.415	34.9739	91											Africa-Japan	5	41.5	130.5	46610.6	5175.83	125.706	96											Beringia-Mexico	5	68.5	-143.5	39167	6323.48	82.1925	18
Africa-Beringia	5	66.5	141.5	46958.2	3925.31	4271.28	91											Africa-Japan	5	42.5	130.5	46609.9	6144.06	14288.5	96											Beringia-Mexico	5	68.5	-142.5	39456.5	85.8003	1.36799	18
Africa-Beringia	5	65.5	141.5	46908.9	3443.04	132.532	91											Africa-Japan	5	42.5	131.5	46571.3	6172.35	492.842	96											Beringia-Mexico	5	68.5	-141.5	39764.1	171.598	10.745	18
Africa-Beringia	5	64.5	141.5	46794.5	796.073	29.2631	91											Africa-Japan	5	42.5	132.5	46544.8	348.703	3.89308	96											Beringia-Mexico	5	67.5	-140.5	39613.4	5453.7	63.2636	18
Africa-Beringia	5	63.5	141.5	46607.1	4000.24	41.8011	91											Africa-Japan	5	42.5	133.5	46475.5	200.724	2.39533	96											Beringia-Mexico	5	66.5	-139.5	39436.6	5557.21	1411.89	18
Africa-Beringia	5	62.5	142.5	47195.9	93.7805	23.7359	91											Africa-Japan	5	43.5	134.5	46250.2	150.066	7.42093	26											Beringia-Mexico	5	66.5	-138.5	39740.3	238.362	2.15488	18
Africa-Beringia	5	63.5	143.5	47198.2	3820.27	41.8513	91											Africa-Japan	5	44.5	134.5	46211.1	5347.73	127.036	26											Beringia-Mexico	5	66.5	-137.5	39973.6	344.588	3.82561	18
[truncated: 741 more rows]
[truncated: 11 more columns]

## Sheet: FigS7
Supplementary Figure 7: Changes in mean annual temperature anomalies over the last 120 ka relative to the present
COLUMN	DESCRIPTION
[truncated: 11,766 more rows]
[truncated: 14 more columns]
